# Supplementary material for: ABCA1 acts as a protective modulator in amyotrophic lateral sclerosis
Source: iScience. 2025 Dec 3;29(1):114320. doi: 10.1016/j.isci.2025.114320 (PMC12834111; doi:10.1016/j.isci.2025.114320)
Supplement: Data S1. Tables S1–S14 [file mmc2.zip › Supplementary Table 1.xlsx]

## Sheet: Sheet 1
Table 1: Deaths, prevalence, and DALYs for MNDs in 2021 and percentage change in age-standardized rates by location
This table presents the 2021 global and regional burdens of MNDs, including the number of deaths, prevalence, and DALYs in various regions classified by the SDI. The table also includes the percentage change in age-standardized rates for each metric.
	Deaths			Prevalence			DALYs
	2021 counts	Percentage change in age-standardised rates, 1990–2021(%)		2021 counts	Percentage change in age-standardised rates, 1990–2021(%)		2021 counts	Percentage change in age-standardised rates, 1990–2021(%)
Global	39082 (35757 to 42433)	19.8 (10.8 to 30.4)		272732 (236194 to 313676)	-1.4 (-3.3 to 0.9)		1040566 (963064 to 1123956)	8.4 (-0.8 to 18.6)
High SDI	24911 (22501 to 26848)	17.6 (11.4 to 24.5)		123101 (109797 to 138256)	13.4 (9.2 to 18.3)		596797 (555483 to 636342)	5.9 (0.8 to 11.4)
High-middle SDI	9023 (8008 to 10086)	81.9 (51.2 to 115.2)		53188 (45204 to 62047)	7.6 (4.7 to 11.2)		259530 (230126 to 290727)	41.6 (12.5 to 73.4)
Middle SDI	4266 (3675 to 4918)	84.0 (44.5 to 140.1)		51387 (40966 to 62241)	4.6 (1.7 to 7.5)		145405 (124627 to 169676)	34.8 (5.2 to 85.4)
Low-middle SDI	809 (686 to 940)	249.4 (173.3 to 316.4)		30937 (24326 to 38615)	2.7 (0.6 to 5.2)		33386 (28573 to 38886)	121.5 (87.1 to 163.3)
Low SDI	36 (14 to 65)	330.0 (194.0 to 581.8)		13898 (10612 to 17565)	-2.6 (-3.9 to -1.2)		4443 (3035 to 6008)	37.6 (10.5 to 72.9)
High-income North America	9571 (8809 to 10051)	18.2 (13.6 to 22.7)		47431 (43862 to 51537)	13.6 (5.0 to 23.1)		237212 (224879 to 247051)	4.4 (0.6 to 8.1)
Canada	1105 (1010 to 1188)	15.1 (6.7 to 23.4)		6929 (5946 to 7933)	15.2 (7.9 to 22.6)		26641 (24704 to 28502)	6.4 (-1.4 to 13.8)
Greenland	0 (0 to 0)	2.1 (-31.4 to 46.1)		6 (5 to 7)	4.6 (-2.0 to 11.1)		8 (3 to 10)	-5.9 (-33.8 to 26.8)
USA	8466 (7800 to 8899)	18.3 (13.9 to 22.7)		40495 (37645 to 43576)	12.9 (3.1 to 23.7)		210559 (199250 to 218997)	4.1 (0.4 to 7.7)
Australasia	960 (846 to 1068)	14.5 (3.9 to 27.0)		3933 (3379 to 4536)	31.8 (24.3 to 40.1)		22758 (20520 to 24987)	5.8 (-3.2 to 16.3)
Australia	822 (721 to 915)	17.9 (6.9 to 30.8)		3285 (2822 to 3793)	33.5 (24.3 to 43.7)		19400 (17505 to 21306)	7.8 (-1.3 to 18.5)
New Zealand	138 (122 to 154)	-2.4 (-13.3 to 9.1)		648 (555 to 751)	23.7 (17.4 to 31.6)		3358 (3002 to 3724)	-5.7 (-15.9 to 5.1)
High-income Asia Pacific	3290 (2882 to 3614)	32.2 (22.5 to 42.3)		14361 (12291 to 16740)	13.7 (9.8 to 18.3)		68295 (61566 to 73932)	10.8 (4.6 to 18.6)
Brunei Darussalam	1 (1 to 2)	68.2 (-6.6 to 374.6)		10 (8 to 13)	5.0 (-0.4 to 11.0)		45 (22 to 62)	66.1 (-5.9 to 325.9)
Japan	3008 (2593 to 3327)	45.5 (35.3 to 56.5)		11753 (10063 to 13647)	20.2 (16.3 to 25.1)		60949 (54462 to 66334)	24.8 (17.8 to 32.5)
South Korea	246 (156 to 303)	7.0 (-23.9 to 67.5)		2395 (1960 to 2926)	6.3 (-0.2 to 13.5)		6404 (4309 to 7846)	-13.7 (-38.4 to 41.5)
Singapore	35 (31 to 39)	-10.0 (-21.0 to 3.2)		203 (169 to 239)	17.6 (11.5 to 24.0)		897 (798 to 1007)	-17.8 (-27.0 to -6.5)
Western Europe	13100 (11685 to 14514)	24.3 (14.5 to 36.2)		67563 (58235 to 78365)	24.7 (20.9 to 28.5)		305400 (278825 to 334428)	8.4 (0.2 to 17.7)
Andorra	2 (1 to 3)	12.9 (-31.2 to 82.2)		14 (12 to 17)	18.2 (11.3 to 25.3)		54 (33 to 79)	-4.7 (-39.5 to 44.0)
Austria	194 (177 to 211)	38.1 (27.8 to 50.1)		1151 (976 to 1342)	29.2 (20.4 to 38.8)		4689 (4360 to 5010)	15.3 (7.4 to 23.3)
Belgium	395 (345 to 450)	-28.1 (-35.6 to -18.2)		1836 (1557 to 2130)	10.2 (2.5 to 20.0)		9536 (8533 to 10636)	-15.4 (-24.0 to -4.7)
Cyprus	18 (11 to 25)	18.3 (-33.1 to 181.4)		112 (96 to 131)	14.4 (8.3 to 21.3)		446 (293 to 611)	18.5 (-28.8 to 149.1)
Denmark	192 (173 to 215)	26.8 (9.0 to 48.8)		966 (825 to 1125)	14.1 (7.4 to 22.1)		4400 (3976 to 4855)	6.2 (-8.2 to 22.5)
Finland	257 (208 to 316)	22.6 (1.1 to 48.5)		990 (833 to 1154)	-5.3 (-11.0 to 0.6)		5875 (4861 to 7071)	12.4 (-5.0 to 33.3)
France	2138 (1815 to 2511)	15.6 (-0.2 to 33.8)		11408 (9997 to 13107)	21.1 (13.1 to 28.4)		50543 (43537 to 58163)	3.4 (-10.0 to 18.1)
Germany	2395 (2173 to 2582)	23.3 (13.4 to 32.6)		12379 (10700 to 14387)	24.7 (16.4 to 34.6)		56597 (52429 to 60390)	6.7 (-0.4 to 14.2)
Greece	219 (195 to 247)	151.1 (121.3 to 184.2)		1032 (892 to 1195)	45.4 (33.2 to 58.5)		5123 (4587 to 5729)	116.1 (92.3 to 142.4)
Iceland	7 (6 to 8)	17.5 (4.6 to 33.2)		57 (49 to 66)	17.1 (9.5 to 24.4)		178 (160 to 198)	9.7 (-2.3 to 22.9)
Ireland	161 (133 to 191)	24.2 (1.9 to 47.0)		927 (780 to 1078)	37.6 (28.2 to 46.5)		3976 (3289 to 4648)	12.7 (-6.7 to 31.4)
Israel	110 (96 to 121)	16.6 (4.2 to 30.0)		713 (613 to 814)	13.6 (7.4 to 19.8)		2836 (2563 to 3114)	-2.5 (-12.2 to 8.1)
Italy	1749 (1530 to 1970)	49.3 (35.2 to 66.8)		8960 (7624 to 10458)	34.0 (28.5 to 39.8)		39784 (35726 to 44493)	13.1 (3.3 to 25.8)
Luxembourg	11 (10 to 13)	1.6 (-10.4 to 18.3)		78 (66 to 90)	10.9 (4.6 to 17.6)		282 (250 to 322)	-10.7 (-20.8 to 2.6)
Malta	11 (9 to 13)	26.1 (7.2 to 48.8)		55 (47 to 65)	25.0 (18.0 to 33.1)		266 (231 to 309)	26.1 (7.8 to 49.2)
Netherlands	634 (568 to 698)	22.7 (12.2 to 35.1)		3315 (2803 to 3831)	20.7 (12.9 to 29.3)		14812 (13466 to 16268)	8.5 (-0.2 to 19.1)
Norway	164 (150 to 178)	16.5 (8.9 to 24.9)		937 (800 to 1100)	17.3 (13.9 to 21.2)		3919 (3660 to 4190)	3.7 (-2.3 to 10.5)
Portugal	253 (225 to 286)	59.4 (41.6 to 80.8)		1264 (1084 to 1495)	39.7 (29.0 to 51.6)		5999 (5375 to 6709)	23.7 (10.6 to 38.8)
Spain	1154 (979 to 1360)	39.9 (18.6 to 65.6)		5937 (5090 to 6962)	30.3 (21.4 to 40.6)		27442 (23642 to 32065)	13.0 (-2.8 to 32.2)
Sweden	334 (291 to 374)	20.7 (6.2 to 36.8)		2051 (1736 to 2397)	15.4 (9.8 to 22.0)		7404 (6526 to 8313)	8.2 (-3.8 to 21.5)
Switzerland	233 (206 to 258)	-9.3 (-21.0 to 1.8)		1396 (1193 to 1631)	7.0 (1.0 to 14.1)		5416 (4895 to 5933)	-18.8 (-28.1 to -7.9)
United Kingdom	2455 (2242 to 2638)	27.3 (20.2 to 35.1)		11919 (10168 to 13932)	28.3 (24.7 to 32.4)		55542 (51910 to 59019)	12.3 (7.1 to 18.2)
Southern Latin America	637 (579 to 704)	909.0 (813.6 to 1010.7)		3707 (3158 to 4277)	29.6 (21.9 to 38.9)		18154 (16602 to 19792)	606.7 (527.7 to 700.4)
Argentina	351 (318 to 391)	1217.3 (1077.7 to 1361.9)		2275 (1931 to 2637)	26.3 (17.8 to 37.0)		10139 (9242 to 11118)	717.8 (615.6 to 848.0)
Chile	220 (198 to 245)	477.6 (414.0 to 545.0)		1204 (1027 to 1396)	31.3 (23.6 to 39.9)		6284 (5687 to 6944)	375.0 (322.7 to 432.4)
Uruguay	65 (58 to 72)	1432.7 (1240.5 to 1624.8)		227 (195 to 261)	43.0 (32.7 to 54.2)		1730 (1545 to 1905)	994.0 (852.1 to 1158.4)
Eastern Europe	2175 (1997 to 2366)	652.8 (447.2 to 977.3)		7588 (6309 to 8978)	3.9 (0.2 to 7.5)		64276 (59371 to 69494)	406.4 (289.4 to 576.1)
Belarus	102 (82 to 124)	371.4 (117.8 to 720.0)		443 (375 to 516)	11.0 (6.0 to 16.4)		3023 (2448 to 3691)	239.9 (80.7 to 406.0)
Estonia	19 (17 to 22)	133.6 (82.6 to 205.2)		54 (45 to 63)	1.5 (-3.2 to 6.4)		510 (441 to 585)	88.3 (50.5 to 136.5)
Latvia	28 (23 to 32)	1071.5 (733.9 to 1471.7)		76 (64 to 89)	4.0 (-1.2 to 9.7)		768 (659 to 882)	673.8 (488.6 to 873.0)
Lithuania	72 (62 to 83)	258.7 (186.4 to 369.1)		168 (143 to 195)	34.2 (24.0 to 45.5)		2011 (1726 to 2261)	198.6 (142.2 to 274.0)
Republic of Moldova	22 (19 to 26)	30.1 (8.8 to 49.7)		102 (84 to 122)	-2.1 (-6.5 to 2.6)		674 (589 to 762)	10.2 (-7.5 to 27.4)
Russian Federation	1798 (1644 to 1952)	1149.0 (683.1 to 1654.2)		5491 (4575 to 6491)	5.3 (1.4 to 9.3)		52302 (48059 to 56523)	697.6 (455.0 to 925.7)
Ukraine	133 (95 to 173)	110.5 (20.7 to 289.6)		1254 (1020 to 1488)	-6.1 (-10.8 to -2.1)		4988 (3653 to 6403)	70.9 (5.7 to 187.8)
Central Europe	1125 (1026 to 1238)	150.6 (126.2 to 177.6)		5063 (4299 to 5906)	12.3 (9.0 to 16.1)		32148 (29468 to 35150)	78.7 (63.0 to 96.3)
Albania	3 (2 to 5)	25.4 (-31.3 to 103.0)		82 (68 to 98)	3.1 (-0.9 to 7.3)		119 (77 to 185)	0.0 (-42.5 to 68.9)
Bosnia and Herzegovina	17 (10 to 23)	81.5 (22.3 to 168.8)		117 (96 to 142)	6.1 (-0.8 to 13.8)		505 (306 to 689)	52.7 (7.9 to 118.8)
Bulgaria	20 (17 to 25)	120.5 (76.7 to 172.3)		209 (172 to 252)	-1.3 (-5.8 to 3.7)		626 (522 to 748)	60.9 (32.3 to 93.7)
Croatia	59 (50 to 73)	72.1 (42.5 to 115.0)		217 (184 to 250)	7.7 (1.8 to 15.5)		1620 (1362 to 1971)	46.6 (23.0 to 79.0)
Czechia	120 (102 to 140)	55.4 (27.5 to 89.2)		546 (463 to 638)	4.9 (0.2 to 10.5)		3343 (2880 to 3878)	28.9 (9.0 to 54.1)
Hungary	140 (120 to 162)	82.5 (53.2 to 114.0)		466 (401 to 537)	18.4 (8.6 to 28.3)		4011 (3456 to 4631)	43.7 (23.4 to 65.2)
North Macedonia	6 (4 to 9)	21.1 (-26.7 to 82.1)		69 (57 to 84)	-4.4 (-10.8 to 2.6)		201 (128 to 283)	-20.1 (-55.0 to 23.6)
Montenegro	0 (0 to 0)	53.6 (6.6 to 137.4)		21 (17 to 25)	-2.1 (-6.3 to 2.5)		8 (7 to 10)	0.6 (-12.5 to 18.2)
Poland	616 (557 to 683)	334.6 (291.4 to 380.8)		2025 (1716 to 2364)	22.1 (16.1 to 28.7)		17210 (15596 to 18881)	192.6 (164.0 to 221.1)
Romania	96 (83 to 111)	46.0 (26.7 to 67.1)		645 (537 to 768)	11.3 (0.2 to 23.6)		3047 (2654 to 3455)	-5.5 (-17.8 to 7.9)
Serbia	7 (5 to 10)	63.9 (13.8 to 159.8)		302 (250 to 363)	-1.4 (-5.6 to 3.1)		264 (193 to 336)	13.4 (-17.2 to 50.9)
Slovakia	14 (10 to 17)	80.2 (32.7 to 143.3)		207 (170 to 244)	0.7 (-3.8 to 5.5)		464 (329 to 582)	51.1 (14.0 to 96.7)
Slovenia	9 (8 to 11)	38.2 (16.5 to 64.2)		84 (69 to 101)	-13.4 (-21.4 to -5.2)		262 (223 to 305)	10.2 (-6.3 to 28.1)
Central Asia	26 (23 to 30)	429.5 (231.4 to 627.9)		2375 (1902 to 2883)	-2.8 (-4.5 to -0.7)		1492 (1284 to 1745)	91.2 (55.6 to 138.2)
Armenia	5 (4 to 6)	131.7 (29.1 to 251.4)		80 (65 to 98)	-0.6 (-4.6 to 3.7)		172 (140 to 209)	64.5 (0.6 to 149.4)
Azerbaijan	1 (0 to 2)	323.6 (75.2 to 871.4)		262 (209 to 320)	-0.9 (-4.7 to 3.4)		94 (64 to 133)	42.8 (8.9 to 110.9)
Georgia	10 (8 to 12)	7629.7 (5106.7 to 11044.8)		98 (81 to 117)	0.0 (-3.9 to 4.2)		352 (297 to 418)	1037.9 (728.5 to 1487.0)
Kazakhstan	0 (0 to 0)	186.3 (112.7 to 273.0)		538 (432 to 652)	-0.3 (-5.0 to 4.0)		121 (83 to 166)	2.6 (-2.1 to 7.0)
Kyrgyzstan	7 (6 to 9)	8750.1 (5372.9 to 13551.8)		161 (128 to 195)	-4.6 (-8.3 to -1.0)		357 (301 to 419)	811.6 (564.7 to 1208.9)
Mongolia	2 (2 to 4)	11.3 (-46.4 to 185.3)		84 (67 to 101)	3.7 (-1.6 to 8.9)		121 (82 to 189)	-10.0 (-57.6 to 112.3)
Tajikistan	0 (0 to 1)	335.8 (73.5 to 873.6)		216 (172 to 266)	-5.9 (-9.2 to -2.4)		69 (46 to 109)	25.7 (1.8 to 86.1)
Turkmenistan	0 (0 to 0)	-85.6 (-92.6 to -78.1)		123 (98 to 149)	3.0 (-1.1 to 7.2)		26 (18 to 37)	-2.6 (-7.2 to 1.8)
Uzbekistan	0 (0 to 0)	1000.8 (417.3 to 2077.3)		813 (651 to 1000)	-0.4 (-4.3 to 3.9)		178 (120 to 252)	2.3 (-1.8 to 7.2)
Central Latin America	1109 (973 to 1261)	133.8 (103.8 to 166.0)		6312 (5168 to 7525)	9.6 (5.6 to 14.1)		35995 (31564 to 40871)	105.9 (79.3 to 133.6)
Colombia	303 (248 to 364)	134.1 (90.5 to 180.4)		1191 (990 to 1394)	22.8 (15.0 to 32.3)		9255 (7582 to 11024)	108.9 (70.1 to 150.6)
Costa Rica	56 (49 to 65)	218.0 (172.8 to 263.8)		179 (152 to 208)	43.1 (31.7 to 57.4)		1734 (1509 to 1977)	209.5 (167.7 to 254.8)
El Salvador	7 (5 to 9)	178.1 (83.8 to 285.7)		124 (99 to 150)	0.5 (-3.3 to 4.7)		239 (165 to 308)	117.5 (54.0 to 185.8)
Guatemala	14 (12 to 17)	138.2 (98.7 to 180.5)		280 (223 to 345)	-0.3 (-4.5 to 4.5)		581 (495 to 670)	103.0 (71.9 to 137.1)
Honduras	18 (11 to 26)	255.4 (85.3 to 487.0)		200 (160 to 243)	9.5 (4.1 to 15.9)		619 (413 to 886)	174.2 (58.3 to 323.5)
Mexico	575 (500 to 661)	110.9 (81.4 to 140.8)		3543 (2866 to 4255)	6.5 (2.4 to 10.6)		19104 (16634 to 21760)	85.6 (61.5 to 110.3)
Nicaragua	5 (3 to 7)	166.0 (65.5 to 271.9)		129 (103 to 158)	-0.7 (-4.6 to 3.6)		206 (133 to 269)	98.4 (32.9 to 160.7)
Panama	19 (14 to 23)	215.6 (146.1 to 285.9)		99 (82 to 118)	11.1 (5.3 to 17.7)		602 (471 to 733)	187.9 (129.1 to 249.4)
Venezuela	112 (74 to 155)	208.6 (106.5 to 324.2)		566 (468 to 669)	4.4 (-0.5 to 10.9)		3656 (2426 to 4965)	182.2 (91.4 to 282.7)
Andean Latin America	160 (123 to 196)	6195.5 (2688.8 to 10110.7)		1229 (999 to 1476)	9.9 (5.5 to 14.7)		4963 (3823 to 6019)	1524.9 (956.0 to 2265.8)
Bolivia	13 (7 to 19)	2079.5 (740.4 to 4570.1)		234 (192 to 280)	12.4 (7.2 to 18.6)		440 (256 to 606)	643.0 (292.3 to 1088.8)
Ecuador	82 (63 to 104)	205658.4 (159637.2 to 263038.7)		324 (263 to 387)	17.6 (10.7 to 26.4)		2489 (1926 to 3155)	4265.1 (2773.8 to 6707.0)
Peru	64 (37 to 91)	3393.0 (1124.0 to 8218.9)		670 (536 to 817)	5.9 (1.1 to 10.7)		2034 (1206 to 2817)	983.6 (467.4 to 1745.9)
Caribbean	223 (188 to 262)	3572.5 (2658.3 to 4424.5)		1306 (1100 to 1527)	7.1 (2.6 to 12.4)		6637 (5611 to 7756)	1287.2 (983.1 to 1706.6)
Antigua and Barbuda	0 (0 to 1)	3873.7 (3392.7 to 4429.7)		3 (2 to 3)	12.0 (6.4 to 18.2)		15 (13 to 17)	1457.0 (1154.0 to 1866.4)
Bahamas	2 (2 to 3)	10911.4 (8102.8 to 14340.3)		13 (11 to 15)	7.0 (0.6 to 14.3)		86 (66 to 110)	2372.4 (1596.4 to 3578.4)
Barbados	6 (4 to 8)	5061.3 (3411.6 to 7361.4)		13 (11 to 15)	31.3 (20.4 to 42.0)		154 (107 to 220)	2585.4 (1695.3 to 3821.8)
Belize	1 (1 to 1)	4770.5 (3820.1 to 5668.6)		10 (8 to 12)	3.0 (-1.1 to 7.5)		35 (29 to 41)	1273.0 (932.0 to 1749.4)
Cuba	124 (103 to 147)	5633.5 (4708.5 to 6753.3)		414 (353 to 478)	15.8 (8.6 to 23.8)		3456 (2889 to 4066)	1981.7 (1527.5 to 2607.0)
Dominica	0 (0 to 1)	4773.2 (1378.6 to 7741.0)		2 (2 to 2)	25.5 (16.5 to 35.3)		16 (11 to 21)	2377.9 (1026.3 to 3825.0)
Dominican Republic	0 (0 to 1)	64.2 (-6.3 to 164.0)		282 (232 to 335)	14.4 (8.8 to 20.5)		74 (51 to 117)	18.3 (5.6 to 40.7)
Grenada	1 (0 to 1)	3615.0 (2899.1 to 4247.4)		2 (2 to 3)	8.8 (4.3 to 15.1)		17 (14 to 20)	1596.3 (1265.4 to 1995.4)
Guyana	3 (2 to 4)	4984.0 (3569.8 to 6599.3)		14 (11 to 17)	15.5 (8.8 to 22.0)		124 (90 to 161)	2415.7 (1662.4 to 3373.5)
Haiti	8 (3 to 15)	797.6 (318.5 to 1385.0)		209 (168 to 255)	-2.1 (-6.6 to 2.0)		408 (220 to 688)	380.9 (167.5 to 622.5)
Jamaica	15 (11 to 20)	5804.9 (4130.7 to 7948.0)		80 (66 to 95)	4.6 (-0.4 to 10.6)		463 (333 to 623)	1751.5 (1163.8 to 2643.5)
Saint Lucia	2 (1 to 2)	4491.8 (3454.8 to 5602.1)		6 (5 to 6)	23.8 (16.1 to 33.0)		58 (45 to 73)	2349.7 (1712.2 to 3130.9)
Saint Vincent and the Grenadines	1 (1 to 1)	2219.2 (1813.2 to 2637.4)		3 (2 to 3)	14.2 (9.0 to 20.6)		21 (18 to 25)	1264.8 (990.4 to 1597.6)
Suriname	2 (1 to 3)	4087.6 (810.5 to 6982.3)		12 (10 to 15)	12.9 (7.0 to 20.2)		71 (47 to 93)	1652.8 (596.6 to 2616.1)
Trinidad and Tobago	11 (8 to 15)	4605.9 (3297.0 to 6176.0)		37 (31 to 44)	14.5 (8.3 to 21.6)		356 (255 to 477)	2209.4 (1536.8 to 3155.4)
Tropical Latin America	1877 (1748 to 2010)	140.2 (122.6 to 155.6)		6820 (5688 to 7990)	14.4 (9.7 to 19.4)		56816 (53279 to 60714)	104.6 (87.3 to 118.3)
Brazil	1873 (1745 to 2006)	139.7 (122.2 to 155.0)		6628 (5532 to 7769)	14.7 (9.9 to 19.7)		56678 (53150 to 60580)	104.4 (87.0 to 118.1)
Paraguay	3 (2 to 4)	226.1 (110.4 to 364.5)		192 (153 to 231)	0.2 (-3.9 to 4.1)		138 (99 to 173)	95.6 (47.9 to 151.7)
East Asia	3631 (2396 to 4967)	20.9 (-24.5 to 116.1)		34809 (28296 to 42072)	7.6 (2.7 to 13.9)		128689 (86939 to 173235)	-2.9 (-41.2 to 75.9)
China	3450 (2220 to 4791)	19.6 (-27.0 to 119.4)		33342 (27028 to 40366)	7.8 (2.7 to 14.5)		122662 (81014 to 167333)	-4.0 (-43.0 to 77.6)
Taiwan(Province of China)	160 (130 to 193)	65.3 (35.6 to 101.5)		834 (703 to 974)	15.0 (8.8 to 21.2)		5114 (4234 to 6113)	49.0 (25.8 to 76.9)
North Korea	21 (11 to 44)	-12.9 (-51.6 to 65.3)		632 (518 to 767)	-8.9 (-13.5 to -3.8)		913 (503 to 1808)	-20.7 (-54.1 to 40.1)
Southeast Asia	137 (91 to 195)	136.6 (48.0 to 259.8)		10765 (8471 to 13331)	1.2 (-1.0 to 3.6)		6739 (4964 to 8644)	54.6 (20.1 to 95.7)
Cambodia	1 (0 to 2)	101.5 (-0.2 to 306.3)		233 (183 to 290)	3.7 (-1.3 to 8.7)		79 (53 to 115)	27.4 (0.1 to 71.0)
Indonesia	35 (20 to 62)	93.0 (8.3 to 213.4)		3771 (2899 to 4777)	-1.6 (-4.6 to 1.6)		2008 (1394 to 2879)	33.4 (-2.3 to 82.5)
Lao People's Democratic Republic	0 (0 to 1)	185.6 (62.3 to 452.9)		110 (87 to 138)	5.7 (1.0 to 10.9)		36 (24 to 57)	38.6 (12.5 to 95.0)
Malaysia	6 (3 to 11)	41.7 (-16.6 to 187.5)		524 (417 to 649)	2.6 (-1.2 to 6.9)		303 (204 to 447)	20.4 (-11.8 to 85.6)
Maldives	1 (0 to 1)	344.7 (104.0 to 916.6)		9 (7 to 11)	7.9 (2.8 to 13.1)		30 (17 to 47)	284.1 (100.7 to 604.7)
Myanmar	4 (2 to 8)	143.9 (28.9 to 402.2)		880 (702 to 1090)	7.6 (2.8 to 12.8)		349 (246 to 489)	44.2 (13.6 to 100.5)
Philippines	19 (13 to 24)	9.7 (-31.2 to 89.2)		1712 (1306 to 2180)	-2.9 (-5.4 to -0.3)		1010 (762 to 1239)	0.1 (-26.4 to 40.6)
Sri Lanka	21 (11 to 32)	550.8 (149.5 to 1267.7)		384 (307 to 472)	5.7 (0.6 to 10.8)		713 (407 to 1050)	275.6 (95.4 to 515.1)
Thailand	23 (12 to 34)	279.6 (103.6 to 632.3)		1255 (1009 to 1548)	3.1 (-1.1 to 7.7)		970 (637 to 1277)	97.0 (44.6 to 176.8)
Timor-Leste	0 (0 to 0)	139.9 (33.6 to 394.2)		18 (14 to 23)	1.4 (-3.0 to 6.6)		5 (4 to 8)	23.1 (6.8 to 58.6)
Viet Nam	15 (7 to 28)	129.3 (10.7 to 418.0)		1823 (1457 to 2242)	6.1 (1.3 to 11.7)		861 (551 to 1330)	44.7 (3.5 to 111.1)
Oceania	0 (0 to 0)	-45.0 (-60.9 to 0.1)		180 (140 to 225)	-7.3 (-10.1 to -3.9)		47 (35 to 64)	-19.3 (-28.3 to -6.6)
Fiji	0 (0 to 0)	215.6 (86.6 to 428.4)		16 (13 to 19)	-0.5 (-4.7 to 3.9)		4 (3 to 6)	17.3 (7.1 to 31.9)
Kiribati	0 (0 to 0)	83.4 (9.2 to 208.8)		2 (1 to 2)	5.5 (0.7 to 10.7)		6 (4 to 8)	76.8 (9.5 to 178.5)
Marshall Islands	0 (0 to 0)	7.8 (-41.6 to 138.4)		1 (1 to 1)	-4.5 (-8.6 to -0.5)		0 (0 to 0)	-6.6 (-21.5 to 8.0)
Micronesia	0 (0 to 0)	-27.7 (-58.7 to 32.6)		1 (1 to 2)	-3.3 (-7.5 to 0.8)		0 (0 to 0)	-13.9 (-27.6 to -1.8)
Papua New Guinea	0 (0 to 0)	-39.1 (-69.2 to 7.6)		127 (99 to 160)	-1.8 (-5.5 to 2.8)		29 (19 to 40)	-6.3 (-15.6 to 1.1)
Samoa	0 (0 to 0)	-29.8 (-58.5 to 25.0)		4 (3 to 4)	-2.9 (-7.3 to 1.3)		1 (1 to 1)	-12.9 (-25.1 to -2.1)
Solomon Islands	0 (0 to 0)	-17.1 (-58.3 to 56.5)		9 (7 to 11)	-3.9 (-8.2 to -0.1)		2 (1 to 3)	-6.0 (-13.8 to -0.9)
Tonga	0 (0 to 0)	-10.9 (-48.9 to 77.4)		2 (2 to 2)	-2.2 (-6.0 to 2.1)		0 (0 to 1)	-6.2 (-18.8 to 3.4)
Vanuatu	0 (0 to 0)	-21.8 (-56.3 to 48.6)		5 (4 to 6)	-4.1 (-7.8 to 0.3)		1 (1 to 1)	-6.7 (-15.0 to -0.7)
North Africa and Middle East	699 (482 to 981)	125.8 (28.1 to 319.2)		16230 (13099 to 19540)	-0.4 (-2.5 to 1.7)		28917 (21768 to 38491)	47.6 (-12.1 to 144.7)
Algeria	1 (0 to 2)	408.0 (197.2 to 827.6)		1072 (855 to 1308)	-2.7 (-6.6 to 1.6)		255 (175 to 359)	6.3 (0.1 to 22.1)
Bahrain	0 (0 to 0)	17.2 (-37.3 to 111.5)		44 (35 to 55)	-0.6 (-4.7 to 4.2)		12 (8 to 16)	1.3 (-11.8 to 16.1)
Egypt	0 (0 to 0)	-98.1 (-99.0 to -89.0)		2268 (1800 to 2762)	1.4 (-3.4 to 6.1)		488 (322 to 699)	-47.9 (-60.4 to -32.6)
Iran	34 (25 to 46)	236.9 (104.9 to 482.2)		2478 (1936 to 3045)	-2.7 (-5.3 to -0.2)		1509 (1194 to 1898)	69.5 (34.2 to 127.9)
Iraq	0 (0 to 0)	277.1 (48.0 to 1271.2)		1057 (851 to 1287)	-1.7 (-6.0 to 2.6)		227 (151 to 323)	-1.0 (-5.3 to 3.7)
Jordan	4 (3 to 6)	173.1 (58.1 to 476.6)		341 (275 to 417)	-2.6 (-6.8 to 2.0)		278 (195 to 362)	88.1 (29.3 to 185.3)
Kuwait	8 (6 to 10)	-32.3 (-51.3 to -9.4)		164 (131 to 197)	-3.8 (-8.2 to 1.2)		370 (284 to 462)	-36.1 (-52.6 to -17.2)
Lebanon	6 (4 to 9)	172.9 (36.8 to 496.9)		168 (136 to 203)	-1.7 (-6.3 to 3.2)		264 (175 to 342)	108.5 (26.5 to 248.1)
Libya	0 (0 to 0)	918.7 (344.3 to 1788.6)		161 (128 to 197)	-9.8 (-13.7 to -6.0)		41 (29 to 57)	9.7 (-0.5 to 34.6)
Morocco	0 (0 to 2)	663.0 (379.1 to 1259.5)		893 (722 to 1086)	-0.5 (-4.8 to 4.8)		207 (141 to 292)	7.1 (0.4 to 27.4)
Palestine	2 (2 to 3)	175.8 (66.8 to 348.5)		134 (107 to 165)	-0.6 (-5.2 to 4.2)		135 (103 to 180)	86.5 (33.4 to 160.0)
Oman	1 (1 to 1)	1156.1 (510.6 to 2452.9)		119 (94 to 149)	3.4 (-1.0 to 8.5)		78 (62 to 98)	226.4 (139.3 to 343.0)
Qatar	0 (0 to 0)	58.9 (-4.8 to 209.6)		97 (76 to 123)	0.2 (-3.9 to 5.0)		21 (14 to 30)	1.4 (-3.2 to 6.0)
Saudi Arabia	15 (8 to 23)	425.5 (120.0 to 1216.7)		952 (750 to 1184)	-2.2 (-6.1 to 2.0)		837 (531 to 1159)	144.7 (51.1 to 289.3)
Syrian Arab Republic	0 (0 to 1)	352.9 (159.1 to 874.8)		358 (289 to 439)	-3.6 (-8.3 to 1.0)		82 (56 to 117)	2.5 (-3.6 to 13.4)
Tunisia	0 (0 to 1)	386.1 (151.5 to 974.5)		333 (271 to 402)	-0.4 (-5.3 to 4.1)		78 (54 to 110)	6.8 (0.2 to 22.0)
Türkiye	616 (412 to 892)	115.4 (16.2 to 308.9)		3548 (3010 to 4137)	11.4 (5.9 to 17.6)		23198 (16444 to 32617)	61.7 (-15.9 to 191.7)
United Arab Emirates	9 (6 to 12)	115.1 (29.5 to 292.4)		281 (217 to 358)	-4.4 (-8.9 to -0.1)		413 (316 to 560)	61.9 (6.8 to 163.0)
Yemen	0 (0 to 0)	1068.7 (530.4 to 2357.8)		512 (401 to 636)	-4.9 (-8.5 to -1.1)		116 (77 to 164)	1.0 (-4.5 to 13.6)
South Asia	348 (168 to 522)	393.0 (176.4 to 705.3)		29896 (23274 to 37806)	6.0 (3.3 to 9.2)		18450 (12113 to 24784)	127.5 (73.5 to 223.5)
Afghanistan	0 (0 to 0)	687.5 (365.8 to 1387.0)		553 (442 to 688)	-4.4 (-8.0 to -1.0)		123 (82 to 177)	-0.5 (-4.7 to 6.3)
Bangladesh	21 (6 to 40)	570.1 (265.5 to 1189.9)		2608 (2045 to 3248)	4.8 (-0.0 to 9.8)		1280 (747 to 1940)	106.1 (39.4 to 190.1)
Bhutan	0 (0 to 0)	730.7 (331.8 to 1862.7)		14 (11 to 18)	6.7 (1.6 to 12.4)		6 (3 to 8)	90.5 (29.5 to 185.8)
India	292 (147 to 440)	371.9 (155.0 to 691.4)		22870 (17756 to 28955)	6.8 (3.8 to 10.3)		14693 (9550 to 19885)	128.6 (73.3 to 231.2)
Nepal	2 (1 to 5)	690.3 (272.7 to 1690.1)		519 (407 to 646)	3.7 (-0.9 to 8.5)		196 (116 to 291)	74.3 (19.2 to 164.1)
Pakistan	33 (15 to 53)	522.2 (229.8 to 1098.7)		3885 (2947 to 4931)	-1.1 (-4.9 to 2.8)		2275 (1439 to 3129)	130.0 (63.4 to 242.4)
Southern Sub-Saharan Africa	5 (2 to 9)	-43.5 (-66.6 to 38.0)		1368 (1062 to 1729)	-4.7 (-6.4 to -2.5)		557 (346 to 803)	-23.7 (-46.5 to 15.4)
Botswana	0 (0 to 0)	-52.7 (-84.9 to 41.4)		40 (31 to 50)	1.1 (-3.2 to 5.4)		16 (9 to 27)	-23.3 (-55.7 to 35.7)
Lesotho	0 (0 to 0)	-36.4 (-74.6 to 66.2)		30 (24 to 38)	-0.7 (-5.0 to 3.5)		9 (6 to 13)	-7.8 (-32.3 to 20.0)
Namibia	0 (0 to 0)	-43.3 (-80.1 to 62.8)		39 (31 to 50)	-1.0 (-4.9 to 3.0)		15 (9 to 26)	-17.9 (-47.1 to 37.3)
South Africa	3 (1 to 7)	-57.8 (-82.5 to 28.5)		1028 (790 to 1301)	-4.9 (-6.8 to -2.3)		377 (212 to 572)	-32.0 (-56.8 to 8.1)
Eswatini	0 (0 to 0)	-22.6 (-75.9 to 152.9)		19 (15 to 24)	-0.8 (-4.4 to 3.7)		9 (5 to 19)	-3.8 (-48.7 to 92.3)
Zimbabwe	2 (1 to 3)	10.6 (-43.0 to 141.8)		212 (165 to 269)	-4.5 (-9.0 to -0.7)		130 (93 to 192)	13.5 (-26.8 to 76.3)
Western Sub-Saharan Africa	8 (6 to 11)	81.5 (28.4 to 147.0)		5611 (4227 to 7139)	-4.1 (-5.5 to -2.6)		1635 (1203 to 2205)	9.2 (1.0 to 21.7)
Benin	0 (0 to 0)	23.1 (-23.5 to 80.6)		147 (112 to 188)	-1.7 (-5.3 to 2.5)		39 (27 to 54)	1.6 (-5.9 to 11.1)
Burkina Faso	0 (0 to 0)	14.4 (-24.7 to 76.4)		244 (188 to 314)	-1.0 (-4.4 to 3.1)		59 (41 to 83)	0.3 (-5.4 to 7.0)
Cameroon	1 (0 to 1)	48.4 (-12.5 to 142.1)		332 (253 to 426)	-4.1 (-8.1 to -0.0)		109 (80 to 148)	9.4 (-6.4 to 33.3)
Cabo Verde	0 (0 to 0)	91.4 (5.7 to 229.3)		9 (7 to 12)	0.9 (-3.0 to 5.7)		3 (2 to 3)	10.4 (0.7 to 26.3)
Chad	0 (0 to 0)	63.5 (0.7 to 168.4)		194 (149 to 249)	-0.4 (-4.2 to 3.7)		47 (32 to 66)	4.1 (-1.7 to 11.2)
Côte d'Ivoire	0 (0 to 1)	25.4 (-27.4 to 95.0)		308 (235 to 394)	-2.9 (-6.6 to 1.5)		86 (62 to 119)	2.2 (-9.3 to 16.1)
Gambia	0 (0 to 0)	70.6 (1.7 to 207.0)		29 (22 to 38)	-5.0 (-8.8 to -1.0)		8 (6 to 11)	4.9 (-4.6 to 18.7)
Ghana	1 (1 to 2)	73.5 (8.8 to 171.4)		400 (309 to 513)	-0.1 (-4.0 to 4.2)		142 (104 to 190)	19.3 (1.7 to 43.7)
Guinea	0 (0 to 0)	55.5 (-3.8 to 149.0)		141 (108 to 181)	-3.5 (-6.8 to 0.6)		38 (27 to 52)	3.6 (-5.2 to 15.1)
Guinea-Bissau	0 (0 to 0)	34.1 (-19.4 to 112.6)		22 (16 to 28)	-3.6 (-7.2 to 0.1)		6 (4 to 8)	3.2 (-8.0 to 17.5)
Liberia	0 (0 to 0)	7.9 (-32.9 to 62.0)		55 (41 to 70)	-5.7 (-9.5 to -1.8)		15 (10 to 20)	-4.8 (-13.3 to 7.3)
Mali	0 (0 to 0)	37.7 (-5.9 to 110.2)		364 (294 to 443)	3.4 (-1.5 to 9.2)		87 (61 to 118)	5.6 (0.1 to 12.8)
Mauritania	0 (0 to 0)	32.1 (-16.6 to 116.2)		63 (49 to 79)	-2.2 (-5.8 to 1.5)		17 (12 to 24)	3.6 (-6.5 to 16.5)
Niger	0 (0 to 0)	-12.2 (-45.5 to 39.8)		273 (209 to 345)	-2.9 (-6.3 to 0.9)		61 (40 to 86)	-4.1 (-8.1 to 0.2)
Nigeria	4 (3 to 7)	114.0 (37.7 to 234.8)		2640 (1941 to 3421)	-6.5 (-8.0 to -4.6)		813 (588 to 1103)	12.6 (1.1 to 33.2)
Sao Tome	0 (0 to 0)	151.4 (36.7 to 324.9)		3 (2 to 3)	15.6 (9.5 to 23.5)		1 (1 to 1)	39.3 (17.3 to 68.5)
Senegal	0 (0 to 0)	55.8 (-14.0 to 160.4)		203 (158 to 257)	-2.0 (-6.3 to 2.2)		55 (39 to 78)	6.0 (-6.0 to 24.2)
Sierra Leone	0 (0 to 0)	35.2 (-12.7 to 109.9)		91 (69 to 117)	-4.0 (-8.0 to 0.2)		24 (17 to 34)	0.7 (-7.8 to 11.4)
Togo	0 (0 to 0)	25.0 (-21.6 to 88.3)		90 (70 to 116)	-3.4 (-6.9 to 0.4)		25 (18 to 33)	1.2 (-7.6 to 12.4)
Eastern Sub-Saharan Africa	1 (1 to 2)	-54.0 (-67.6 to -12.9)		4807 (3618 to 6142)	-3.2 (-4.5 to -2.0)		1071 (695 to 1555)	-9.4 (-14.0 to -5.2)
Burundi	0 (0 to 0)	-77.1 (-88.7 to -35.9)		123 (94 to 158)	-5.3 (-8.7 to -1.4)		27 (18 to 40)	-14.5 (-23.6 to -8.1)
Comoros	0 (0 to 0)	-58.6 (-76.4 to -22.8)		10 (8 to 13)	-4.7 (-8.6 to -0.6)		2 (2 to 3)	-11.3 (-18.0 to -5.4)
Djibouti	0 (0 to 0)	-66.5 (-83.5 to -17.8)		17 (14 to 22)	-4.0 (-7.4 to 0.2)		4 (3 to 6)	-12.6 (-20.3 to -6.2)
Eritrea	0 (0 to 0)	-46.7 (-69.0 to 16.0)		83 (63 to 106)	-1.5 (-5.5 to 2.4)		19 (12 to 26)	-6.1 (-12.0 to 0.7)
Ethiopia	0 (0 to 0)	-53.6 (-70.8 to -3.7)		1238 (910 to 1630)	-2.6 (-4.9 to -0.2)		272 (171 to 400)	-7.5 (-12.8 to -2.5)
Kenya	0 (0 to 0)	-39.4 (-61.7 to 6.0)		591 (439 to 768)	-8.3 (-10.1 to -6.4)		135 (88 to 195)	-12.8 (-18.1 to -8.1)
Madagascar	0 (0 to 0)	-71.8 (-83.8 to -47.1)		383 (298 to 484)	-4.5 (-7.9 to -0.3)		84 (55 to 121)	-13.1 (-19.5 to -8.1)
Malawi	0 (0 to 0)	-57.1 (-76.8 to -3.2)		228 (175 to 291)	-3.8 (-7.4 to 0.1)		50 (33 to 73)	-10.2 (-16.2 to -3.7)
Mauritius	12 (11 to 13)	985.1 (863.4 to 1112.3)		29 (24 to 35)	3.3 (-1.5 to 7.7)		365 (328 to 403)	782.0 (668.9 to 903.0)
Mozambique	0 (0 to 0)	-53.2 (-76.0 to 18.2)		382 (292 to 483)	1.3 (-2.9 to 5.2)		85 (55 to 123)	-4.4 (-10.6 to 2.4)
Rwanda	0 (0 to 0)	-68.6 (-82.8 to -42.8)		135 (102 to 173)	-0.3 (-4.3 to 3.4)		30 (20 to 43)	-10.8 (-20.4 to -3.3)
Seychelles	0 (0 to 0)	128.5 (42.2 to 250.7)		2 (2 to 3)	9.2 (4.7 to 14.8)		1 (1 to 1)	36.1 (17.4 to 62.6)
Somalia	0 (0 to 0)	-78.3 (-89.9 to -63.1)		180 (134 to 234)	-7.4 (-11.1 to -3.7)		39 (25 to 56)	-10.8 (-16.0 to -6.4)
United Republic of Tanzania	0 (0 to 0)	-60.4 (-79.8 to -25.2)		667 (512 to 850)	-0.7 (-4.8 to 3.4)		150 (98 to 219)	-10.3 (-19.1 to -2.8)
Uganda	0 (0 to 0)	-27.4 (-65.7 to 130.0)		419 (314 to 545)	-0.4 (-4.5 to 4.2)		95 (62 to 139)	-3.1 (-11.3 to 6.6)
Zambia	0 (0 to 0)	-55.8 (-74.2 to -23.3)		245 (187 to 313)	-1.6 (-5.4 to 2.3)		56 (37 to 81)	-12.0 (-20.3 to -4.4)
Central Sub-Saharan Africa	0 (0 to 1)	-62.1 (-76.8 to -12.0)		1381 (1047 to 1762)	-4.9 (-7.5 to -2.3)		316 (211 to 456)	-16.5 (-24.4 to -7.5)
Angola	0 (0 to 0)	-51.0 (-76.1 to 26.7)		388 (298 to 495)	-1.0 (-4.6 to 3.4)		89 (60 to 129)	-8.7 (-16.9 to 1.7)
Central African Republic	0 (0 to 0)	-71.4 (-84.1 to -30.3)		50 (38 to 65)	-6.6 (-10.1 to -2.3)		11 (7 to 16)	-17.3 (-25.4 to -9.8)
Congo	0 (0 to 0)	-56.7 (-75.1 to -20.8)		57 (44 to 73)	-2.8 (-6.5 to 0.9)		14 (10 to 20)	-20.8 (-34.0 to -8.2)
Democratic Republic of the Congo	0 (0 to 1)	-66.9 (-82.5 to -20.1)		847 (645 to 1094)	-8.0 (-11.4 to -4.9)		192 (128 to 277)	-20.1 (-29.0 to -10.2)
Equatorial Guinea	0 (0 to 0)	16.3 (-51.5 to 143.8)		17 (13 to 23)	10.5 (5.7 to 15.4)		4 (3 to 6)	11.3 (-4.1 to 31.9)
Gabon	0 (0 to 0)	-55.4 (-76.6 to -9.2)		21 (16 to 26)	-4.6 (-8.2 to -0.2)		5 (4 to 8)	-20.4 (-32.0 to -6.1)
95% uncertainty intervals are in parentheses. DALYs = disability-adjusted life-years. SDI = Socio-demographic Index.
This table presents the 2021 global and regional burdens of MNDs, including the number of deaths, prevalence, and DALYs in various regions classified by the SDI. The table also includes the percentage change in age-standardized rates for each metric.
