# Supplementary material for: ABCA1 acts as a protective modulator in amyotrophic lateral sclerosis
Source: iScience. 2025 Dec 3;29(1):114320. doi: 10.1016/j.isci.2025.114320 (PMC12834111; doi:10.1016/j.isci.2025.114320)
Supplement: Data S1. Tables S1–S14 [file mmc2.zip › Supplementary Table 2.xlsx]

## Sheet: Overview
Supplementary Table S1. Source data from the Global Burden of Disease (GBD) 1990–2021 used to generate the GBD results shown in Figure 2 and Supplementary Figure 1
This workbook compiles the raw source data exported from the GBD Results Tool (1990–2021) that were used to produce the GBD results and visualizations in the manuscript (Figure 2) and the supplementary figure (Supplementary Figure 1). Each sheet corresponds to a specific figure panel and metric (e.g., age-standardized rates or counts) for amyotrophic lateral sclerosis (ALS), including prevalence,…
Sheet name	Figure panel	Contains
Fig2B	Fig. 2B	Age-standardized prevalence rate of ALS in 2021 by country/territory.
Fig2C	Fig. 2C	EAPC of prevalence rate (1990–2021) by country/territory.
Fig2D	Fig. 2D	Age-standardized DALYs rate in 2021 by country/territory.
Fig2E	Fig. 2E	EAPC of DALYs rate (1990–2021) by country/territory.
Fig2F	Fig. 2F	Data linking SDI to age-standardized DALYs rate across regions/years.
Sfig1A	Sfig. 1A	Age-standardized incidence rate in 2021 by country/territory.
Sfig1B	Sfig. 1B	EAPC of incidence rate (1990–2021) by country/territory.
Sfig1C	Sfig. 1C	Age-standardized mortality rate in 2021 by country/territory.
Sfig1D	Sfig. 1D	EAPC of mortality rate (1990–2021) by country/territory.
Sfig1E	Sfig. 1E	Age-specific deaths and mortality rates by sex (2021).
Sfig1F	Sfig. 1F	Age-specific incident cases and incidence rates by sex (2021).
Sfig1G	Sfig. 1G	Age-specific DALYs and DALY rates by sex (2021).
Sfig1H	Sfig. 1H	Age-specific prevalent cases and prevalence rates by sex (2021).
Abbreviations: GBD, Global Burden of Disease; ALS, amyotrophic lateral sclerosis; DALYs, disability-adjusted life years; EAPC, estimated annual percentage change; SDI, sociodemographic index; UI, uncertainty interval. Typical columns across sheets: location_id, location, year, measure_name (e.g., incidence, prevalence, mortality, DALYs), val (point estimate), lower/upper (95% UI). Rates are age-s…

## Sheet: Fig2B
location_id	val	upper	lower	year	measure_name	location
6	2.29816	2.79901	1.83736	2021	Prevalence	China
38	2.56067	3.07212	2.06686	2021	Prevalence	Mongolia
20	1.81078	2.20325	1.4483	2021	Prevalence	Viet Nam
22	1.74573	2.1181	1.38967	2021	Prevalence	Fiji
37	2.34317	2.82259	1.88973	2021	Prevalence	Kyrgyzstan
19	1.35567	1.66621	1.08211	2021	Prevalence	Timor-Leste
17	1.70962	2.13368	1.36152	2021	Prevalence	Sri Lanka
36	2.88742	3.48766	2.31238	2021	Prevalence	Kazakhstan
35	2.7474	3.27232	2.22082	2021	Prevalence	Georgia
18	1.83953	2.26844	1.47228	2021	Prevalence	Thailand
14	1.63619	1.99299	1.2995	2021	Prevalence	Maldives
15	1.56383	1.92723	1.2563	2021	Prevalence	Myanmar
34	2.45053	2.98059	1.97458	2021	Prevalence	Azerbaijan
33	2.65827	3.21578	2.13726	2021	Prevalence	Armenia
16	1.49018	1.86981	1.15877	2021	Prevalence	Philippines
29	1.92136	2.33293	1.53588	2021	Prevalence	Tonga
28	1.29104	1.58066	1.03426	2021	Prevalence	Solomon Islands
13	1.6199	1.99825	1.29068	2021	Prevalence	Malaysia
12	1.50637	1.84649	1.21057	2021	Prevalence	Lao People's Democratic Republic
30	1.51282	1.85123	1.21062	2021	Prevalence	Vanuatu
26	1.25015	1.55309	0.998232	2021	Prevalence	Papua New Guinea
10	1.36662	1.67586	1.09348	2021	Prevalence	Cambodia
7	2.35977	2.85851	1.93298	2021	Prevalence	Democratic People's Republic of Korea
27	1.68812	2.04426	1.35652	2021	Prevalence	Samoa
8	3.16849	3.72992	2.62721	2021	Prevalence	Taiwan (Province of China)
23	1.52044	1.80123	1.26448	2021	Prevalence	Kiribati
11	1.32962	1.6813	1.03752	2021	Prevalence	Indonesia
54	3.77661	4.50002	3.09243	2021	Prevalence	Slovakia
24	1.38602	1.69067	1.11324	2021	Prevalence	Marshall Islands
40	2.38106	2.8819	1.9217	2021	Prevalence	Turkmenistan
25	1.34258	1.65529	1.07277	2021	Prevalence	Micronesia (Federated States of)
53	3.33888	4.02558	2.71763	2021	Prevalence	Serbia
39	2.14325	2.62793	1.72788	2021	Prevalence	Tajikistan
51	4.39293	5.14601	3.74401	2021	Prevalence	Poland
52	3.41055	4.11239	2.81209	2021	Prevalence	Romania
50	3.38092	4.05148	2.76977	2021	Prevalence	Montenegro
69	2.90058	3.39431	2.43684	2021	Prevalence	Singapore
48	4.5737	5.30983	3.90925	2021	Prevalence	Hungary
49	3.17589	3.82164	2.57184	2021	Prevalence	North Macedonia
66	2.32981	2.80248	1.9414	2021	Prevalence	Brunei Darussalam
47	4.73218	5.5453	3.97841	2021	Prevalence	Czechia
68	3.87556	4.61171	3.19766	2021	Prevalence	Republic of Korea
45	3.11423	3.74641	2.54408	2021	Prevalence	Bulgaria
67	5.55489	6.38356	4.76668	2021	Prevalence	Japan
44	3.55074	4.27239	2.85936	2021	Prevalence	Bosnia and Herzegovina
63	3.00722	3.60179	2.43476	2021	Prevalence	Ukraine
46	4.64277	5.46454	3.93025	2021	Prevalence	Croatia
61	2.88752	3.45853	2.36293	2021	Prevalence	Republic of Moldova
62	3.67257	4.34419	2.99015	2021	Prevalence	Russian Federation
41	2.38064	2.91595	1.92301	2021	Prevalence	Uzbekistan
43	2.94069	3.53627	2.40266	2021	Prevalence	Albania
60	5.20818	6.07988	4.38423	2021	Prevalence	Lithuania
78	10.5595	12.1962	9.05216	2021	Prevalence	Denmark
59	3.93985	4.65554	3.22635	2021	Prevalence	Latvia
75	8.73073	10.0129	7.47637	2021	Prevalence	Austria
58	4.08207	4.80664	3.34194	2021	Prevalence	Estonia
55	3.97103	4.7384	3.24066	2021	Prevalence	Slovenia
77	6.37799	7.36977	5.45861	2021	Prevalence	Cyprus
76	10.2231	11.7683	8.77194	2021	Prevalence	Belgium
57	4.28874	5.00845	3.57331	2021	Prevalence	Belarus
74	10.8894	12.6768	9.49487	2021	Prevalence	Andorra
79	11.1617	12.825	9.45722	2021	Prevalence	Finland
82	6.74364	7.74279	5.8154	2021	Prevalence	Greece
81	8.9001	10.1673	7.75397	2021	Prevalence	Germany
71	8.97539	10.1576	7.76744	2021	Prevalence	Australia
80	10.8402	12.4205	9.51962	2021	Prevalence	France
72	9.13375	10.4076	7.89636	2021	Prevalence	New Zealand
86	8.69745	10.0155	7.4844	2021	Prevalence	Italy
85	6.64922	7.64006	5.75614	2021	Prevalence	Israel
84	13.6675	15.5414	11.6511	2021	Prevalence	Ireland
83	12.035	13.8002	10.477	2021	Prevalence	Iceland
102	8.82416	9.51392	8.25625	2021	Prevalence	United States of America
101	12.7592	14.4223	11.0656	2021	Prevalence	Canada
99	5.44301	6.24903	4.64066	2021	Prevalence	Uruguay
98	5.66602	6.54279	4.82045	2021	Prevalence	Chile
95	11.163	12.8353	9.66711	2021	Prevalence	United Kingdom
97	4.6639	5.40915	3.95283	2021	Prevalence	Argentina
94	10.044	11.6083	8.54171	2021	Prevalence	Switzerland
93	12.2898	14.1618	10.5734	2021	Prevalence	Sweden
92	8.23225	9.50793	7.13203	2021	Prevalence	Spain
90	11.4624	13.2936	9.82266	2021	Prevalence	Norway
118	2.10535	2.49523	1.74525	2021	Prevalence	Suriname
91	7.52932	8.78926	6.47134	2021	Prevalence	Portugal
115	2.77132	3.27723	2.30561	2021	Prevalence	Jamaica
117	2.46849	2.93788	2.03248	2021	Prevalence	Saint Vincent and the Grenadines
89	11.9062	13.5396	10.2491	2021	Prevalence	Netherlands
114	1.68508	2.02614	1.38565	2021	Prevalence	Haiti
116	2.92927	3.41652	2.45728	2021	Prevalence	Saint Lucia
113	1.83678	2.19015	1.50773	2021	Prevalence	Guyana
112	2.33191	2.79519	1.91117	2021	Prevalence	Grenada
110	2.94578	3.41078	2.47272	2021	Prevalence	Dominica
106	3.21555	3.76569	2.69384	2021	Prevalence	Bahamas
88	7.8038	8.98609	6.73774	2021	Prevalence	Malta
111	2.5746	3.03442	2.13033	2021	Prevalence	Dominican Republic
109	3.34562	3.91371	2.85155	2021	Prevalence	Cuba
108	2.29274	2.73724	1.85837	2021	Prevalence	Belize
87	9.02792	10.3084	7.76749	2021	Prevalence	Luxembourg
105	2.99654	3.5368	2.48279	2021	Prevalence	Antigua and Barbuda
107	3.659	4.25474	3.07163	2021	Prevalence	Barbados
133	2.07093	2.45347	1.69797	2021	Prevalence	Venezuela (Bolivarian Republic of)
131	1.94929	2.35571	1.57034	2021	Prevalence	Nicaragua
132	2.28736	2.72172	1.8889	2021	Prevalence	Panama
129	2.07289	2.46742	1.71441	2021	Prevalence	Honduras
130	2.70565	3.24409	2.20427	2021	Prevalence	Mexico
128	1.78627	2.16801	1.45176	2021	Prevalence	Guatemala
127	1.90405	2.30992	1.53602	2021	Prevalence	El Salvador
125	2.33454	2.73734	1.94554	2021	Prevalence	Colombia
126	3.5107	4.08744	2.99647	2021	Prevalence	Costa Rica
121	2.05137	2.43536	1.69515	2021	Prevalence	Bolivia (Plurinational State of)
123	1.84237	2.22337	1.48903	2021	Prevalence	Peru
148	2.38111	2.89354	1.92875	2021	Prevalence	Morocco
149	2.58135	3.12068	2.06468	2021	Prevalence	Palestine
122	1.81885	2.16982	1.48187	2021	Prevalence	Ecuador
119	2.52329	2.98368	2.08602	2021	Prevalence	Trinidad and Tobago
146	2.95364	3.54203	2.38982	2021	Prevalence	Lebanon
144	2.70819	3.28163	2.2229	2021	Prevalence	Jordan
147	2.26739	2.73678	1.81412	2021	Prevalence	Libya
150	2.49831	3.00952	2.03574	2021	Prevalence	Oman
140	2.73862	3.32747	2.19264	2021	Prevalence	Bahrain
135	2.89465	3.38899	2.40298	2021	Prevalence	Brazil
141	2.16303	2.61716	1.73031	2021	Prevalence	Egypt
151	2.94579	3.60214	2.37105	2021	Prevalence	Qatar
145	3.39494	4.0422	2.76959	2021	Prevalence	Kuwait
139	2.42573	2.96059	1.93741	2021	Prevalence	Algeria
143	2.54401	3.07923	2.07714	2021	Prevalence	Iraq
136	2.68448	3.21999	2.17857	2021	Prevalence	Paraguay
142	2.79861	3.39836	2.22013	2021	Prevalence	Iran (Islamic Republic of)
152	2.40869	2.89787	1.91886	2021	Prevalence	Saudi Arabia
153	2.56161	3.12033	2.06383	2021	Prevalence	Syrian Arab Republic
154	2.77742	3.3467	2.24302	2021	Prevalence	Tunisia
155	4.0574	4.70163	3.46521	2021	Prevalence	Turkey
182	1.28306	1.59121	0.987434	2021	Prevalence	Malawi
181	1.47203	1.83005	1.15826	2021	Prevalence	Madagascar
180	1.2018	1.5333	0.90595	2021	Prevalence	Kenya
165	1.63873	2.03515	1.27382	2021	Prevalence	Pakistan
164	1.64644	2.0143	1.30779	2021	Prevalence	Nepal
163	1.56735	1.95685	1.23433	2021	Prevalence	India
178	1.33681	1.65403	1.0493	2021	Prevalence	Eritrea
179	1.20487	1.53125	0.913829	2021	Prevalence	Ethiopia
161	1.56153	1.93282	1.24134	2021	Prevalence	Bangladesh
176	1.39228	1.72876	1.08767	2021	Prevalence	Comoros
175	1.04205	1.31072	0.805618	2021	Prevalence	Burundi
162	1.78576	2.20074	1.42364	2021	Prevalence	Bhutan
177	1.43245	1.77646	1.13113	2021	Prevalence	Djibouti
194	1.62414	2.00204	1.28143	2021	Prevalence	Lesotho
160	1.83496	2.24845	1.48554	2021	Prevalence	Afghanistan
157	1.53965	1.89349	1.22563	2021	Prevalence	Yemen
193	1.6577	2.0371	1.31595	2021	Prevalence	Botswana
190	1.0956	1.37546	0.848084	2021	Prevalence	Uganda
191	1.37354	1.69968	1.0798	2021	Prevalence	Zambia
173	1.21196	1.51437	0.948425	2021	Prevalence	Gabon
169	0.999088	1.25477	0.766609	2021	Prevalence	Central African Republic
172	1.22375	1.53661	0.963989	2021	Prevalence	Equatorial Guinea
171	1.03064	1.29146	0.80193	2021	Prevalence	Democratic Republic of the Congo
156	2.76605	3.32199	2.23383	2021	Prevalence	United Arab Emirates
189	1.2601	1.57481	0.979551	2021	Prevalence	United Republic of Tanzania
187	0.947999	1.1921	0.735577	2021	Prevalence	Somalia
170	1.10025	1.38065	0.854332	2021	Prevalence	Congo
183	2.2666	2.71491	1.82415	2021	Prevalence	Mauritius
186	2.02928	2.45634	1.64421	2021	Prevalence	Seychelles
185	1.08053	1.36807	0.840416	2021	Prevalence	Rwanda
198	1.41076	1.73989	1.12571	2021	Prevalence	Zimbabwe
197	1.65139	2.01886	1.31858	2021	Prevalence	Eswatini
168	1.3524	1.6897	1.06127	2021	Prevalence	Angola
195	1.65025	2.03246	1.31336	2021	Prevalence	Namibia
184	1.39259	1.72339	1.09016	2021	Prevalence	Mozambique
196	1.77937	2.22669	1.38619	2021	Prevalence	South Africa
211	2.03089	2.39469	1.67626	2021	Prevalence	Mali
214	1.2301	1.57502	0.929945	2021	Prevalence	Nigeria
213	1.27591	1.58257	1.00596	2021	Prevalence	Niger
212	1.54248	1.90668	1.22399	2021	Prevalence	Mauritania
208	1.15719	1.45267	0.901919	2021	Prevalence	Guinea
209	1.11972	1.39392	0.876262	2021	Prevalence	Guinea-Bissau
210	1.06746	1.33607	0.832859	2021	Prevalence	Liberia
205	1.18891	1.47969	0.934415	2021	Prevalence	Côte d'Ivoire
203	1.64327	2.01712	1.29437	2021	Prevalence	Cabo Verde
215	1.40735	1.68557	1.14442	2021	Prevalence	Sao Tome and Principe
207	1.22112	1.5226	0.972011	2021	Prevalence	Ghana
202	1.1219	1.39409	0.878476	2021	Prevalence	Cameroon
206	1.29836	1.60215	1.0155	2021	Prevalence	Gambia
204	1.26104	1.55968	0.979149	2021	Prevalence	Chad
201	1.19486	1.48902	0.938054	2021	Prevalence	Burkina Faso
200	1.20555	1.50278	0.947776	2021	Prevalence	Benin
218	1.14048	1.4236	0.889962	2021	Prevalence	Togo
217	1.10162	1.36486	0.859475	2021	Prevalence	Sierra Leone
216	1.36174	1.69117	1.07558	2021	Prevalence	Senegal
320	2.26886	2.73506	1.81732	2021	Prevalence	Cook Islands
298	1.82616	2.22024	1.45147	2021	Prevalence	American Samoa
305	5.50151	6.32755	4.70885	2021	Prevalence	Bermuda
422	4.0015	4.58736	3.40598	2021	Prevalence	United States Virgin Islands
416	1.30344	1.60214	1.04549	2021	Prevalence	Tuvalu
413	1.5935	1.95262	1.27381	2021	Prevalence	Tokelau
396	5.68418	6.77136	4.7554	2021	Prevalence	San Marino
393	3.01108	3.53053	2.51756	2021	Prevalence	Saint Kitts and Nevis
385	3.79892	4.46191	3.19585	2021	Prevalence	Puerto Rico
380	1.61194	1.95257	1.30097	2021	Prevalence	Palau
374	1.95436	2.34932	1.57881	2021	Prevalence	Niue
367	6.54216	7.62495	5.55069	2021	Prevalence	Monaco
376	2.13698	2.61197	1.72365	2021	Prevalence	Northern Mariana Islands
369	1.24649	1.54315	0.990219	2021	Prevalence	Nauru
435	1.19526	1.49116	0.93115	2021	Prevalence	South Sudan
351	2.0041	2.42189	1.59553	2021	Prevalence	Guam
349	9.35868	10.8771	8.04301	2021	Prevalence	Greenland
522	1.59155	1.9704	1.25926	2021	Prevalence	Sudan

## Sheet: Fig2C
location_id	EAPC	lower_CI	upper_CI	measure_name	location
6	0.284311	0.216219	0.352448	Prevalence	China
38	0.168761	0.122826	0.214718	Prevalence	Mongolia
20	0.194098	0.157156	0.231054	Prevalence	Viet Nam
22	-0.0316725	-0.0739023	0.0105752	Prevalence	Fiji
37	-0.115739	-0.195312	-0.0361028	Prevalence	Kyrgyzstan
19	0.0900632	0.0645385	0.115594	Prevalence	Timor-Leste
17	0.171037	0.148213	0.193867	Prevalence	Sri Lanka
36	0.0562972	-0.00566505	0.118298	Prevalence	Kazakhstan
35	0.144466	0.0444271	0.244604	Prevalence	Georgia
18	0.0585587	0.0226713	0.094459	Prevalence	Thailand
14	0.263092	0.227933	0.298264	Prevalence	Maldives
15	0.270702	0.219081	0.32235	Prevalence	Myanmar
34	0.0798932	-0.0136312	0.173505	Prevalence	Azerbaijan
33	0.0695883	0.00322307	0.135997	Prevalence	Armenia
16	-0.134108	-0.207189	-0.0609728	Prevalence	Philippines
29	-0.097174	-0.140523	-0.0538063	Prevalence	Tonga
28	-0.165396	-0.206445	-0.12433	Prevalence	Solomon Islands
13	0.0612933	0.0272869	0.0953114	Prevalence	Malaysia
12	0.169837	0.123752	0.215942	Prevalence	Lao People's Democratic Republic
30	-0.146872	-0.182797	-0.110935	Prevalence	Vanuatu
26	-0.0914225	-0.134545	-0.0482815	Prevalence	Papua New Guinea
10	0.129249	0.0854384	0.173079	Prevalence	Cambodia
7	-0.31326	-0.368406	-0.258083	Prevalence	Democratic People's Republic of Korea
27	-0.0993752	-0.137608	-0.0611279	Prevalence	Samoa
8	0.156252	-0.00966049	0.322441	Prevalence	Taiwan (Province of China)
23	0.225097	0.208766	0.241432	Prevalence	Kiribati
11	-0.0969777	-0.166653	-0.0272537	Prevalence	Indonesia
54	0.0720835	0.0299237	0.114261	Prevalence	Slovakia
24	-0.172192	-0.204865	-0.139507	Prevalence	Marshall Islands
40	0.181913	0.103124	0.260765	Prevalence	Turkmenistan
25	-0.133355	-0.169668	-0.0970285	Prevalence	Micronesia (Federated States of)
53	0.000261296	-0.0521408	0.0526909	Prevalence	Serbia
39	-0.150999	-0.246441	-0.0554661	Prevalence	Tajikistan
51	0.760658	0.718366	0.802968	Prevalence	Poland
52	0.447572	0.372596	0.522603	Prevalence	Romania
50	-0.0104628	-0.0645978	0.0437016	Prevalence	Montenegro
69	0.574282	0.53186	0.616721	Prevalence	Singapore
48	0.660293	0.586171	0.73447	Prevalence	Hungary
49	-0.13262	-0.167205	-0.0980222	Prevalence	North Macedonia
66	0.261059	0.222112	0.300021	Prevalence	Brunei Darussalam
47	0.205967	0.173855	0.238088	Prevalence	Czechia
68	0.12455	0.0632178	0.18592	Prevalence	Republic of Korea
45	-0.0285725	-0.0743895	0.0172654	Prevalence	Bulgaria
67	0.634619	0.536176	0.733159	Prevalence	Japan
44	0.240414	0.135089	0.345849	Prevalence	Bosnia and Herzegovina
63	-0.117034	-0.202348	-0.0316472	Prevalence	Ukraine
46	0.34311	0.301004	0.385235	Prevalence	Croatia
61	-0.00970461	-0.0809156	0.0615572	Prevalence	Republic of Moldova
62	0.338914	0.242094	0.435827	Prevalence	Russian Federation
41	0.0289137	-0.0331522	0.0910181	Prevalence	Uzbekistan
43	0.166289	0.118995	0.213605	Prevalence	Albania
60	1.1121	1.04957	1.17467	Prevalence	Lithuania
78	0.44511	0.3734	0.516871	Prevalence	Denmark
59	0.237726	0.176442	0.299047	Prevalence	Latvia
75	0.884573	0.790214	0.979021	Prevalence	Austria
58	0.092718	0.049351	0.136104	Prevalence	Estonia
55	-0.591922	-0.695568	-0.488169	Prevalence	Slovenia
77	0.48704	0.426204	0.547912	Prevalence	Cyprus
76	0.311212	0.274557	0.34788	Prevalence	Belgium
57	0.428215	0.393481	0.46296	Prevalence	Belarus
74	0.628037	0.58857	0.667519	Prevalence	Andorra
79	-0.237067	-0.393643	-0.0802438	Prevalence	Finland
82	1.446	1.31677	1.5754	Prevalence	Greece
81	0.793877	0.74134	0.846441	Prevalence	Germany
71	1.04475	0.951416	1.13817	Prevalence	Australia
80	0.638474	0.590118	0.686854	Prevalence	France
72	0.756211	0.677791	0.834692	Prevalence	New Zealand
86	0.969706	0.81628	1.12337	Prevalence	Italy
85	0.424307	0.388242	0.460384	Prevalence	Israel
84	1.15919	1.11338	1.20501	Prevalence	Ireland
83	0.57254	0.529876	0.615223	Prevalence	Iceland
102	1.15592	0.860443	1.45225	Prevalence	United States of America
101	0.523597	0.477803	0.569411	Prevalence	Canada
99	1.16873	1.09372	1.24379	Prevalence	Uruguay
98	0.957417	0.899897	1.01497	Prevalence	Chile
95	0.910186	0.83148	0.988953	Prevalence	United Kingdom
97	0.819636	0.772618	0.866676	Prevalence	Argentina
94	0.223837	0.186557	0.261131	Prevalence	Switzerland
93	0.570865	0.39103	0.751021	Prevalence	Sweden
92	0.86825	0.757962	0.97866	Prevalence	Spain
90	0.594328	0.526005	0.662698	Prevalence	Norway
118	0.484495	0.456641	0.512357	Prevalence	Suriname
91	1.15583	1.03813	1.27366	Prevalence	Portugal
115	0.184654	0.154322	0.214994	Prevalence	Jamaica
117	0.511885	0.478358	0.545424	Prevalence	Saint Vincent and the Grenadines
89	0.666278	0.603288	0.729308	Prevalence	Netherlands
114	-0.0316423	-0.0674562	0.00418448	Prevalence	Haiti
116	0.766232	0.737197	0.795275	Prevalence	Saint Lucia
113	0.507048	0.480664	0.533438	Prevalence	Guyana
112	0.239566	0.173841	0.305334	Prevalence	Grenada
110	0.817908	0.766162	0.869682	Prevalence	Dominica
106	0.283351	0.243518	0.3232	Prevalence	Bahamas
88	0.772008	0.732081	0.81195	Prevalence	Malta
111	0.552376	0.501041	0.603738	Prevalence	Dominican Republic
109	0.565374	0.536047	0.594709	Prevalence	Cuba
108	0.0944171	0.0630177	0.125826	Prevalence	Belize
87	0.32203	0.235842	0.408292	Prevalence	Luxembourg
105	0.421979	0.398811	0.445153	Prevalence	Antigua and Barbuda
107	0.874023	0.768979	0.979178	Prevalence	Barbados
133	0.270556	0.235129	0.305996	Prevalence	Venezuela (Bolivarian Republic of)
131	0.0156545	-0.0264848	0.0578115	Prevalence	Nicaragua
132	0.381335	0.365279	0.397394	Prevalence	Panama
129	0.380046	0.351185	0.408916	Prevalence	Honduras
130	0.29361	0.25252	0.334716	Prevalence	Mexico
128	-0.00161748	-0.0419963	0.0387777	Prevalence	Guatemala
127	0.0215815	-0.0160072	0.0591844	Prevalence	El Salvador
125	0.805853	0.763285	0.848439	Prevalence	Colombia
126	1.19687	1.12759	1.2662	Prevalence	Costa Rica
121	0.461503	0.426575	0.496444	Prevalence	Bolivia (Plurinational State of)
123	0.26541	0.227132	0.303702	Prevalence	Peru
148	-0.0147178	-0.048139	0.0187145	Prevalence	Morocco
149	-0.0210678	-0.0538838	0.011759	Prevalence	Palestine
122	0.716458	0.653532	0.779424	Prevalence	Ecuador
119	0.528868	0.482252	0.575504	Prevalence	Trinidad and Tobago
146	-0.0146603	-0.050869	0.0215616	Prevalence	Lebanon
144	-0.0347832	-0.0697439	0.000189694	Prevalence	Jordan
147	-0.307543	-0.3459	-0.269171	Prevalence	Libya
150	0.177776	0.137393	0.218175	Prevalence	Oman
140	0.0164278	-0.0194345	0.052303	Prevalence	Bahrain
135	0.568689	0.534869	0.60252	Prevalence	Brazil
141	0.0606096	0.0278252	0.0934048	Prevalence	Egypt
151	0.0917903	0.0468881	0.136713	Prevalence	Qatar
145	-0.11951	-0.137897	-0.10112	Prevalence	Kuwait
139	-0.0441994	-0.0833471	-0.00503642	Prevalence	Algeria
143	0.0401312	-0.013208	0.0934989	Prevalence	Iraq
136	-0.000787744	-0.0463116	0.0447568	Prevalence	Paraguay
142	-0.0484484	-0.100182	0.00331158	Prevalence	Iran (Islamic Republic of)
152	-0.0417897	-0.0726228	-0.0109471	Prevalence	Saudi Arabia
153	-0.0858131	-0.125023	-0.0465875	Prevalence	Syrian Arab Republic
154	-0.0093578	-0.0481518	0.0294513	Prevalence	Tunisia
155	0.423194	0.381394	0.465011	Prevalence	Turkey
182	-0.133227	-0.174969	-0.0914681	Prevalence	Malawi
181	-0.149223	-0.196282	-0.102141	Prevalence	Madagascar
180	-0.341745	-0.427338	-0.256078	Prevalence	Kenya
165	-0.0576743	-0.120744	0.00543511	Prevalence	Pakistan
164	0.0853951	0.0431189	0.127689	Prevalence	Nepal
163	0.228514	0.165072	0.291996	Prevalence	India
178	-0.108851	-0.16543	-0.0522393	Prevalence	Eritrea
179	-0.0832159	-0.173754	0.00740438	Prevalence	Ethiopia
161	0.14131	0.0984699	0.184169	Prevalence	Bangladesh
176	-0.167969	-0.212151	-0.123768	Prevalence	Comoros
175	-0.190408	-0.229931	-0.150869	Prevalence	Burundi
162	0.211995	0.177685	0.246317	Prevalence	Bhutan
177	-0.156528	-0.209772	-0.103256	Prevalence	Djibouti
194	-0.0461481	-0.0890984	-0.00317929	Prevalence	Lesotho
160	-0.0585831	-0.117626	0.000494137	Prevalence	Afghanistan
157	-0.107417	-0.150344	-0.0644709	Prevalence	Yemen
193	0.0247834	-0.0158108	0.065394	Prevalence	Botswana
190	-0.0150151	-0.0516634	0.0216466	Prevalence	Uganda
191	-0.0274713	-0.0775604	0.0226429	Prevalence	Zambia
173	-0.155186	-0.195752	-0.114603	Prevalence	Gabon
169	-0.221548	-0.261343	-0.181737	Prevalence	Central African Republic
172	0.472374	0.3571	0.58778	Prevalence	Equatorial Guinea
171	-0.264409	-0.328846	-0.19993	Prevalence	Democratic Republic of the Congo
156	-0.130741	-0.173407	-0.0880562	Prevalence	United Arab Emirates
189	-0.0203058	-0.0692511	0.0286636	Prevalence	United Republic of Tanzania
187	-0.242911	-0.292258	-0.19354	Prevalence	Somalia
170	-0.0670732	-0.104484	-0.029648	Prevalence	Congo
183	0.0856721	0.0444127	0.126949	Prevalence	Mauritius
186	0.288976	0.260219	0.317742	Prevalence	Seychelles
185	0.0137536	-0.0419356	0.0694739	Prevalence	Rwanda
198	-0.210865	-0.264976	-0.156725	Prevalence	Zimbabwe
197	-0.0550908	-0.0935947	-0.016572	Prevalence	Eswatini
168	0.0273943	-0.00871709	0.0635188	Prevalence	Angola
195	-0.0141208	-0.0539916	0.0257659	Prevalence	Namibia
184	0.0627803	0.0191962	0.106383	Prevalence	Mozambique
196	-0.137434	-0.206325	-0.0684954	Prevalence	South Africa
211	0.104941	0.0824977	0.127389	Prevalence	Mali
214	-0.158053	-0.228024	-0.0880337	Prevalence	Nigeria
213	-0.0959932	-0.13895	-0.0530176	Prevalence	Niger
212	-0.0511209	-0.0869962	-0.0152328	Prevalence	Mauritania
208	-0.145076	-0.195312	-0.094815	Prevalence	Guinea
209	-0.147398	-0.189826	-0.104952	Prevalence	Guinea-Bissau
210	-0.0978877	-0.154546	-0.0411975	Prevalence	Liberia
205	-0.113564	-0.162739	-0.0643654	Prevalence	Côte d'Ivoire
203	0.0349975	-0.00193956	0.0719481	Prevalence	Cabo Verde
215	0.613953	0.556052	0.671887	Prevalence	Sao Tome and Principe
207	-0.0105417	-0.0497852	0.0287172	Prevalence	Ghana
202	-0.119944	-0.162666	-0.0772033	Prevalence	Cameroon
206	-0.163627	-0.20517	-0.122067	Prevalence	Gambia
204	0.0160195	-0.0175103	0.0495604	Prevalence	Chad
201	-0.0209346	-0.0607165	0.0188633	Prevalence	Burkina Faso
200	-0.0410426	-0.0823495	0.000281291	Prevalence	Benin
218	-0.131231	-0.176141	-0.0863	Prevalence	Togo
217	-0.138009	-0.182388	-0.093611	Prevalence	Sierra Leone
216	-0.0736884	-0.11633	-0.0310289	Prevalence	Senegal
320	-0.186546	-0.228819	-0.144255	Prevalence	Cook Islands
298	-0.430509	-0.477669	-0.383327	Prevalence	American Samoa
305	0.155482	0.139257	0.17171	Prevalence	Bermuda
422	0.828452	0.7167	0.940327	Prevalence	United States Virgin Islands
416	-0.135324	-0.181369	-0.0892573	Prevalence	Tuvalu
413	-0.0448357	-0.0825925	-0.00706463	Prevalence	Tokelau
396	-0.148222	-0.256281	-0.0400457	Prevalence	San Marino
393	0.749861	0.718608	0.781123	Prevalence	Saint Kitts and Nevis
385	0.775985	0.723388	0.82861	Prevalence	Puerto Rico
380	-0.260627	-0.300542	-0.220695	Prevalence	Palau
374	-0.0810825	-0.110929	-0.051227	Prevalence	Niue
367	0.339216	0.28912	0.389338	Prevalence	Monaco
376	-0.229359	-0.289027	-0.169656	Prevalence	Northern Mariana Islands
369	-0.324114	-0.423796	-0.224331	Prevalence	Nauru
435	-0.278719	-0.322747	-0.234672	Prevalence	South Sudan
351	-1.38778	-1.55055	-1.22474	Prevalence	Guam
349	0.205828	0.149058	0.262631	Prevalence	Greenland
522	0.0368937	0.00186123	0.0719385	Prevalence	Sudan

## Sheet: Fig2D
location_id	val	upper	lower	year	measure_name	location
351	0.471627	0.690163	0.331216	2021	DALYs (Disability-Adjusted Life Years)	Guam
25	0.351211	0.481352	0.251594	2021	DALYs (Disability-Adjusted Life Years)	Micronesia (Federated States of)
126	32.2878	36.7782	28.0623	2021	DALYs (Disability-Adjusted Life Years)	Costa Rica
13	0.963406	1.41603	0.653229	2021	DALYs (Disability-Adjusted Life Years)	Malaysia
97	19.7088	21.5725	17.9454	2021	DALYs (Disability-Adjusted Life Years)	Argentina
37	5.43823	6.41668	4.57837	2021	DALYs (Disability-Adjusted Life Years)	Kyrgyzstan
161	0.818983	1.2628	0.469164	2021	DALYs (Disability-Adjusted Life Years)	Bangladesh
85	25.2919	27.7223	22.8586	2021	DALYs (Disability-Adjusted Life Years)	Israel
7	3.15846	6.1646	1.69613	2021	DALYs (Disability-Adjusted Life Years)	Democratic People's Republic of Korea
211	0.477389	0.626428	0.338387	2021	DALYs (Disability-Adjusted Life Years)	Mali
157	0.350145	0.493574	0.238687	2021	DALYs (Disability-Adjusted Life Years)	Yemen
49	7.48706	10.8752	4.62789	2021	DALYs (Disability-Adjusted Life Years)	North Macedonia
181	0.325837	0.460222	0.22136	2021	DALYs (Disability-Adjusted Life Years)	Madagascar
169	0.225522	0.311081	0.152504	2021	DALYs (Disability-Adjusted Life Years)	Central African Republic
186	0.705833	0.899933	0.536973	2021	DALYs (Disability-Adjusted Life Years)	Seychelles
145	9.93805	12.5388	7.5512	2021	DALYs (Disability-Adjusted Life Years)	Kuwait
61	13.0919	14.8168	11.3352	2021	DALYs (Disability-Adjusted Life Years)	Republic of Moldova
81	37.4398	39.7926	35.1285	2021	DALYs (Disability-Adjusted Life Years)	Germany
69	11.1799	12.491	10.0498	2021	DALYs (Disability-Adjusted Life Years)	Singapore
173	0.313923	0.438738	0.224004	2021	DALYs (Disability-Adjusted Life Years)	Gabon
45	6.99575	8.32027	5.87889	2021	DALYs (Disability-Adjusted Life Years)	Bulgaria
208	0.308256	0.418909	0.220675	2021	DALYs (Disability-Adjusted Life Years)	Guinea
19	0.420439	0.633919	0.291485	2021	DALYs (Disability-Adjusted Life Years)	Timor-Leste
6	7.67244	10.0556	4.88202	2021	DALYs (Disability-Adjusted Life Years)	China
57	21.387	25.8447	17.3235	2021	DALYs (Disability-Adjusted Life Years)	Belarus
162	0.774642	1.18789	0.444216	2021	DALYs (Disability-Adjusted Life Years)	Bhutan
67	22.0511	23.7115	20.3707	2021	DALYs (Disability-Adjusted Life Years)	Japan
522	0.372629	0.516717	0.254151	2021	DALYs (Disability-Adjusted Life Years)	Sudan
79	58.0729	68.4156	48.9302	2021	DALYs (Disability-Adjusted Life Years)	Finland
91	31.7647	35.3704	28.5037	2021	DALYs (Disability-Adjusted Life Years)	Portugal
150	2.14664	2.67775	1.70206	2021	DALYs (Disability-Adjusted Life Years)	Oman
210	0.285348	0.383917	0.20509	2021	DALYs (Disability-Adjusted Life Years)	Liberia
109	20.9187	24.5758	17.6158	2021	DALYs (Disability-Adjusted Life Years)	Cuba
380	0.386846	0.532096	0.276018	2021	DALYs (Disability-Adjusted Life Years)	Palau
78	43.4064	47.6115	39.3423	2021	DALYs (Disability-Adjusted Life Years)	Denmark
102	41.3556	42.9386	39.4699	2021	DALYs (Disability-Adjusted Life Years)	United States of America
93	40.7405	45.6866	36.4494	2021	DALYs (Disability-Adjusted Life Years)	Sweden
121	4.29795	5.99996	2.51992	2021	DALYs (Disability-Adjusted Life Years)	Bolivia (Plurinational State of)
196	0.619466	0.916159	0.364276	2021	DALYs (Disability-Adjusted Life Years)	South Africa
139	0.579952	0.819214	0.400884	2021	DALYs (Disability-Adjusted Life Years)	Algeria
416	0.341193	0.467829	0.2432	2021	DALYs (Disability-Adjusted Life Years)	Tuvalu
33	5.09206	6.15208	4.08187	2021	DALYs (Disability-Adjusted Life Years)	Armenia
20	0.827486	1.27034	0.541608	2021	DALYs (Disability-Adjusted Life Years)	Viet Nam
133	12.1025	16.359	8.04226	2021	DALYs (Disability-Adjusted Life Years)	Venezuela (Bolivarian Republic of)
44	11.2003	16.1962	6.87287	2021	DALYs (Disability-Adjusted Life Years)	Bosnia and Herzegovina
105	14.5681	16.1139	13.0124	2021	DALYs (Disability-Adjusted Life Years)	Antigua and Barbuda
117	15.9231	18.7275	13.4083	2021	DALYs (Disability-Adjusted Life Years)	Saint Vincent and the Grenadines
216	0.375179	0.515611	0.266888	2021	DALYs (Disability-Adjusted Life Years)	Senegal
54	6.86818	8.69895	4.83931	2021	DALYs (Disability-Adjusted Life Years)	Slovakia
66	11.3255	15.0967	5.45243	2021	DALYs (Disability-Adjusted Life Years)	Brunei Darussalam
151	0.654217	0.92056	0.447011	2021	DALYs (Disability-Adjusted Life Years)	Qatar
163	1.10049	1.49444	0.701195	2021	DALYs (Disability-Adjusted Life Years)	India
175	0.229665	0.324735	0.156919	2021	DALYs (Disability-Adjusted Life Years)	Burundi
179	0.267974	0.385	0.178386	2021	DALYs (Disability-Adjusted Life Years)	Ethiopia
349	10.65	13.9537	4.63094	2021	DALYs (Disability-Adjusted Life Years)	Greenland
147	0.600237	0.815868	0.433807	2021	DALYs (Disability-Adjusted Life Years)	Libya
50	1.19998	1.50948	0.958397	2021	DALYs (Disability-Adjusted Life Years)	Montenegro
59	25.4252	29.0045	21.931	2021	DALYs (Disability-Adjusted Life Years)	Latvia
187	0.203852	0.287607	0.135515	2021	DALYs (Disability-Adjusted Life Years)	Somalia
131	3.61479	4.75612	2.28103	2021	DALYs (Disability-Adjusted Life Years)	Nicaragua
202	0.373799	0.504338	0.278575	2021	DALYs (Disability-Adjusted Life Years)	Cameroon
214	0.384823	0.515924	0.283111	2021	DALYs (Disability-Adjusted Life Years)	Nigeria
413	0.712788	1.12951	0.483399	2021	DALYs (Disability-Adjusted Life Years)	Tokelau
185	0.240584	0.339599	0.162754	2021	DALYs (Disability-Adjusted Life Years)	Rwanda
204	0.30305	0.416949	0.212916	2021	DALYs (Disability-Adjusted Life Years)	Chad
393	22.7562	27.9531	17.7993	2021	DALYs (Disability-Adjusted Life Years)	Saint Kitts and Nevis
422	19.7877	27.3146	14.5054	2021	DALYs (Disability-Adjusted Life Years)	United States Virgin Islands
30	0.342588	0.474216	0.23484	2021	DALYs (Disability-Adjusted Life Years)	Vanuatu
171	0.237514	0.329517	0.160332	2021	DALYs (Disability-Adjusted Life Years)	Democratic Republic of the Congo
183	21.7544	23.8551	19.3913	2021	DALYs (Disability-Adjusted Life Years)	Mauritius
95	51.2113	54.2047	48.3816	2021	DALYs (Disability-Adjusted Life Years)	United Kingdom
82	28.8449	32.1487	25.9061	2021	DALYs (Disability-Adjusted Life Years)	Greece
94	37.2621	40.6586	33.9287	2021	DALYs (Disability-Adjusted Life Years)	Switzerland
123	5.83666	8.10955	3.4775	2021	DALYs (Disability-Adjusted Life Years)	Peru
201	0.285496	0.395006	0.20157	2021	DALYs (Disability-Adjusted Life Years)	Burkina Faso
26	0.282484	0.39214	0.191983	2021	DALYs (Disability-Adjusted Life Years)	Papua New Guinea
71	50.5056	55.2138	46.0379	2021	DALYs (Disability-Adjusted Life Years)	Australia
83	35.9583	39.8282	32.4359	2021	DALYs (Disability-Adjusted Life Years)	Iceland
143	0.54643	0.769915	0.362984	2021	DALYs (Disability-Adjusted Life Years)	Iraq
90	45.1489	48.1294	42.2586	2021	DALYs (Disability-Adjusted Life Years)	Norway
198	1.02084	1.4982	0.702676	2021	DALYs (Disability-Adjusted Life Years)	Zimbabwe
38	3.72958	5.72706	2.52071	2021	DALYs (Disability-Adjusted Life Years)	Mongolia
107	35.6404	51.1368	24.9581	2021	DALYs (Disability-Adjusted Life Years)	Barbados
119	20.6694	27.7151	14.9693	2021	DALYs (Disability-Adjusted Life Years)	Trinidad and Tobago
18	1.15066	1.49123	0.778677	2021	DALYs (Disability-Adjusted Life Years)	Thailand
135	22.7563	24.3132	21.3434	2021	DALYs (Disability-Adjusted Life Years)	Brazil
184	0.30985	0.439738	0.210816	2021	DALYs (Disability-Adjusted Life Years)	Mozambique
213	0.284875	0.394912	0.192669	2021	DALYs (Disability-Adjusted Life Years)	Niger
43	4.72917	8.13134	3.01318	2021	DALYs (Disability-Adjusted Life Years)	Albania
149	2.95949	3.74299	2.30613	2021	DALYs (Disability-Adjusted Life Years)	Palestine
155	29.0669	40.4189	20.4709	2021	DALYs (Disability-Adjusted Life Years)	Turkey
206	0.353891	0.490158	0.259385	2021	DALYs (Disability-Adjusted Life Years)	Gambia
435	0.262963	0.369377	0.176098	2021	DALYs (Disability-Adjusted Life Years)	South Sudan
114	3.58026	6.30631	1.82074	2021	DALYs (Disability-Adjusted Life Years)	Haiti
28	0.290771	0.40641	0.199593	2021	DALYs (Disability-Adjusted Life Years)	Solomon Islands
178	0.303051	0.422969	0.208165	2021	DALYs (Disability-Adjusted Life Years)	Eritrea
172	0.322439	0.455179	0.226991	2021	DALYs (Disability-Adjusted Life Years)	Equatorial Guinea
194	0.486564	0.708469	0.328941	2021	DALYs (Disability-Adjusted Life Years)	Lesotho
55	8.44024	9.68866	7.24759	2021	DALYs (Disability-Adjusted Life Years)	Slovenia
218	0.314737	0.423958	0.229295	2021	DALYs (Disability-Adjusted Life Years)	Togo
305	14.8447	19.0584	11.5171	2021	DALYs (Disability-Adjusted Life Years)	Bermuda
80	47.3992	53.9947	41.4608	2021	DALYs (Disability-Adjusted Life Years)	France
176	0.31241	0.437299	0.213808	2021	DALYs (Disability-Adjusted Life Years)	Comoros
52	12.8784	14.4687	11.3508	2021	DALYs (Disability-Adjusted Life Years)	Romania
76	52.1164	57.8874	46.9607	2021	DALYs (Disability-Adjusted Life Years)	Belgium
148	0.553675	0.783878	0.380951	2021	DALYs (Disability-Adjusted Life Years)	Morocco
11	0.720226	1.0334	0.501003	2021	DALYs (Disability-Adjusted Life Years)	Indonesia
35	8.12215	9.60702	6.89318	2021	DALYs (Disability-Adjusted Life Years)	Georgia
92	36.0054	41.5768	31.428	2021	DALYs (Disability-Adjusted Life Years)	Spain
128	4.4885	5.20716	3.8118	2021	DALYs (Disability-Adjusted Life Years)	Guatemala
189	0.285832	0.405836	0.194528	2021	DALYs (Disability-Adjusted Life Years)	United Republic of Tanzania
14	7.04787	10.3946	4.11284	2021	DALYs (Disability-Adjusted Life Years)	Maldives
88	36.345	42.1375	31.3617	2021	DALYs (Disability-Adjusted Life Years)	Malta
72	44.627	49.4899	39.974	2021	DALYs (Disability-Adjusted Life Years)	New Zealand
136	2.1242	2.66561	1.50467	2021	DALYs (Disability-Adjusted Life Years)	Paraguay
160	0.409374	0.572872	0.27854	2021	DALYs (Disability-Adjusted Life Years)	Afghanistan
47	21.6494	25.0966	18.7029	2021	DALYs (Disability-Adjusted Life Years)	Czechia
68	7.70458	9.49343	5.22403	2021	DALYs (Disability-Adjusted Life Years)	Republic of Korea
369	0.37786	0.504941	0.280101	2021	DALYs (Disability-Adjusted Life Years)	Nauru
40	0.508855	0.716408	0.341573	2021	DALYs (Disability-Adjusted Life Years)	Turkmenistan
112	14.9825	17.0169	12.5167	2021	DALYs (Disability-Adjusted Life Years)	Grenada
16	0.980221	1.19475	0.741477	2021	DALYs (Disability-Adjusted Life Years)	Philippines
115	15.8588	21.2859	11.4388	2021	DALYs (Disability-Adjusted Life Years)	Jamaica
127	3.92259	5.07869	2.70111	2021	DALYs (Disability-Adjusted Life Years)	El Salvador
141	0.46612	0.656879	0.313091	2021	DALYs (Disability-Adjusted Life Years)	Egypt
367	12.9831	17.9041	9.54104	2021	DALYs (Disability-Adjusted Life Years)	Monaco
215	0.458653	0.593807	0.336751	2021	DALYs (Disability-Adjusted Life Years)	Sao Tome and Principe
116	26.7802	34.0932	20.6578	2021	DALYs (Disability-Adjusted Life Years)	Saint Lucia
152	2.40262	3.3697	1.53439	2021	DALYs (Disability-Adjusted Life Years)	Saudi Arabia
203	0.439054	0.600002	0.317312	2021	DALYs (Disability-Adjusted Life Years)	Cabo Verde
22	0.477256	0.640517	0.348955	2021	DALYs (Disability-Adjusted Life Years)	Fiji
58	24.6802	28.2947	21.358	2021	DALYs (Disability-Adjusted Life Years)	Estonia
140	0.765009	1.03622	0.558141	2021	DALYs (Disability-Adjusted Life Years)	Bahrain
376	0.493042	0.702891	0.341681	2021	DALYs (Disability-Adjusted Life Years)	Northern Mariana Islands
23	6.01037	8.44149	4.2767	2021	DALYs (Disability-Adjusted Life Years)	Kiribati
164	0.669177	1.02405	0.386158	2021	DALYs (Disability-Adjusted Life Years)	Nepal
191	0.317797	0.443482	0.220562	2021	DALYs (Disability-Adjusted Life Years)	Zambia
177	0.320911	0.452638	0.220071	2021	DALYs (Disability-Adjusted Life Years)	Djibouti
190	0.250682	0.356365	0.171534	2021	DALYs (Disability-Adjusted Life Years)	Uganda
8	15.713	18.4876	13.2721	2021	DALYs (Disability-Adjusted Life Years)	Taiwan (Province of China)
130	14.3527	16.3273	12.5058	2021	DALYs (Disability-Adjusted Life Years)	Mexico
118	11.7934	15.3944	7.84893	2021	DALYs (Disability-Adjusted Life Years)	Suriname
142	1.78744	2.24072	1.41641	2021	DALYs (Disability-Adjusted Life Years)	Iran (Islamic Republic of)
106	20.4395	26.4797	15.7297	2021	DALYs (Disability-Adjusted Life Years)	Bahamas
374	0.89419	1.24298	0.661352	2021	DALYs (Disability-Adjusted Life Years)	Niue
200	0.313914	0.425312	0.226403	2021	DALYs (Disability-Adjusted Life Years)	Benin
154	0.649831	0.923777	0.45269	2021	DALYs (Disability-Adjusted Life Years)	Tunisia
12	0.524076	0.835911	0.34533	2021	DALYs (Disability-Adjusted Life Years)	Lao People's Democratic Republic
24	0.365883	0.49387	0.265386	2021	DALYs (Disability-Adjusted Life Years)	Marshall Islands
48	28.7899	32.8718	25.0219	2021	DALYs (Disability-Adjusted Life Years)	Hungary
60	45.6797	51.2926	39.4498	2021	DALYs (Disability-Adjusted Life Years)	Lithuania
84	56.3882	65.8884	46.5477	2021	DALYs (Disability-Adjusted Life Years)	Ireland
212	0.430597	0.575219	0.315091	2021	DALYs (Disability-Adjusted Life Years)	Mauritania
34	0.895763	1.30109	0.613509	2021	DALYs (Disability-Adjusted Life Years)	Azerbaijan
46	26.0361	31.2775	22.1048	2021	DALYs (Disability-Adjusted Life Years)	Croatia
129	8.17676	11.9462	5.25879	2021	DALYs (Disability-Adjusted Life Years)	Honduras
153	0.591948	0.829782	0.407217	2021	DALYs (Disability-Adjusted Life Years)	Syrian Arab Republic
165	1.10872	1.57686	0.663282	2021	DALYs (Disability-Adjusted Life Years)	Pakistan
182	0.286334	0.401979	0.193571	2021	DALYs (Disability-Adjusted Life Years)	Malawi
132	13.9116	16.9534	10.8886	2021	DALYs (Disability-Adjusted Life Years)	Panama
63	8.93784	11.2613	6.6699	2021	DALYs (Disability-Adjusted Life Years)	Ukraine
195	0.620064	1.05773	0.392103	2021	DALYs (Disability-Adjusted Life Years)	Namibia
75	31.8508	34.1411	29.8517	2021	DALYs (Disability-Adjusted Life Years)	Austria
207	0.441809	0.584491	0.326009	2021	DALYs (Disability-Adjusted Life Years)	Ghana
111	0.68015	1.07793	0.468801	2021	DALYs (Disability-Adjusted Life Years)	Dominican Republic
396	5.88519	8.77291	3.64272	2021	DALYs (Disability-Adjusted Life Years)	San Marino
10	0.488818	0.718373	0.326751	2021	DALYs (Disability-Adjusted Life Years)	Cambodia
87	30.5329	34.8805	27.0109	2021	DALYs (Disability-Adjusted Life Years)	Luxembourg
99	37.8662	41.6671	33.9188	2021	DALYs (Disability-Adjusted Life Years)	Uruguay
168	0.313664	0.444741	0.21661	2021	DALYs (Disability-Adjusted Life Years)	Angola
205	0.330321	0.443239	0.243642	2021	DALYs (Disability-Adjusted Life Years)	Côte d'Ivoire
180	0.280585	0.392092	0.188624	2021	DALYs (Disability-Adjusted Life Years)	Kenya
385	20.5686	24.5104	17.2701	2021	DALYs (Disability-Adjusted Life Years)	Puerto Rico
17	2.76472	4.0528	1.61569	2021	DALYs (Disability-Adjusted Life Years)	Sri Lanka
29	0.480579	0.653068	0.350497	2021	DALYs (Disability-Adjusted Life Years)	Tonga
36	0.646368	0.8934	0.441797	2021	DALYs (Disability-Adjusted Life Years)	Kazakhstan
74	39.4489	57.5266	24.5333	2021	DALYs (Disability-Adjusted Life Years)	Andorra
86	37.5082	41.733	34.0327	2021	DALYs (Disability-Adjusted Life Years)	Italy
98	26.3545	29.0412	23.8822	2021	DALYs (Disability-Adjusted Life Years)	Chile
146	4.96948	6.61395	3.29448	2021	DALYs (Disability-Adjusted Life Years)	Lebanon
39	0.675947	1.04584	0.452455	2021	DALYs (Disability-Adjusted Life Years)	Tajikistan
51	31.5079	34.482	28.6726	2021	DALYs (Disability-Adjusted Life Years)	Poland
144	2.55593	3.38149	1.79166	2021	DALYs (Disability-Adjusted Life Years)	Jordan
193	0.63288	1.02473	0.397544	2021	DALYs (Disability-Adjusted Life Years)	Botswana
170	0.285647	0.396728	0.20076	2021	DALYs (Disability-Adjusted Life Years)	Congo
209	0.319381	0.431587	0.237926	2021	DALYs (Disability-Adjusted Life Years)	Guinea-Bissau
320	0.629869	0.864746	0.449683	2021	DALYs (Disability-Adjusted Life Years)	Cook Islands
77	23.4237	32.0272	15.5014	2021	DALYs (Disability-Adjusted Life Years)	Cyprus
113	16.8477	21.9013	12.2961	2021	DALYs (Disability-Adjusted Life Years)	Guyana
108	9.52194	11.1527	7.86498	2021	DALYs (Disability-Adjusted Life Years)	Belize
89	50.9808	55.8394	46.6804	2021	DALYs (Disability-Adjusted Life Years)	Netherlands
101	43.5638	46.5273	40.4438	2021	DALYs (Disability-Adjusted Life Years)	Canada
156	7.56405	10.3032	5.77338	2021	DALYs (Disability-Adjusted Life Years)	United Arab Emirates
217	0.292423	0.397978	0.2136	2021	DALYs (Disability-Adjusted Life Years)	Sierra Leone
298	0.443693	0.635669	0.312023	2021	DALYs (Disability-Adjusted Life Years)	American Samoa
41	0.521809	0.732983	0.355191	2021	DALYs (Disability-Adjusted Life Years)	Uzbekistan
62	24.4091	26.2672	22.5442	2021	DALYs (Disability-Adjusted Life Years)	Russian Federation
53	2.30174	2.88249	1.66067	2021	DALYs (Disability-Adjusted Life Years)	Serbia
197	0.794408	1.58282	0.470883	2021	DALYs (Disability-Adjusted Life Years)	Eswatini
110	22.4426	30.3415	15.7009	2021	DALYs (Disability-Adjusted Life Years)	Dominica
27	0.421608	0.57197	0.289529	2021	DALYs (Disability-Adjusted Life Years)	Samoa
122	14.6706	18.5848	11.3518	2021	DALYs (Disability-Adjusted Life Years)	Ecuador
15	0.631443	0.889735	0.446285	2021	DALYs (Disability-Adjusted Life Years)	Myanmar
125	17.3014	20.6291	14.1434	2021	DALYs (Disability-Adjusted Life Years)	Colombia

## Sheet: Fig2E
location_id	EAPC	lower_CI	upper_CI	measure_name	location
62	6.44369	5.73558	7.15654	DALYs (Disability-Adjusted Life Years)	Russian Federation
121	7.50777	6.93315	8.08548	DALYs (Disability-Adjusted Life Years)	Bolivia (Plurinational State of)
38	-0.97399	-1.28544	-0.661555	DALYs (Disability-Adjusted Life Years)	Mongolia
145	0.158321	-1.70581	2.0578	DALYs (Disability-Adjusted Life Years)	Kuwait
133	3.55373	3.07129	4.03843	DALYs (Disability-Adjusted Life Years)	Venezuela (Bolivarian Republic of)
298	-2.2913	-2.6842	-1.89682	DALYs (Disability-Adjusted Life Years)	American Samoa
74	0.439343	0.217211	0.661967	DALYs (Disability-Adjusted Life Years)	Andorra
50	0.300354	0.224657	0.376108	DALYs (Disability-Adjusted Life Years)	Montenegro
385	8.10048	5.27859	10.998	DALYs (Disability-Adjusted Life Years)	Puerto Rico
86	0.477134	0.237747	0.717092	DALYs (Disability-Adjusted Life Years)	Italy
157	0.120368	0.0873569	0.15339	DALYs (Disability-Adjusted Life Years)	Yemen
98	3.59242	2.63445	4.55934	DALYs (Disability-Adjusted Life Years)	Chile
110	10.5783	8.54804	12.6465	DALYs (Disability-Adjusted Life Years)	Dominica
169	-0.68694	-0.772798	-0.601007	DALYs (Disability-Adjusted Life Years)	Central African Republic
15	1.25734	1.2055	1.30921	DALYs (Disability-Adjusted Life Years)	Myanmar
194	-0.253633	-0.325948	-0.181265	DALYs (Disability-Adjusted Life Years)	Lesotho
181	-0.47637	-0.571509	-0.381139	DALYs (Disability-Adjusted Life Years)	Madagascar
218	-0.0328794	-0.114309	0.0486165	DALYs (Disability-Adjusted Life Years)	Togo
122	13.6928	10.567	16.9069	DALYs (Disability-Adjusted Life Years)	Ecuador
75	0.887803	0.690028	1.08597	DALYs (Disability-Adjusted Life Years)	Austria
206	0.0784761	-0.00381494	0.160835	DALYs (Disability-Adjusted Life Years)	Gambia
146	3.07994	2.86769	3.29263	DALYs (Disability-Adjusted Life Years)	Lebanon
170	-0.970902	-1.19302	-0.748282	DALYs (Disability-Adjusted Life Years)	Congo
27	-0.569961	-0.652163	-0.487691	DALYs (Disability-Adjusted Life Years)	Samoa
51	3.52334	2.9079	4.14247	DALYs (Disability-Adjusted Life Years)	Poland
28	-0.306898	-0.3801	-0.233643	DALYs (Disability-Adjusted Life Years)	Solomon Islands
182	-0.386644	-0.464636	-0.30859	DALYs (Disability-Adjusted Life Years)	Malawi
207	0.53189	0.418216	0.645693	DALYs (Disability-Adjusted Life Years)	Ghana
39	0.901016	0.696936	1.10551	DALYs (Disability-Adjusted Life Years)	Tajikistan
195	-0.78031	-0.960679	-0.599613	DALYs (Disability-Adjusted Life Years)	Namibia
87	-0.00969431	-0.183644	0.164559	DALYs (Disability-Adjusted Life Years)	Luxembourg
52	0.468106	0.0899591	0.847681	DALYs (Disability-Adjusted Life Years)	Romania
111	0.499892	0.0683723	0.933273	DALYs (Disability-Adjusted Life Years)	Dominican Republic
305	5.85946	4.09333	7.65556	DALYs (Disability-Adjusted Life Years)	Bermuda
88	0.89069	0.719153	1.06252	DALYs (Disability-Adjusted Life Years)	Malta
63	1.15754	0.663279	1.65423	DALYs (Disability-Adjusted Life Years)	Ukraine
147	0.429424	0.361794	0.497099	DALYs (Disability-Adjusted Life Years)	Libya
16	-0.0539174	-0.485023	0.379055	DALYs (Disability-Adjusted Life Years)	Philippines
99	6.37596	4.68468	8.09456	DALYs (Disability-Adjusted Life Years)	Uruguay
17	5.78162	5.09807	6.46961	DALYs (Disability-Adjusted Life Years)	Sri Lanka
112	9.34501	6.84753	11.9009	DALYs (Disability-Adjusted Life Years)	Grenada
171	-0.75835	-0.96532	-0.550948	DALYs (Disability-Adjusted Life Years)	Democratic Republic of the Congo
123	8.45016	7.47365	9.43554	DALYs (Disability-Adjusted Life Years)	Peru
41	0.125724	0.0507436	0.20076	DALYs (Disability-Adjusted Life Years)	Uzbekistan
320	-0.73336	-0.863042	-0.603508	DALYs (Disability-Adjusted Life Years)	Cook Islands
29	-0.427113	-0.545758	-0.308327	DALYs (Disability-Adjusted Life Years)	Tonga
77	0.405908	0.096266	0.716509	DALYs (Disability-Adjusted Life Years)	Cyprus
135	2.6019	2.46781	2.73618	DALYs (Disability-Adjusted Life Years)	Brazil
148	0.248227	0.201591	0.294885	DALYs (Disability-Adjusted Life Years)	Morocco
40	0.123072	0.00301706	0.243271	DALYs (Disability-Adjusted Life Years)	Turkmenistan
76	0.600877	0.0238188	1.18127	DALYs (Disability-Adjusted Life Years)	Belgium
160	0.0733597	-0.00350935	0.150288	DALYs (Disability-Adjusted Life Years)	Afghanistan
172	0.372111	0.329356	0.414884	DALYs (Disability-Adjusted Life Years)	Equatorial Guinea
53	0.593357	0.452023	0.734889	DALYs (Disability-Adjusted Life Years)	Serbia
136	2.36224	2.31161	2.41289	DALYs (Disability-Adjusted Life Years)	Paraguay
113	9.97714	7.28253	12.7394	DALYs (Disability-Adjusted Life Years)	Guyana
54	1.8303	1.59652	2.06462	DALYs (Disability-Adjusted Life Years)	Slovakia
183	7.65549	5.39199	9.9676	DALYs (Disability-Adjusted Life Years)	Mauritius
89	0.498288	0.325052	0.671824	DALYs (Disability-Adjusted Life Years)	Netherlands
184	-0.13653	-0.20461	-0.0684039	DALYs (Disability-Adjusted Life Years)	Mozambique
30	-0.294119	-0.349318	-0.238888	DALYs (Disability-Adjusted Life Years)	Vanuatu
522	0.327726	0.280296	0.375179	DALYs (Disability-Adjusted Life Years)	Sudan
197	-0.233391	-0.328197	-0.138494	DALYs (Disability-Adjusted Life Years)	Eswatini
43	0.211584	0.0602978	0.3631	DALYs (Disability-Adjusted Life Years)	Albania
6	-1.51113	-2.13668	-0.881582	DALYs (Disability-Adjusted Life Years)	China
101	0.222326	0.0111336	0.433965	DALYs (Disability-Adjusted Life Years)	Canada
393	9.40528	6.7805	12.0946	DALYs (Disability-Adjusted Life Years)	Saint Kitts and Nevis
161	2.33198	2.13295	2.5314	DALYs (Disability-Adjusted Life Years)	Bangladesh
173	-0.974499	-1.14546	-0.803238	DALYs (Disability-Adjusted Life Years)	Gabon
125	2.75047	2.50611	2.99541	DALYs (Disability-Adjusted Life Years)	Colombia
196	-1.34265	-1.47863	-1.20649	DALYs (Disability-Adjusted Life Years)	South Africa
126	3.73896	3.36412	4.11517	DALYs (Disability-Adjusted Life Years)	Costa Rica
19	0.69258	0.63125	0.753948	DALYs (Disability-Adjusted Life Years)	Timor-Leste
396	-0.243343	-0.52735	0.0414746	DALYs (Disability-Adjusted Life Years)	San Marino
79	0.576894	0.442624	0.711343	DALYs (Disability-Adjusted Life Years)	Finland
209	0.0229253	-0.0358598	0.081745	DALYs (Disability-Adjusted Life Years)	Guinea-Bissau
208	0.0690767	-0.00212021	0.140324	DALYs (Disability-Adjusted Life Years)	Guinea
150	5.00422	4.47715	5.53395	DALYs (Disability-Adjusted Life Years)	Oman
7	-0.648419	-0.877615	-0.418693	DALYs (Disability-Adjusted Life Years)	Democratic People's Republic of Korea
351	-7.37925	-8.34837	-6.39989	DALYs (Disability-Adjusted Life Years)	Guam
18	1.99926	1.77144	2.22759	DALYs (Disability-Adjusted Life Years)	Thailand
149	2.59297	2.33119	2.85542	DALYs (Disability-Adjusted Life Years)	Palestine
66	1.97647	1.85704	2.09605	DALYs (Disability-Adjusted Life Years)	Brunei Darussalam
102	0.308605	0.0311841	0.586796	DALYs (Disability-Adjusted Life Years)	United States of America
349	0.158386	0.0408701	0.27604	DALYs (Disability-Adjusted Life Years)	Greenland
78	0.246188	0.0957462	0.396856	DALYs (Disability-Adjusted Life Years)	Denmark
413	-0.229488	-0.689144	0.232296	DALYs (Disability-Adjusted Life Years)	Tokelau
185	-0.42996	-0.561038	-0.29871	DALYs (Disability-Adjusted Life Years)	Rwanda
162	2.30727	2.18643	2.42824	DALYs (Disability-Adjusted Life Years)	Bhutan
55	0.593716	0.305326	0.882936	DALYs (Disability-Adjusted Life Years)	Slovenia
198	0.123358	-0.167077	0.414637	DALYs (Disability-Adjusted Life Years)	Zimbabwe
115	9.12443	6.36883	11.9514	DALYs (Disability-Adjusted Life Years)	Jamaica
151	0.160807	0.120909	0.200722	DALYs (Disability-Adjusted Life Years)	Qatar
114	5.75375	5.23273	6.27734	DALYs (Disability-Adjusted Life Years)	Haiti
186	1.10227	0.984597	1.22008	DALYs (Disability-Adjusted Life Years)	Seychelles
90	0.1351	-0.0378993	0.308399	DALYs (Disability-Adjusted Life Years)	Norway
422	3.93385	2.98016	4.89637	DALYs (Disability-Adjusted Life Years)	United States Virgin Islands
33	1.56058	0.914498	2.21079	DALYs (Disability-Adjusted Life Years)	Armenia
139	0.293762	0.244647	0.342901	DALYs (Disability-Adjusted Life Years)	Algeria
416	-0.40037	-0.490227	-0.310432	DALYs (Disability-Adjusted Life Years)	Tuvalu
20	1.22576	1.19187	1.25966	DALYs (Disability-Adjusted Life Years)	Viet Nam
44	1.69613	1.51909	1.87348	DALYs (Disability-Adjusted Life Years)	Bosnia and Herzegovina
69	-0.452673	-0.72805	-0.176532	DALYs (Disability-Adjusted Life Years)	Singapore
211	0.162367	0.114386	0.21037	DALYs (Disability-Adjusted Life Years)	Mali
57	3.73257	3.2283	4.2393	DALYs (Disability-Adjusted Life Years)	Belarus
187	-0.379604	-0.441315	-0.317854	DALYs (Disability-Adjusted Life Years)	Somalia
82	2.72635	2.60879	2.84404	DALYs (Disability-Adjusted Life Years)	Greece
210	-0.0377087	-0.180289	0.105075	DALYs (Disability-Adjusted Life Years)	Liberia
105	8.47442	5.97198	11.0359	DALYs (Disability-Adjusted Life Years)	Antigua and Barbuda
367	1.51574	1.23541	1.79685	DALYs (Disability-Adjusted Life Years)	Monaco
116	9.336	6.55311	12.1916	DALYs (Disability-Adjusted Life Years)	Saint Lucia
152	3.12227	2.72188	3.52422	DALYs (Disability-Adjusted Life Years)	Saudi Arabia
93	0.531698	0.266945	0.797151	DALYs (Disability-Adjusted Life Years)	Sweden
175	-0.571256	-0.66593	-0.476491	DALYs (Disability-Adjusted Life Years)	Burundi
80	0.335044	0.255163	0.414988	DALYs (Disability-Adjusted Life Years)	France
164	1.91772	1.7329	2.10287	DALYs (Disability-Adjusted Life Years)	Nepal
68	-0.314284	-0.954066	0.329631	DALYs (Disability-Adjusted Life Years)	Republic of Korea
94	-0.228849	-0.449413	-0.00779763	DALYs (Disability-Adjusted Life Years)	Switzerland
8	0.70574	0.200995	1.21303	DALYs (Disability-Adjusted Life Years)	Taiwan (Province of China)
67	0.755517	0.601063	0.910209	DALYs (Disability-Adjusted Life Years)	Japan
127	2.76485	2.66392	2.86588	DALYs (Disability-Adjusted Life Years)	El Salvador
91	0.746237	0.647785	0.844786	DALYs (Disability-Adjusted Life Years)	Portugal
22	0.63188	0.444996	0.819113	DALYs (Disability-Adjusted Life Years)	Fiji
128	2.52279	2.30179	2.74427	DALYs (Disability-Adjusted Life Years)	Guatemala
92	0.407035	0.257434	0.55686	DALYs (Disability-Adjusted Life Years)	Spain
200	0.0170823	-0.0435806	0.0777821	DALYs (Disability-Adjusted Life Years)	Benin
163	2.74545	2.54422	2.94708	DALYs (Disability-Adjusted Life Years)	India
176	-0.492138	-0.576482	-0.407723	DALYs (Disability-Adjusted Life Years)	Comoros
141	-2.99049	-3.56255	-2.41504	DALYs (Disability-Adjusted Life Years)	Egypt
71	0.515928	0.220991	0.811732	DALYs (Disability-Adjusted Life Years)	Australia
34	1.68244	1.44523	1.9202	DALYs (Disability-Adjusted Life Years)	Azerbaijan
140	0.226083	0.121051	0.331224	DALYs (Disability-Adjusted Life Years)	Bahrain
153	0.162282	0.126968	0.197609	DALYs (Disability-Adjusted Life Years)	Syrian Arab Republic
81	0.599095	0.405786	0.792777	DALYs (Disability-Adjusted Life Years)	Germany
95	0.800964	0.450663	1.15249	DALYs (Disability-Adjusted Life Years)	United Kingdom
106	9.24402	6.67453	11.8754	DALYs (Disability-Adjusted Life Years)	Bahamas
46	1.88421	1.60169	2.16752	DALYs (Disability-Adjusted Life Years)	Croatia
212	0.0148738	-0.0641338	0.0939439	DALYs (Disability-Adjusted Life Years)	Mauritania
117	7.33164	5.36431	9.33571	DALYs (Disability-Adjusted Life Years)	Saint Vincent and the Grenadines
118	8.82956	6.75611	10.9433	DALYs (Disability-Adjusted Life Years)	Suriname
59	7.53501	6.1431	8.94518	DALYs (Disability-Adjusted Life Years)	Latvia
107	10.4989	7.47912	13.6036	DALYs (Disability-Adjusted Life Years)	Barbados
12	1.06279	0.972746	1.15291	DALYs (Disability-Adjusted Life Years)	Lao People's Democratic Republic
129	3.47989	3.39494	3.56492	DALYs (Disability-Adjusted Life Years)	Honduras
190	-0.147247	-0.208834	-0.0856226	DALYs (Disability-Adjusted Life Years)	Uganda
24	-0.413617	-0.49349	-0.333681	DALYs (Disability-Adjusted Life Years)	Marshall Islands
189	-0.395734	-0.505629	-0.285716	DALYs (Disability-Adjusted Life Years)	United Republic of Tanzania
154	0.255328	0.222837	0.28783	DALYs (Disability-Adjusted Life Years)	Tunisia
35	10.8668	9.11093	12.6509	DALYs (Disability-Adjusted Life Years)	Georgia
48	1.74113	1.41171	2.07161	DALYs (Disability-Adjusted Life Years)	Hungary
178	-0.336026	-0.397156	-0.274858	DALYs (Disability-Adjusted Life Years)	Eritrea
47	1.52427	1.14889	1.90105	DALYs (Disability-Adjusted Life Years)	Czechia
193	-1.0826	-1.21499	-0.950039	DALYs (Disability-Adjusted Life Years)	Botswana
10	0.807941	0.730171	0.885771	DALYs (Disability-Adjusted Life Years)	Cambodia
45	1.80516	1.54948	2.06149	DALYs (Disability-Adjusted Life Years)	Bulgaria
177	-0.537137	-0.635378	-0.4388	DALYs (Disability-Adjusted Life Years)	Djibouti
202	0.223268	0.121885	0.324753	DALYs (Disability-Adjusted Life Years)	Cameroon
165	2.87929	2.82923	2.92937	DALYs (Disability-Adjusted Life Years)	Pakistan
131	2.59207	2.3856	2.79896	DALYs (Disability-Adjusted Life Years)	Nicaragua
155	2.07492	1.79273	2.3579	DALYs (Disability-Adjusted Life Years)	Turkey
11	0.679441	0.552793	0.806249	DALYs (Disability-Adjusted Life Years)	Indonesia
58	2.95654	0.602502	5.36565	DALYs (Disability-Adjusted Life Years)	Estonia
213	-0.15412	-0.204763	-0.103453	DALYs (Disability-Adjusted Life Years)	Niger
83	0.534109	0.357173	0.711358	DALYs (Disability-Adjusted Life Years)	Iceland
374	-0.301214	-0.706024	0.105245	DALYs (Disability-Adjusted Life Years)	Niue
84	0.680495	0.54454	0.816633	DALYs (Disability-Adjusted Life Years)	Ireland
108	8.03932	5.5496	10.5878	DALYs (Disability-Adjusted Life Years)	Belize
60	3.69078	2.25183	5.14997	DALYs (Disability-Adjusted Life Years)	Lithuania
214	0.471215	0.335086	0.607528	DALYs (Disability-Adjusted Life Years)	Nigeria
142	2.20183	2.01222	2.39178	DALYs (Disability-Adjusted Life Years)	Iran (Islamic Republic of)
201	0.0124398	-0.0362692	0.0611724	DALYs (Disability-Adjusted Life Years)	Burkina Faso
119	9.27046	6.3698	12.2502	DALYs (Disability-Adjusted Life Years)	Trinidad and Tobago
156	2.69709	2.05017	3.34812	DALYs (Disability-Adjusted Life Years)	United Arab Emirates
168	-0.319855	-0.424136	-0.215465	DALYs (Disability-Adjusted Life Years)	Angola
23	1.95594	1.7798	2.13239	DALYs (Disability-Adjusted Life Years)	Kiribati
49	-0.0722375	-0.282661	0.13863	DALYs (Disability-Adjusted Life Years)	North Macedonia
36	0.130205	0.0135208	0.247025	DALYs (Disability-Adjusted Life Years)	Kazakhstan
179	-0.277984	-0.398929	-0.156891	DALYs (Disability-Adjusted Life Years)	Ethiopia
435	-0.539312	-0.580293	-0.498314	DALYs (Disability-Adjusted Life Years)	South Sudan
180	-0.557215	-0.674186	-0.440106	DALYs (Disability-Adjusted Life Years)	Kenya
61	2.59267	-0.134097	5.39388	DALYs (Disability-Adjusted Life Years)	Republic of Moldova
130	1.95287	1.78133	2.12471	DALYs (Disability-Adjusted Life Years)	Mexico
109	9.18679	6.4483	11.9957	DALYs (Disability-Adjusted Life Years)	Cuba
205	-0.0076205	-0.0802042	0.0650159	DALYs (Disability-Adjusted Life Years)	Côte d'Ivoire
204	0.148457	0.103253	0.193681	DALYs (Disability-Adjusted Life Years)	Chad
37	9.5602	8.01355	11.129	DALYs (Disability-Adjusted Life Years)	Kyrgyzstan
369	-1.2423	-1.51041	-0.973461	DALYs (Disability-Adjusted Life Years)	Nauru
380	-0.156269	-0.188905	-0.123624	DALYs (Disability-Adjusted Life Years)	Palau
143	0.0642758	0.0104819	0.118099	DALYs (Disability-Adjusted Life Years)	Iraq
191	-0.462732	-0.610674	-0.314569	DALYs (Disability-Adjusted Life Years)	Zambia
215	1.19917	1.11693	1.28148	DALYs (Disability-Adjusted Life Years)	Sao Tome and Principe
216	0.144262	0.0744234	0.214149	DALYs (Disability-Adjusted Life Years)	Senegal
144	2.88736	2.47894	3.29741	DALYs (Disability-Adjusted Life Years)	Jordan
13	0.373918	0.229566	0.518477	DALYs (Disability-Adjusted Life Years)	Malaysia
26	-0.308778	-0.373832	-0.243681	DALYs (Disability-Adjusted Life Years)	Papua New Guinea
85	0.170226	0.0279848	0.312669	DALYs (Disability-Adjusted Life Years)	Israel
25	-0.697517	-0.782398	-0.612564	DALYs (Disability-Adjusted Life Years)	Micronesia (Federated States of)
203	0.333364	0.311629	0.355104	DALYs (Disability-Adjusted Life Years)	Cabo Verde
72	0.0230136	-0.352092	0.399531	DALYs (Disability-Adjusted Life Years)	New Zealand
97	6.18364	4.45151	7.94451	DALYs (Disability-Adjusted Life Years)	Argentina
132	3.54313	3.35004	3.73658	DALYs (Disability-Adjusted Life Years)	Panama
14	4.62879	4.23049	5.02862	DALYs (Disability-Adjusted Life Years)	Maldives
217	0.0186313	-0.090952	0.128335	DALYs (Disability-Adjusted Life Years)	Sierra Leone
376	-0.674563	-0.933692	-0.414757	DALYs (Disability-Adjusted Life Years)	Northern Mariana Islands

## Sheet: Fig2F
location_id	val	year	location_name	sdi
1	11.2213	1990	Global	0.525529
134	10.8657	1990	Tropical Latin America	0.499588
100	39.8166	1990	High-income North America	0.76566
159	0.475899	1991	South Asia	0.325854
159	0.472802	1990	South Asia	0.319797
5	7.96355	1990	East Asia	0.471179
100	40.4662	1991	High-income North America	0.76805
124	6.76101	1990	Central Latin America	0.485787
124	6.88874	1991	Central Latin America	0.489559
5	8.40341	1991	East Asia	0.479936
42	10.4776	1991	Central Europe	0.643083
65	16.4842	1991	High-income Asia Pacific	0.773333
65	16.3466	1990	High-income Asia Pacific	0.767804
42	11.0887	1990	Central Europe	0.637272
174	0.304919	1990	Eastern Sub-Saharan Africa	0.233622
174	0.30115	1991	Eastern Sub-Saharan Africa	0.23634
56	4.15807	1990	Eastern Europe	0.66425
138	3.639	1991	North Africa and Middle East	0.445921
56	4.52788	1991	Eastern Europe	0.671452
21	0.463765	1991	Oceania	0.394419
138	3.57152	1990	North Africa and Middle East	0.437421
32	0.815788	1990	Central Asia	0.553362
104	0.920377	1991	Caribbean	0.522789
199	0.338534	1990	Western Sub-Saharan Africa	0.2737
104	0.918898	1990	Caribbean	0.518111
9	0.61296	1990	Southeast Asia	0.464104
21	0.461173	1990	Oceania	0.391195
32	0.818168	1991	Central Asia	0.555148
9	0.624305	1991	Southeast Asia	0.47175
70	46.8107	1990	Australasia	0.731234
70	44.8732	1991	Australasia	0.734915
167	0.306398	1991	Central Sub-Saharan Africa	0.305221
167	0.309542	1990	Central Sub-Saharan Africa	0.302375
120	0.492579	1990	Andean Latin America	0.500011
96	4.84858	1991	Southern Latin America	0.592119
192	0.893938	1990	Southern Sub-Saharan Africa	0.506947
73	38.3387	1990	Western Europe	0.7464
120	0.506996	1991	Andean Latin America	0.501652
73	38.6788	1991	Western Europe	0.75167
42	10.2184	1992	Central Europe	0.648772
134	10.8705	1991	Tropical Latin America	0.50429
96	3.21178	1990	Southern Latin America	0.587308
199	0.336063	1991	Western Sub-Saharan Africa	0.277411
1	11.354	1991	Global	0.530272
192	0.798562	2002	Southern Sub-Saharan Africa	0.56605
167	0.25408	2002	Central Sub-Saharan Africa	0.327567
5	6.80027	2003	East Asia	0.578905
120	4.03477	2002	Andean Latin America	0.547911
9	0.751547	2003	Southeast Asia	0.548051
1	12.2665	2003	Global	0.579907
32	1.04674	2003	Central Asia	0.59653
100	48.1938	2003	High-income North America	0.805821
5	6.15871	2004	East Asia	0.587683
159	0.602694	2003	South Asia	0.400983
42	15.7689	2003	Central Europe	0.717824
124	9.41405	2003	Central Latin America	0.551446
138	4.2297	2003	North Africa and Middle East	0.538292
21	0.375557	2003	Oceania	0.43006
56	8.27277	2003	Eastern Europe	0.712025
104	11.7963	2003	Caribbean	0.574889
199	0.327137	2003	Western Sub-Saharan Africa	0.324233
65	15.1951	2003	High-income Asia Pacific	0.824636
73	41.759	2003	Western Europe	0.796962
42	15.2386	2004	Central Europe	0.723494
192	0.800235	2003	Southern Sub-Saharan Africa	0.569215
174	0.273069	2003	Eastern Sub-Saharan Africa	0.278434
199	0.328082	2004	Western Sub-Saharan Africa	0.330228
70	54.7385	2003	Australasia	0.786285
138	4.3155	2004	North Africa and Middle East	0.545678
104	10.8831	2004	Caribbean	0.580533
56	8.49359	2004	Eastern Europe	0.719215
96	20.6495	2003	Southern Latin America	0.652552
167	0.252508	2003	Central Sub-Saharan Africa	0.331935
9	0.74906	2004	Southeast Asia	0.552707
21	0.376368	2004	Oceania	0.431581
56	9.07887	2005	Eastern Europe	0.726266
73	41.9425	2004	Western Europe	0.799716
174	0.272683	2004	Eastern Sub-Saharan Africa	0.283937
96	21.6849	2004	Southern Latin America	0.655719
104	10.4116	2005	Caribbean	0.585758
120	4.368	2003	Andean Latin America	0.553109
159	0.614704	2004	South Asia	0.407181
192	0.794126	2004	Southern Sub-Saharan Africa	0.57239
73	42.4794	2005	Western Europe	0.802414
42	14.4702	2005	Central Europe	0.728674
159	0.629159	2005	South Asia	0.413987
32	1.21638	2004	Central Asia	0.601737
120	4.23644	2004	Andean Latin America	0.558235
167	0.251336	2004	Central Sub-Saharan Africa	0.33742
5	5.8362	2005	East Asia	0.597096
70	54.3143	2004	Australasia	0.789428
134	13.6321	2003	Tropical Latin America	0.557691
100	47.2471	2004	High-income North America	0.807991
134	14.2794	2004	Tropical Latin America	0.563269
167	0.250467	2005	Central Sub-Saharan Africa	0.344099
192	0.782096	2005	Southern Sub-Saharan Africa	0.576116
21	0.376139	2005	Oceania	0.433152
96	21.4055	2005	Southern Latin America	0.660519
120	3.96473	2005	Andean Latin America	0.563092
1	12.0742	2004	Global	0.584379
124	9.60806	2004	Central Latin America	0.556011
134	14.5075	2005	Tropical Latin America	0.568897
100	47.4954	2005	High-income North America	0.808887
174	0.272213	2005	Eastern Sub-Saharan Africa	0.28997
199	0.328921	2005	Western Sub-Saharan Africa	0.33678
124	9.65145	2005	Central Latin America	0.56075
138	4.41789	2005	North Africa and Middle East	0.553047
9	0.757566	2005	Southeast Asia	0.557391
65	15.2174	2004	High-income Asia Pacific	0.828074
104	10.8706	2006	Caribbean	0.590602
1	12.0959	2005	Global	0.588979
5	5.67406	2006	East Asia	0.607273
1	12.09	2006	Global	0.593757
56	8.98889	2006	Eastern Europe	0.732617
167	0.249758	2006	Central Sub-Saharan Africa	0.35146
70	52.7026	2005	Australasia	0.791722
73	42.861	2006	Western Europe	0.805067
192	0.772647	2006	Southern Sub-Saharan Africa	0.580685
120	4.16067	2006	Andean Latin America	0.567987
100	47.6242	2006	High-income North America	0.809721
96	21.5185	2006	Southern Latin America	0.664386
73	43.1321	2007	Western Europe	0.807723
134	14.8981	2006	Tropical Latin America	0.57472
5	5.67403	2007	East Asia	0.617524
42	14.6587	2006	Central Europe	0.733476
159	0.643289	2006	South Asia	0.421367
124	9.86232	2006	Central Latin America	0.565649
159	0.659761	2007	South Asia	0.429262
9	0.785373	2006	Southeast Asia	0.562302
42	15.254	2007	Central Europe	0.738077
104	11.1027	2007	Caribbean	0.59471
174	0.271374	2006	Eastern Sub-Saharan Africa	0.296455
56	9.31391	2007	Eastern Europe	0.738787
65	15.8891	2006	High-income Asia Pacific	0.833766
32	1.20471	2006	Central Asia	0.613078
199	0.329293	2006	Western Sub-Saharan Africa	0.343248
65	15.9689	2005	High-income Asia Pacific	0.831062
138	4.55022	2006	North Africa and Middle East	0.560089
21	0.383824	2006	Oceania	0.434584
70	54.7878	2006	Australasia	0.792857
32	1.21603	2005	Central Asia	0.607294
100	47.6592	2007	High-income North America	0.812486
134	15.2604	2007	Tropical Latin America	0.580915
124	9.98362	2007	Central Latin America	0.570707
9	0.798379	2007	Southeast Asia	0.567654
138	4.74566	2007	North Africa and Middle East	0.566516
174	0.270166	2007	Eastern Sub-Saharan Africa	0.303576
96	21.2392	2007	Southern Latin America	0.667393
199	0.330046	2007	Western Sub-Saharan Africa	0.35004
120	4.64277	2007	Andean Latin America	0.572999
167	0.248898	2007	Central Sub-Saharan Africa	0.359566
192	0.756828	2007	Southern Sub-Saharan Africa	0.585673
1	12.144	2007	Global	0.598641
21	0.38465	2007	Oceania	0.436102
32	1.33163	2007	Central Asia	0.619105
65	16.0355	2007	High-income Asia Pacific	0.836546
73	43.94	2008	Western Europe	0.810484
100	48.0054	2008	High-income North America	0.817084
199	0.32963	2008	Western Sub-Saharan Africa	0.356716
32	1.16453	2008	Central Asia	0.62493
159	0.675691	2008	South Asia	0.437012
70	57.0663	2007	Australasia	0.79395
124	10.4766	2008	Central Latin America	0.575839
42	15.3577	2008	Central Europe	0.743148
5	5.71127	2008	East Asia	0.626956
42	14.7186	2009	Central Europe	0.748766
104	10.4707	2008	Caribbean	0.598297
21	0.378937	2008	Oceania	0.437392
56	9.46289	2008	Eastern Europe	0.74545
9	0.814795	2008	Southeast Asia	0.573208
159	0.689951	2009	South Asia	0.445197
104	11.5692	2009	Caribbean	0.601655
65	15.7932	2008	High-income Asia Pacific	0.83928
56	8.79024	2009	Eastern Europe	0.75107
138	4.98246	2008	North Africa and Middle East	0.572339
174	0.268748	2008	Eastern Sub-Saharan Africa	0.310918
73	44.1141	2009	Western Europe	0.81311
167	0.248162	2008	Central Sub-Saharan Africa	0.368488
192	0.743403	2008	Southern Sub-Saharan Africa	0.590405
70	60.0268	2008	Australasia	0.796402
96	21.8975	2008	Southern Latin America	0.670689
96	22.1737	2009	Southern Latin America	0.674152
1	12.3215	2009	Global	0.607759
120	4.95024	2008	Andean Latin America	0.578564
1	12.2652	2008	Global	0.60337
120	5.40923	2009	Andean Latin America	0.583999
32	0.988517	2009	Central Asia	0.630103
70	60.3247	2009	Australasia	0.799932
134	15.8736	2008	Tropical Latin America	0.587354
134	17.0253	2009	Tropical Latin America	0.593303
5	5.79492	2009	East Asia	0.636271
9	0.822959	2009	Southeast Asia	0.578497
21	0.367884	2009	Oceania	0.438808
124	11.131	2009	Central Latin America	0.57994
199	0.331239	2009	Western Sub-Saharan Africa	0.363492
65	16.2231	2009	High-income Asia Pacific	0.841771
138	5.24483	2009	North Africa and Middle East	0.577062
174	0.267414	2009	Eastern Sub-Saharan Africa	0.318457
100	48.4703	2009	High-income North America	0.82247
192	0.72559	2009	Southern Sub-Saharan Africa	0.594585
167	0.247499	2009	Central Sub-Saharan Africa	0.376669
138	5.43171	2010	North Africa and Middle East	0.581849
5	5.90034	2010	East Asia	0.647985
159	0.708638	2010	South Asia	0.454076
65	16.8529	2011	High-income Asia Pacific	0.847722
199	0.333507	2010	Western Sub-Saharan Africa	0.370609
32	0.981082	2010	Central Asia	0.635296
42	15.3417	2010	Central Europe	0.754919
174	0.266426	2010	Eastern Sub-Saharan Africa	0.326296
70	59.7369	2010	Australasia	0.804112
192	0.706088	2010	Southern Sub-Saharan Africa	0.598836
9	0.831886	2010	Southeast Asia	0.584268
70	59.9643	2011	Australasia	0.808161
42	15.6542	2011	Central Europe	0.760349
56	9.34803	2010	Eastern Europe	0.756606
104	11.8756	2010	Caribbean	0.60548
167	0.247284	2010	Central Sub-Saharan Africa	0.385381
21	0.366928	2010	Oceania	0.440752
56	9.50115	2011	Eastern Europe	0.761025
104	11.9338	2011	Caribbean	0.609525
73	44.9641	2010	Western Europe	0.816142
96	22.2759	2010	Southern Latin America	0.678761
73	44.9195	2011	Western Europe	0.819375
9	0.839698	2011	Southeast Asia	0.590415
159	0.73233	2011	South Asia	0.463339
96	22.5213	2011	Southern Latin America	0.684134
120	5.58109	2011	Andean Latin America	0.596945
1	12.461	2010	Global	0.612952
100	48.6372	2010	High-income North America	0.827814
120	5.66713	2010	Andean Latin America	0.590201
167	0.247168	2011	Central Sub-Saharan Africa	0.394692
192	0.690581	2011	Southern Sub-Saharan Africa	0.603347
134	17.7355	2011	Tropical Latin America	0.605957
1	12.473	2011	Global	0.617759
124	11.3062	2010	Central Latin America	0.584253
5	5.95459	2011	East Asia	0.657502
65	16.6199	2010	High-income Asia Pacific	0.844682
134	16.7959	2010	Tropical Latin America	0.599646
32	1.06411	2011	Central Asia	0.640314
100	48.8027	2011	High-income North America	0.832061
174	0.265384	2011	Eastern Sub-Saharan Africa	0.334253
199	0.336062	2011	Western Sub-Saharan Africa	0.377609
21	0.365806	2011	Oceania	0.442618
124	10.6139	2011	Central Latin America	0.589308
138	5.46363	2011	North Africa and Middle East	0.587593
1	12.6215	2012	Global	0.621845
104	12.5227	2012	Caribbean	0.613255
56	9.7159	2012	Eastern Europe	0.765423
73	44.9313	2013	Western Europe	0.825787
167	0.246975	2012	Central Sub-Saharan Africa	0.404234
120	5.63166	2012	Andean Latin America	0.603839
73	45.8511	2012	Western Europe	0.822634
192	0.676935	2012	Southern Sub-Saharan Africa	0.608038
100	49.0361	2012	High-income North America	0.835669
104	12.3339	2013	Caribbean	0.616877
1	12.4614	2013	Global	0.626343
96	23.5787	2012	Southern Latin America	0.688428
159	0.757914	2012	South Asia	0.473081
134	18.2845	2012	Tropical Latin America	0.611787
42	17.6904	2013	Central Europe	0.768568
42	17.4155	2012	Central Europe	0.764803
159	0.788604	2013	South Asia	0.483434
134	18.6224	2013	Tropical Latin America	0.617402
56	9.97294	2013	Eastern Europe	0.770338
100	47.9135	2013	High-income North America	0.839059
9	0.856767	2012	Southeast Asia	0.59678
124	10.8809	2012	Central Latin America	0.594827
32	1.13353	2012	Central Asia	0.644674
65	16.9756	2012	High-income Asia Pacific	0.850693
124	11.3844	2013	Central Latin America	0.600731
174	0.26398	2012	Eastern Sub-Saharan Africa	0.341628
199	0.338414	2012	Western Sub-Saharan Africa	0.384753
138	5.72632	2013	North Africa and Middle East	0.601127
174	0.262587	2013	Eastern Sub-Saharan Africa	0.349207
199	0.340869	2013	Western Sub-Saharan Africa	0.39189
70	58.9305	2012	Australasia	0.812464
9	0.866647	2013	Southeast Asia	0.603145
5	5.96183	2013	East Asia	0.668682
5	5.95107	2012	East Asia	0.66293
21	0.360652	2012	Oceania	0.444524
96	23.753	2013	Southern Latin America	0.691716
1	12.3528	2014	Global	0.630982
32	1.34784	2013	Central Asia	0.648888
167	0.246864	2013	Central Sub-Saharan Africa	0.413522
73	43.6269	2014	Western Europe	0.82861
138	5.59338	2012	North Africa and Middle East	0.594112
65	17.1854	2013	High-income Asia Pacific	0.853671
192	0.665838	2013	Southern Sub-Saharan Africa	0.612844
21	0.359219	2013	Oceania	0.446594
159	0.819158	2014	South Asia	0.494084
42	17.8679	2014	Central Europe	0.771755
104	12.7953	2014	Caribbean	0.620443
120	6.09369	2013	Andean Latin America	0.610705
32	1.44871	2014	Central Asia	0.653
56	11.5225	2014	Eastern Europe	0.775092
70	57.1629	2013	Australasia	0.817349
5	6.07661	2014	East Asia	0.674063
96	23.9507	2014	Southern Latin America	0.69604
65	17.1942	2014	High-income Asia Pacific	0.856612
120	5.79739	2014	Andean Latin America	0.61706
70	54.5055	2014	Australasia	0.821647
134	18.9139	2014	Tropical Latin America	0.622646
9	0.878991	2014	Southeast Asia	0.609439
100	47.2225	2014	High-income North America	0.842341
73	43.3599	2015	Western Europe	0.831322
42	19.245	2015	Central Europe	0.774844
159	0.861371	2015	South Asia	0.504891
199	0.34386	2014	Western Sub-Saharan Africa	0.399162
32	1.50504	2015	Central Asia	0.656818
70	54.4884	2015	Australasia	0.825611
104	13.4061	2015	Caribbean	0.624075
56	14.2843	2015	Eastern Europe	0.779663
21	0.35793	2014	Oceania	0.449364
124	12.2887	2014	Central Latin America	0.606509
138	5.79961	2014	North Africa and Middle East	0.608419
174	0.261634	2014	Eastern Sub-Saharan Africa	0.35701
167	0.24706	2014	Central Sub-Saharan Africa	0.422579
192	0.66073	2014	Southern Sub-Saharan Africa	0.617453
1	12.405	2015	Global	0.635441
42	18.5774	2016	Central Europe	0.777817
159	0.902589	2016	South Asia	0.515311
96	24.2802	2015	Southern Latin America	0.703287
56	17.267	2016	Eastern Europe	0.784805
104	12.9952	2016	Caribbean	0.627582
120	6.10733	2015	Andean Latin America	0.622761
73	43.2164	2016	Western Europe	0.834216
32	1.72926	2016	Central Asia	0.660312
1	12.4425	2016	Global	0.640154
70	53.2481	2016	Australasia	0.829457
65	18.305	2016	High-income Asia Pacific	0.862733
65	17.1543	2015	High-income Asia Pacific	0.859603
134	19.3357	2015	Tropical Latin America	0.6274
96	24.0838	2016	Southern Latin America	0.710788
5	6.15081	2015	East Asia	0.677307
120	7.31194	2016	Andean Latin America	0.628161
5	6.28054	2016	East Asia	0.681528
134	20.134	2016	Tropical Latin America	0.631533
138	5.82668	2015	North Africa and Middle East	0.615777
9	0.888747	2015	Southeast Asia	0.615689
21	0.357117	2015	Oceania	0.452397
199	0.3458	2015	Western Sub-Saharan Africa	0.406238
174	0.261464	2015	Eastern Sub-Saharan Africa	0.364907
100	46.51	2015	High-income North America	0.845877
192	0.664277	2015	Southern Sub-Saharan Africa	0.621838
167	0.247705	2015	Central Sub-Saharan Africa	0.430988
56	4.97938	1992	Eastern Europe	0.678753
138	3.70493	1992	North Africa and Middle East	0.453971
104	0.90237	1992	Caribbean	0.526984
174	0.297462	1992	Eastern Sub-Saharan Africa	0.238615
199	0.3334	1992	Western Sub-Saharan Africa	0.281025
32	0.825449	1992	Central Asia	0.55727
21	0.464837	1992	Oceania	0.397572
9	0.630225	1992	Southeast Asia	0.47949
96	5.61005	1992	Southern Latin America	0.59808
192	0.888477	1991	Southern Sub-Saharan Africa	0.512378
120	0.535928	1992	Andean Latin America	0.503656
70	46.4804	1992	Australasia	0.739006
134	10.6553	1992	Tropical Latin America	0.508057
73	38.3335	1992	Western Europe	0.757022
167	0.30265	1992	Central Sub-Saharan Africa	0.307804
5	8.96403	1992	East Asia	0.488431
159	0.481119	1992	South Asia	0.331941
192	0.88683	1992	Southern Sub-Saharan Africa	0.517569
1	11.3913	1992	Global	0.534637
65	16.4655	1992	High-income Asia Pacific	0.778834
9	0.643408	1993	Southeast Asia	0.487349
21	0.468536	1993	Oceania	0.401113
5	9.25292	1993	East Asia	0.496859
120	0.568783	1993	Andean Latin America	0.506388
124	7.07785	1992	Central Latin America	0.49411
1	11.4417	1993	Global	0.538598
100	40.2624	1992	High-income North America	0.77155
73	38.107	1993	Western Europe	0.762057
56	5.62811	1993	Eastern Europe	0.683359
124	7.01919	1993	Central Latin America	0.499418
104	0.953236	1993	Caribbean	0.530507
159	0.488726	1993	South Asia	0.338013
104	1.88099	1994	Caribbean	0.533584
167	0.298304	1993	Central Sub-Saharan Africa	0.309082
100	40.2715	1993	High-income North America	0.774978
192	0.865786	1993	Southern Sub-Saharan Africa	0.522773
70	46.2334	1993	Australasia	0.743426
73	38.2815	1994	Western Europe	0.766693
199	0.350798	2016	Western Sub-Saharan Africa	0.412927
167	0.249545	2016	Central Sub-Saharan Africa	0.438746
124	12.3007	2015	Central Latin America	0.611815
9	0.895139	2016	Southeast Asia	0.62184
21	0.359142	2016	Oceania	0.455454
174	0.263496	2016	Eastern Sub-Saharan Africa	0.372759
192	0.673329	2016	Southern Sub-Saharan Africa	0.625919
42	19.3082	2017	Central Europe	0.781359
70	50.1589	2017	Australasia	0.832924
138	5.78473	2016	North Africa and Middle East	0.623142
1	12.3726	2018	Global	0.651048
104	12.5072	2017	Caribbean	0.630788
100	44.8787	2016	High-income North America	0.849423
56	18.5789	2017	Eastern Europe	0.790015
167	0.252689	2017	Central Sub-Saharan Africa	0.446179
56	20.1131	2018	Eastern Europe	0.794486
73	43.5404	2017	Western Europe	0.837522
192	0.668194	2017	Southern Sub-Saharan Africa	0.629762
104	12.5025	2018	Caribbean	0.633972
73	43.7092	2018	Western Europe	0.840834
159	0.955256	2017	South Asia	0.525128
124	13.0843	2016	Central Latin America	0.617086
96	23.5054	2017	Southern Latin America	0.717548
120	7.95878	2017	Andean Latin America	0.633538
1	12.4099	2017	Global	0.645564
159	1.00583	2018	South Asia	0.534477
42	19.4149	2018	Central Europe	0.785476
120	7.90865	2018	Andean Latin America	0.63886
134	20.2438	2017	Tropical Latin America	0.635765
32	1.71307	2017	Central Asia	0.663577
32	1.61774	2018	Central Asia	0.666666
65	17.9479	2018	High-income Asia Pacific	0.869073
65	18.1042	2017	High-income Asia Pacific	0.86587
100	43.667	2017	High-income North America	0.85296
174	0.267632	2017	Eastern Sub-Saharan Africa	0.3805
96	23.4534	2018	Southern Latin America	0.724952
199	0.355999	2017	Western Sub-Saharan Africa	0.419615
134	20.818	2018	Tropical Latin America	0.64018
70	49.41	2018	Australasia	0.836619
5	6.53096	2017	East Asia	0.689748
124	13.013	2017	Central Latin America	0.622442
138	5.67393	2017	North Africa and Middle East	0.630561
21	0.364335	2017	Oceania	0.458378
9	0.909828	2017	Southeast Asia	0.627978
5	6.7803	2018	East Asia	0.698626
9	0.88777	2018	Southeast Asia	0.634096
192	0.669751	2018	Southern Sub-Saharan Africa	0.633411
167	0.255906	2018	Central Sub-Saharan Africa	0.45325
100	42.4086	2018	High-income North America	0.856316
124	13.1203	2018	Central Latin America	0.627765
174	0.272038	2018	Eastern Sub-Saharan Africa	0.388355
199	0.361055	2018	Western Sub-Saharan Africa	0.426437
21	0.368616	2018	Oceania	0.460818
138	5.54595	2018	North Africa and Middle East	0.637918
104	12.9002	2019	Caribbean	0.637321
73	43.5687	2019	Western Europe	0.844212
134	21.3907	2019	Tropical Latin America	0.644694
5	6.9976	2019	East Asia	0.708328
42	20.2186	2019	Central Europe	0.789749
159	1.04782	2019	South Asia	0.543246
5	7.5811	2020	East Asia	0.717709
56	20.67	2019	Eastern Europe	0.798138
1	12.3664	2019	Global	0.656576
73	41.3014	2020	Western Europe	0.84655
100	41.989	2019	High-income North America	0.859749
96	23.1324	2020	Southern Latin America	0.733963
96	23.8499	2019	Southern Latin America	0.731134
159	1.05443	2020	South Asia	0.550586
124	13.2206	2019	Central Latin America	0.632847
120	7.92811	2020	Andean Latin America	0.647807
104	12.7816	2020	Caribbean	0.639709
42	19.4931	2020	Central Europe	0.793111
56	20.6831	2020	Eastern Europe	0.800505
120	8.11731	2019	Andean Latin America	0.643921
9	0.943843	2019	Southeast Asia	0.640107
138	5.46407	2019	North Africa and Middle East	0.645095
134	21.8213	2020	Tropical Latin America	0.648603
199	0.364981	2019	Western Sub-Saharan Africa	0.433384
65	18.2873	2019	High-income Asia Pacific	0.872219
32	1.60042	2019	Central Asia	0.669837
174	0.274935	2019	Eastern Sub-Saharan Africa	0.396345
167	0.257955	2019	Central Sub-Saharan Africa	0.46016
70	51.4676	2019	Australasia	0.840582
21	0.37095	2019	Oceania	0.463334
192	0.68905	2019	Southern Sub-Saharan Africa	0.63694
32	1.57561	2020	Central Asia	0.672487
100	41.4384	2020	High-income North America	0.861874
9	0.934374	2020	Southeast Asia	0.64507
199	0.367797	2020	Western Sub-Saharan Africa	0.439822
124	13.583	2020	Central Latin America	0.636996
138	5.32734	2020	North Africa and Middle East	0.651673
21	0.3714	2020	Oceania	0.465535
174	0.275639	2020	Eastern Sub-Saharan Africa	0.40348
65	17.9542	2020	High-income Asia Pacific	0.874437
167	0.257522	2020	Central Sub-Saharan Africa	0.466456
192	0.684588	2020	Southern Sub-Saharan Africa	0.639882
70	49.0389	2020	Australasia	0.843333
1	12.14	2020	Global	0.661344
73	41.5729	2021	Western Europe	0.848726
199	0.369521	2021	Western Sub-Saharan Africa	0.446023
138	5.27268	2021	North Africa and Middle East	0.658225
174	0.27611	2021	Eastern Sub-Saharan Africa	0.409721
21	0.372125	2021	Oceania	0.467445
32	1.56	2021	Central Asia	0.675164
9	0.947608	2021	Southeast Asia	0.649777
192	0.681669	2021	Southern Sub-Saharan Africa	0.6422
167	0.258523	2021	Central Sub-Saharan Africa	0.472256
70	49.5405	2021	Australasia	0.845514
42	19.817	2021	Central Europe	0.796244
159	1.07581	2021	South Asia	0.557865
104	12.7473	2021	Caribbean	0.642003
100	41.5826	2021	High-income North America	0.863465
56	21.0561	2021	Eastern Europe	0.802851
124	13.9194	2021	Central Latin America	0.640685
96	22.6983	2021	Southern Latin America	0.735985
1	12.1666	2021	Global	0.665821
120	8.00407	2021	Andean Latin America	0.651602
134	22.2367	2021	Tropical Latin America	0.652442
5	7.72871	2021	East Asia	0.725705
65	18.1092	2021	High-income Asia Pacific	0.876767
42	10.637	1993	Central Europe	0.65447
96	5.49948	1993	Southern Latin America	0.603589
42	10.7837	1994	Central Europe	0.661219
56	6.1626	1994	Eastern Europe	0.686012
159	0.49851	1994	South Asia	0.344323
134	11.1598	1993	Tropical Latin America	0.511622
199	0.330843	1993	Western Sub-Saharan Africa	0.284432
174	0.29414	1993	Eastern Sub-Saharan Africa	0.240817
65	16.6659	1993	High-income Asia Pacific	0.783967
32	0.842476	1993	Central Asia	0.560083
1	11.5393	1994	Global	0.542389
138	3.76815	1993	North Africa and Middle East	0.462102
124	7.02007	1994	Central Latin America	0.505061
9	0.660859	1994	Southeast Asia	0.495348
70	48.3269	1994	Australasia	0.747726
100	40.9881	1994	High-income North America	0.778207
32	0.849903	1994	Central Asia	0.5627
65	16.2778	1994	High-income Asia Pacific	0.789028
5	9.49486	1994	East Asia	0.504886
167	0.293923	1994	Central Sub-Saharan Africa	0.309898
192	0.858174	1994	Southern Sub-Saharan Africa	0.528063
21	0.47571	1994	Oceania	0.404892
120	0.615825	1994	Andean Latin America	0.510306
1	11.5976	1995	Global	0.546328
9	0.670702	1995	Southeast Asia	0.503351
134	11.3578	1994	Tropical Latin America	0.51533
199	0.329089	1994	Western Sub-Saharan Africa	0.2877
96	6.05275	1994	Southern Latin America	0.609392
100	41.4811	1995	High-income North America	0.781348
167	0.28975	1995	Central Sub-Saharan Africa	0.311059
192	0.845062	1995	Southern Sub-Saharan Africa	0.53338
5	9.53745	1995	East Asia	0.51353
73	38.5144	1995	Western Europe	0.770622
124	7.14441	1995	Central Latin America	0.509874
120	0.682261	1995	Andean Latin America	0.514896
159	0.510025	1995	South Asia	0.350726
138	3.85263	1994	North Africa and Middle East	0.470394
42	10.5547	1995	Central Europe	0.667955
174	0.291385	1994	Eastern Sub-Saharan Africa	0.242902
104	2.56562	1995	Caribbean	0.536651
73	38.2611	1996	Western Europe	0.77408
56	5.88904	1996	Eastern Europe	0.692791
32	0.836728	1995	Central Asia	0.565586
65	16.535	1995	High-income Asia Pacific	0.794099
56	6.28856	1995	Eastern Europe	0.689459
138	3.9727	1995	North Africa and Middle East	0.478553
42	10.665	1996	Central Europe	0.674121
96	6.44808	1995	Southern Latin America	0.614373
134	11.5887	1995	Tropical Latin America	0.519291
1	11.622	1996	Global	0.550703
159	0.520997	1996	South Asia	0.357287
70	48.7922	1995	Australasia	0.752015
9	0.685792	1996	Southeast Asia	0.511233
104	3.70883	1996	Caribbean	0.539776
199	0.328139	1995	Western Sub-Saharan Africa	0.290983
174	0.289421	1995	Eastern Sub-Saharan Africa	0.245424
100	41.5387	1996	High-income North America	0.784105
21	0.468299	1995	Oceania	0.408507
124	7.75826	1996	Central Latin America	0.514693
65	16.744	1996	High-income Asia Pacific	0.798863
32	0.830313	1996	Central Asia	0.568761
21	0.456536	1996	Oceania	0.412437
5	9.84904	1996	East Asia	0.523758
174	0.287631	1996	Eastern Sub-Saharan Africa	0.248585
138	4.01783	1996	North Africa and Middle East	0.486463
199	0.327753	1996	Western Sub-Saharan Africa	0.294618
70	47.6351	1996	Australasia	0.756387
167	0.285279	1996	Central Sub-Saharan Africa	0.312674
192	0.817147	1996	Southern Sub-Saharan Africa	0.53878
134	11.983	1996	Tropical Latin America	0.523499
100	41.3405	1997	High-income North America	0.786348
104	7.08553	1997	Caribbean	0.543303
5	9.84885	1997	East Asia	0.533816
159	0.532579	1997	South Asia	0.363719
199	0.327609	1997	Western Sub-Saharan Africa	0.298302
42	11.3403	1997	Central Europe	0.680037
65	16.2548	1997	High-income Asia Pacific	0.803128
124	7.93376	1997	Central Latin America	0.520171
56	5.58826	1997	Eastern Europe	0.695203
32	0.819488	1997	Central Asia	0.571766
9	0.701322	1997	Southeast Asia	0.518664
42	12.6485	1998	Central Europe	0.685968
73	37.6603	1997	Western Europe	0.777578
21	0.441457	1997	Oceania	0.415893
120	0.948441	1996	Andean Latin America	0.519376
138	4.06259	1997	North Africa and Middle East	0.49398
56	5.46954	1998	Eastern Europe	0.69694
70	47.8217	1997	Australasia	0.76099
174	0.285652	1997	Eastern Sub-Saharan Africa	0.252145
104	9.39948	1998	Caribbean	0.547365
96	7.78483	1996	Southern Latin America	0.61926
1	11.6154	1998	Global	0.559381
73	37.1413	1998	Western Europe	0.780867
159	0.544984	1998	South Asia	0.370288
167	0.279402	1997	Central Sub-Saharan Africa	0.314502
192	0.812271	1997	Southern Sub-Saharan Africa	0.544134
1	11.569	1997	Global	0.555139
32	0.812248	1998	Central Asia	0.574659
96	13.6639	1997	Southern Latin America	0.624756
5	9.78055	1998	East Asia	0.542653
138	4.07997	1998	North Africa and Middle East	0.501445
9	0.710881	1998	Southeast Asia	0.524439
21	0.417438	1998	Oceania	0.419225
199	0.327187	1998	Western Sub-Saharan Africa	0.302026
70	50.2589	1998	Australasia	0.7653
174	0.283519	1998	Eastern Sub-Saharan Africa	0.255891
192	0.808405	1998	Southern Sub-Saharan Africa	0.549142
167	0.273902	1998	Central Sub-Saharan Africa	0.316506
134	12.0587	1997	Tropical Latin America	0.527841
100	41.8465	1998	High-income North America	0.788569
120	1.27133	1997	Andean Latin America	0.524036
96	17.1932	1998	Southern Latin America	0.630349
124	8.44151	1998	Central Latin America	0.526132
65	15.9646	1998	High-income Asia Pacific	0.806831
120	1.55684	1998	Andean Latin America	0.528444
134	11.7154	1998	Tropical Latin America	0.532165
1	11.9172	1999	Global	0.563738
104	9.96378	1999	Caribbean	0.55206
5	9.83491	1999	East Asia	0.551367
70	51.4395	1999	Australasia	0.769521
9	0.750476	2000	Southeast Asia	0.534567
56	5.88716	1999	Eastern Europe	0.698814
21	0.398498	1999	Oceania	0.422521
192	0.802852	1999	Southern Sub-Saharan Africa	0.553885
9	0.726125	1999	Southeast Asia	0.529668
167	0.268283	1999	Central Sub-Saharan Africa	0.318569
73	37.4795	1999	Western Europe	0.784019
73	38.6724	2000	Western Europe	0.7874
120	2.49697	1999	Andean Latin America	0.532744
167	0.262598	2000	Central Sub-Saharan Africa	0.320841
192	0.80679	2000	Southern Sub-Saharan Africa	0.558491
159	0.551526	1999	South Asia	0.376979
96	18.2065	1999	Southern Latin America	0.635748
42	13.1685	1999	Central Europe	0.692056
1	12.2068	2000	Global	0.568003
104	10.5789	2000	Caribbean	0.557369
42	13.602	2000	Central Europe	0.69878
100	46.404	2000	High-income North America	0.794997
134	11.5251	1999	Tropical Latin America	0.536659
159	0.562851	2000	South Asia	0.383388
56	6.5755	2000	Eastern Europe	0.701011
65	15.7474	1999	High-income Asia Pacific	0.810469
120	3.24352	2000	Andean Latin America	0.537561
96	19.3912	2000	Southern Latin America	0.641237
124	8.87471	2000	Central Latin America	0.5373
32	0.81581	1999	Central Asia	0.578121
100	44.0222	1999	High-income North America	0.791196
199	0.326923	1999	Western Sub-Saharan Africa	0.30581
174	0.280948	1999	Eastern Sub-Saharan Africa	0.259957
134	12.4744	2000	Tropical Latin America	0.541716
174	0.278062	2000	Eastern Sub-Saharan Africa	0.264165
32	0.813219	2000	Central Asia	0.582156
199	0.326063	2000	Western Sub-Saharan Africa	0.309781
124	8.91868	1999	Central Latin America	0.531807
65	15.2648	2000	High-income Asia Pacific	0.814089
138	4.15043	1999	North Africa and Middle East	0.508956
5	9.43924	2000	East Asia	0.558816
21	0.395466	2000	Oceania	0.42507
138	4.21631	2000	North Africa and Middle East	0.516824
70	51.7693	2000	Australasia	0.773791
1	12.3114	2001	Global	0.571778
192	0.794513	2001	Southern Sub-Saharan Africa	0.562511
73	40.346	2001	Western Europe	0.790904
9	0.757058	2001	Southeast Asia	0.53901
96	20.1517	2001	Southern Latin America	0.64604
120	3.86731	2001	Andean Latin America	0.542572
100	46.7665	2001	High-income North America	0.799275
73	41.2249	2002	Western Europe	0.794165
1	12.3366	2002	Global	0.575688
124	8.57554	2001	Central Latin America	0.54244
159	0.5775	2001	South Asia	0.389533
9	0.755523	2002	Southeast Asia	0.543479
42	14.6848	2001	Central Europe	0.705657
159	0.589802	2002	South Asia	0.395194
104	10.5111	2001	Caribbean	0.56311
134	13.0229	2001	Tropical Latin America	0.546932
42	15.4687	2002	Central Europe	0.712001
138	4.22441	2001	North Africa and Middle East	0.524091
56	7.54904	2001	Eastern Europe	0.703506
174	0.27487	2001	Eastern Sub-Saharan Africa	0.268772
104	11.1478	2002	Caribbean	0.569069
199	0.325979	2001	Western Sub-Saharan Africa	0.314028
56	8.15511	2002	Eastern Europe	0.706727
32	0.820672	2001	Central Asia	0.586646
65	15.2038	2001	High-income Asia Pacific	0.817545
5	7.68219	2002	East Asia	0.570798
167	0.256918	2001	Central Sub-Saharan Africa	0.323749
134	13.1902	2002	Tropical Latin America	0.552365
100	47.7992	2002	High-income North America	0.802961
21	0.382065	2001	Oceania	0.427004
5	8.7182	2001	East Asia	0.564235
21	0.376066	2002	Oceania	0.428535
32	0.890244	2002	Central Asia	0.591457
124	9.04412	2002	Central Latin America	0.547134
65	15.265	2002	High-income Asia Pacific	0.82111
70	52.56	2001	Australasia	0.778074
96	19.9572	2002	Southern Latin America	0.649826
138	4.25692	2002	North Africa and Middle East	0.531149
174	0.273689	2002	Eastern Sub-Saharan Africa	0.273484
199	0.32647	2002	Western Sub-Saharan Africa	0.318881
70	53.7026	2002	Australasia	0.78248

## Sheet: Sfig1A
location_id	val	upper	lower	year	measure_name	location
26	0.37299	0.447034	0.308064	2021	Incidence	Papua New Guinea
10	0.391457	0.469854	0.323853	2021	Incidence	Cambodia
35	0.433814	0.512071	0.363434	2021	Incidence	Georgia
12	0.416196	0.497071	0.345183	2021	Incidence	Lao People's Democratic Republic
19	0.354974	0.423361	0.291826	2021	Incidence	Timor-Leste
44	0.520153	0.623553	0.428435	2021	Incidence	Bosnia and Herzegovina
28	0.405486	0.478273	0.339923	2021	Incidence	Solomon Islands
46	0.842547	0.919515	0.766985	2021	Incidence	Croatia
30	0.433655	0.510576	0.362024	2021	Incidence	Vanuatu
14	0.354131	0.411405	0.298997	2021	Incidence	Maldives
37	0.427423	0.511546	0.352566	2021	Incidence	Kyrgyzstan
23	0.846201	0.923301	0.773096	2021	Incidence	Kiribati
7	0.639906	0.742082	0.544236	2021	Incidence	Democratic People's Republic of Korea
39	0.431953	0.533131	0.355411	2021	Incidence	Tajikistan
41	0.438896	0.54004	0.363582	2021	Incidence	Uzbekistan
16	0.337065	0.407212	0.279691	2021	Incidence	Philippines
34	0.399843	0.482235	0.331087	2021	Incidence	Azerbaijan
18	0.358769	0.437872	0.294244	2021	Incidence	Thailand
25	0.415142	0.485052	0.347797	2021	Incidence	Micronesia (Federated States of)
11	0.315376	0.382337	0.261172	2021	Incidence	Indonesia
27	0.409828	0.47049	0.347893	2021	Incidence	Samoa
20	0.378786	0.444905	0.317219	2021	Incidence	Viet Nam
43	0.482096	0.556916	0.411626	2021	Incidence	Albania
36	0.461589	0.561555	0.377497	2021	Incidence	Kazakhstan
22	0.405784	0.479064	0.336207	2021	Incidence	Fiji
45	0.524311	0.613367	0.443079	2021	Incidence	Bulgaria
13	0.294489	0.356216	0.239678	2021	Incidence	Malaysia
6	0.461639	0.538678	0.389687	2021	Incidence	China
15	0.428949	0.518011	0.355288	2021	Incidence	Myanmar
38	0.50934	0.602106	0.432483	2021	Incidence	Mongolia
29	0.415029	0.484499	0.347295	2021	Incidence	Tonga
8	0.609004	0.675421	0.536677	2021	Incidence	Taiwan (Province of China)
24	0.413569	0.481004	0.349691	2021	Incidence	Marshall Islands
17	0.344385	0.404411	0.287772	2021	Incidence	Sri Lanka
33	0.391529	0.467517	0.324516	2021	Incidence	Armenia
40	0.424453	0.501039	0.357745	2021	Incidence	Turkmenistan
58	0.532248	0.617016	0.450814	2021	Incidence	Estonia
51	0.993478	1.0744	0.913421	2021	Incidence	Poland
74	2.24824	2.43131	2.07132	2021	Incidence	Andorra
67	1.0381	1.11495	0.963793	2021	Incidence	Japan
60	1.03071	1.1155	0.946202	2021	Incidence	Lithuania
76	2.10906	2.24123	1.99163	2021	Incidence	Belgium
69	0.528353	0.581539	0.47045	2021	Incidence	Singapore
83	2.0155	2.14908	1.89118	2021	Incidence	Iceland
71	2.59525	2.71446	2.48821	2021	Incidence	Australia
78	2.09426	2.22729	1.97821	2021	Incidence	Denmark
85	1.28042	1.37217	1.19139	2021	Incidence	Israel
80	2.22644	2.35122	2.11083	2021	Incidence	France
53	0.518118	0.612777	0.431559	2021	Incidence	Serbia
87	1.55873	1.66175	1.45027	2021	Incidence	Luxembourg
82	1.26947	1.35783	1.1771	2021	Incidence	Greece
89	2.44899	2.58768	2.31082	2021	Incidence	Netherlands
55	0.506934	0.604408	0.420172	2021	Incidence	Slovenia
77	1.2069	1.30217	1.11332	2021	Incidence	Cyprus
86	1.83902	1.95529	1.74052	2021	Incidence	Italy
57	0.888613	0.974275	0.804595	2021	Incidence	Belarus
72	2.62302	2.75965	2.49967	2021	Incidence	New Zealand
79	1.99767	2.12872	1.87763	2021	Incidence	Finland
99	1.37201	1.46176	1.2849	2021	Incidence	Uruguay
62	0.685516	0.764153	0.602396	2021	Incidence	Russian Federation
48	0.873371	0.944659	0.797403	2021	Incidence	Hungary
88	1.54853	1.65179	1.44627	2021	Incidence	Malta
81	1.72838	1.83284	1.63467	2021	Incidence	Germany
115	0.606995	0.679239	0.53392	2021	Incidence	Jamaica
122	0.5381	0.597385	0.475133	2021	Incidence	Ecuador
121	0.652339	0.724627	0.582265	2021	Incidence	Bolivia (Plurinational State of)
101	2.44888	2.57929	2.31782	2021	Incidence	Canada
119	0.626329	0.691686	0.550408	2021	Incidence	Trinidad and Tobago
110	0.927214	1.00599	0.85265	2021	Incidence	Dominica
117	0.65843	0.73077	0.589106	2021	Incidence	Saint Vincent and the Grenadines
125	0.684006	0.746661	0.618132	2021	Incidence	Colombia
113	0.601717	0.66763	0.528515	2021	Incidence	Guyana
114	0.653431	0.72923	0.577299	2021	Incidence	Haiti
112	0.602112	0.670435	0.526796	2021	Incidence	Grenada
116	0.831941	0.900135	0.756966	2021	Incidence	Saint Lucia
50	0.493788	0.58665	0.414573	2021	Incidence	Montenegro
111	0.644378	0.71292	0.569997	2021	Incidence	Dominican Republic
118	0.604045	0.6643	0.538267	2021	Incidence	Suriname
123	0.42339	0.482083	0.361035	2021	Incidence	Peru
61	0.503481	0.583636	0.427711	2021	Incidence	Republic of Moldova
136	0.555061	0.641408	0.465169	2021	Incidence	Paraguay
52	0.568467	0.648245	0.487672	2021	Incidence	Romania
149	0.491851	0.592217	0.408309	2021	Incidence	Palestine
66	0.465788	0.531511	0.39946	2021	Incidence	Brunei Darussalam
146	0.44372	0.529222	0.3682	2021	Incidence	Lebanon
140	0.399347	0.486094	0.328254	2021	Incidence	Bahrain
165	0.386921	0.460315	0.32048	2021	Incidence	Pakistan
154	0.454192	0.537974	0.378097	2021	Incidence	Tunisia
142	0.498196	0.588989	0.423195	2021	Incidence	Iran (Islamic Republic of)
68	0.571318	0.660192	0.485176	2021	Incidence	Republic of Korea
148	0.474583	0.56571	0.393666	2021	Incidence	Morocco
163	0.366037	0.437586	0.304401	2021	Incidence	India
150	0.500037	0.578529	0.427584	2021	Incidence	Oman
151	0.376257	0.458266	0.30932	2021	Incidence	Qatar
175	0.459752	0.569448	0.364747	2021	Incidence	Burundi
161	0.357636	0.431469	0.294788	2021	Incidence	Bangladesh
49	0.505394	0.60292	0.418843	2021	Incidence	North Macedonia
94	1.88131	2.00512	1.76912	2021	Incidence	Switzerland
59	0.593969	0.670593	0.511818	2021	Incidence	Latvia
47	0.746846	0.819008	0.670545	2021	Incidence	Czechia
54	0.527544	0.60812	0.445263	2021	Incidence	Slovakia
63	0.498126	0.57829	0.421378	2021	Incidence	Ukraine
177	0.449774	0.561482	0.358392	2021	Incidence	Djibouti
171	0.422415	0.517074	0.338332	2021	Incidence	Democratic Republic of the Congo
179	0.438236	0.560835	0.349433	2021	Incidence	Ethiopia
181	0.532239	0.665132	0.427136	2021	Incidence	Madagascar
186	0.461526	0.517676	0.402315	2021	Incidence	Seychelles
198	0.427922	0.498506	0.361025	2021	Incidence	Zimbabwe
90	2.27619	2.42187	2.14788	2021	Incidence	Norway
200	0.376365	0.462458	0.302471	2021	Incidence	Benin
183	0.409663	0.475764	0.345757	2021	Incidence	Mauritius
75	1.59766	1.7043	1.49426	2021	Incidence	Austria
193	0.388084	0.471316	0.31861	2021	Incidence	Botswana
106	0.687591	0.755256	0.612957	2021	Incidence	Bahamas
97	0.96822	1.05403	0.882015	2021	Incidence	Argentina
182	0.49803	0.622346	0.393854	2021	Incidence	Malawi
178	0.509428	0.637219	0.406904	2021	Incidence	Eritrea
194	0.474793	0.581414	0.389182	2021	Incidence	Lesotho
196	0.39652	0.500087	0.322762	2021	Incidence	South Africa
190	0.393565	0.485252	0.314535	2021	Incidence	Uganda
84	2.91135	3.0721	2.7581	2021	Incidence	Ireland
195	0.389705	0.47551	0.315705	2021	Incidence	Namibia
108	0.537413	0.607512	0.465333	2021	Incidence	Belize
135	0.868549	0.940726	0.793085	2021	Incidence	Brazil
187	0.525121	0.655499	0.413794	2021	Incidence	Somalia
133	0.542404	0.599698	0.479536	2021	Incidence	Venezuela (Bolivarian Republic of)
128	0.474299	0.556881	0.400514	2021	Incidence	Guatemala
105	0.663718	0.731081	0.593749	2021	Incidence	Antigua and Barbuda
92	1.6856	1.78466	1.59431	2021	Incidence	Spain
107	1.18546	1.26604	1.1075	2021	Incidence	Barbados
109	0.806277	0.878093	0.735467	2021	Incidence	Cuba
139	0.424892	0.508132	0.352392	2021	Incidence	Algeria
91	1.57032	1.6725	1.47488	2021	Incidence	Portugal
160	0.573787	0.686524	0.477888	2021	Incidence	Afghanistan
144	0.463541	0.550391	0.390233	2021	Incidence	Jordan
98	1.14517	1.23046	1.0609	2021	Incidence	Chile
93	2.40929	2.54781	2.27808	2021	Incidence	Sweden
95	2.66481	2.82436	2.51663	2021	Incidence	United Kingdom
102	2.05803	2.14448	1.97544	2021	Incidence	United States of America
126	1.18267	1.25696	1.10946	2021	Incidence	Costa Rica
130	0.644576	0.716245	0.568581	2021	Incidence	Mexico
131	0.44202	0.510578	0.372042	2021	Incidence	Nicaragua
127	0.43481	0.509235	0.364856	2021	Incidence	El Salvador
132	0.486979	0.549208	0.421573	2021	Incidence	Panama
168	0.438567	0.540608	0.350625	2021	Incidence	Angola
176	0.454059	0.564432	0.362319	2021	Incidence	Comoros
141	0.451985	0.529324	0.379282	2021	Incidence	Egypt
191	0.463513	0.568162	0.37473	2021	Incidence	Zambia
129	0.643998	0.718792	0.569067	2021	Incidence	Honduras
143	0.484267	0.586493	0.402828	2021	Incidence	Iraq
147	0.399349	0.466708	0.334299	2021	Incidence	Libya
156	0.422615	0.490347	0.358618	2021	Incidence	United Arab Emirates
169	0.48368	0.609784	0.385508	2021	Incidence	Central African Republic
153	0.487504	0.586763	0.404701	2021	Incidence	Syrian Arab Republic
145	0.461973	0.533555	0.394345	2021	Incidence	Kuwait
164	0.384187	0.467404	0.316199	2021	Incidence	Nepal
157	0.432906	0.514099	0.35908	2021	Incidence	Yemen
155	0.951858	1.02579	0.879562	2021	Incidence	Turkey
162	0.359265	0.431044	0.295864	2021	Incidence	Bhutan
172	0.341142	0.418271	0.274746	2021	Incidence	Equatorial Guinea
152	0.406505	0.487221	0.337879	2021	Incidence	Saudi Arabia
170	0.374926	0.466747	0.297528	2021	Incidence	Congo
180	0.34885	0.444903	0.277372	2021	Incidence	Kenya
201	0.407091	0.501418	0.328601	2021	Incidence	Burkina Faso
173	0.339767	0.418893	0.271544	2021	Incidence	Gabon
185	0.408914	0.511101	0.326766	2021	Incidence	Rwanda
184	0.525326	0.653583	0.418638	2021	Incidence	Mozambique
189	0.415771	0.516047	0.332125	2021	Incidence	United Republic of Tanzania
202	0.352784	0.421932	0.287324	2021	Incidence	Cameroon
197	0.435496	0.533656	0.358969	2021	Incidence	Eswatini
203	0.365777	0.445852	0.29242	2021	Incidence	Cabo Verde
212	0.41396	0.506629	0.336149	2021	Incidence	Mauritania
205	0.36252	0.441656	0.292861	2021	Incidence	Côte d'Ivoire
413	0.372844	0.439199	0.313033	2021	Incidence	Tokelau
422	1.18064	1.27302	1.09678	2021	Incidence	United States Virgin Islands
349	1.49276	1.70525	1.29746	2021	Incidence	Greenland
214	0.328591	0.405159	0.265258	2021	Incidence	Nigeria
376	0.356744	0.434065	0.294367	2021	Incidence	Northern Mariana Islands
207	0.350569	0.420971	0.288648	2021	Incidence	Ghana
385	0.825981	0.892911	0.755672	2021	Incidence	Puerto Rico
209	0.412913	0.511856	0.3352	2021	Incidence	Guinea-Bissau
218	0.378619	0.465741	0.305119	2021	Incidence	Togo
204	0.42878	0.525936	0.345216	2021	Incidence	Chad
416	0.390559	0.457509	0.32818	2021	Incidence	Tuvalu
369	0.379947	0.441991	0.319533	2021	Incidence	Nauru
367	0.828314	0.923021	0.725864	2021	Incidence	Monaco
396	0.737721	0.868067	0.617081	2021	Incidence	San Marino
298	0.380952	0.449872	0.31551	2021	Incidence	American Samoa
215	0.544906	0.607715	0.482795	2021	Incidence	Sao Tome and Principe
305	1.13223	1.20922	1.05456	2021	Incidence	Bermuda
206	0.397119	0.482399	0.316047	2021	Incidence	Gambia
208	0.39164	0.482809	0.316746	2021	Incidence	Guinea
351	0.354397	0.41655	0.294619	2021	Incidence	Guam
210	0.379573	0.462069	0.307181	2021	Incidence	Liberia
216	0.391773	0.475948	0.313825	2021	Incidence	Senegal
211	1.12546	1.2262	1.02582	2021	Incidence	Mali
213	0.457767	0.564671	0.372508	2021	Incidence	Niger
522	0.418147	0.501119	0.346588	2021	Incidence	Sudan
380	0.414385	0.477695	0.349876	2021	Incidence	Palau
374	0.442965	0.511501	0.375841	2021	Incidence	Niue
320	0.386586	0.449945	0.322665	2021	Incidence	Cook Islands
393	0.875994	0.946392	0.803145	2021	Incidence	Saint Kitts and Nevis
217	0.39326	0.4774	0.319661	2021	Incidence	Sierra Leone
435	0.455239	0.570848	0.368178	2021	Incidence	South Sudan

## Sheet: Sfig1B
location_id	EAPC	lower_CI	upper_CI	measure_name	location
26	-0.318752	-0.383632	-0.253829	Incidence	Papua New Guinea
10	-0.425226	-0.499524	-0.350873	Incidence	Cambodia
35	0.062574	0.0256272	0.0995344	Incidence	Georgia
12	-0.483709	-0.557744	-0.409619	Incidence	Lao People's Democratic Republic
19	-0.446034	-0.533379	-0.358613	Incidence	Timor-Leste
44	-0.73377	-0.834206	-0.633232	Incidence	Bosnia and Herzegovina
28	-0.372071	-0.437928	-0.306171	Incidence	Solomon Islands
46	0.532063	0.48103	0.583123	Incidence	Croatia
30	-0.376756	-0.443053	-0.310415	Incidence	Vanuatu
14	-0.0892782	-0.159009	-0.0194983	Incidence	Maldives
37	-0.190992	-0.250258	-0.13169	Incidence	Kyrgyzstan
23	0.443316	0.415651	0.470989	Incidence	Kiribati
7	-0.463876	-0.556498	-0.371167	Incidence	Democratic People's Republic of Korea
39	-0.251926	-0.320628	-0.183177	Incidence	Tajikistan
41	-0.372838	-0.430295	-0.315348	Incidence	Uzbekistan
16	-0.506866	-0.609375	-0.404253	Incidence	Philippines
34	-0.404565	-0.48703	-0.322033	Incidence	Azerbaijan
18	-0.390088	-0.459365	-0.320763	Incidence	Thailand
25	-0.3635	-0.423262	-0.303703	Incidence	Micronesia (Federated States of)
11	-0.514078	-0.616557	-0.411493	Incidence	Indonesia
27	-0.52804	-0.58802	-0.468024	Incidence	Samoa
20	-0.357671	-0.419804	-0.2955	Incidence	Viet Nam
43	-0.289197	-0.356941	-0.221406	Incidence	Albania
36	-0.403458	-0.465383	-0.341496	Incidence	Kazakhstan
22	-0.290617	-0.354591	-0.226602	Incidence	Fiji
45	-0.296857	-0.365836	-0.22783	Incidence	Bulgaria
13	-0.34221	-0.40538	-0.279	Incidence	Malaysia
6	-1.33376	-1.51723	-1.14994	Incidence	China
15	-0.559067	-0.640532	-0.477534	Incidence	Myanmar
38	-0.317733	-0.366268	-0.269174	Incidence	Mongolia
29	-0.404141	-0.467661	-0.34058	Incidence	Tonga
8	-0.304653	-0.685822	0.077978	Incidence	Taiwan (Province of China)
24	-0.488628	-0.546785	-0.430437	Incidence	Marshall Islands
17	-0.318779	-0.354931	-0.282614	Incidence	Sri Lanka
33	-0.341077	-0.397387	-0.284736	Incidence	Armenia
40	-0.12349	-0.165813	-0.0811493	Incidence	Turkmenistan
58	-0.262224	-0.321138	-0.203276	Incidence	Estonia
51	1.25342	1.15311	1.35383	Incidence	Poland
74	0.609218	0.577783	0.640662	Incidence	Andorra
67	0.592566	0.561767	0.623374	Incidence	Japan
60	2.02736	1.84307	2.21198	Incidence	Lithuania
76	-0.0215971	-0.128019	0.0849385	Incidence	Belgium
69	-0.0308264	-0.0546385	-0.00700868	Incidence	Singapore
83	0.37619	0.346779	0.405609	Incidence	Iceland
71	0.781726	0.710164	0.853339	Incidence	Australia
78	0.213485	0.162222	0.264774	Incidence	Denmark
85	0.21741	0.195574	0.239251	Incidence	Israel
80	0.487055	0.453799	0.520322	Incidence	France
53	-0.39199	-0.473021	-0.310893	Incidence	Serbia
87	-0.0886706	-0.164826	-0.012457	Incidence	Luxembourg
82	1.71936	1.59372	1.84515	Incidence	Greece
89	0.543765	0.504393	0.583153	Incidence	Netherlands
55	-1.38606	-1.59955	-1.1721	Incidence	Slovenia
77	0.262258	0.226492	0.298037	Incidence	Cyprus
86	0.967631	0.87212	1.06323	Incidence	Italy
57	0.802122	0.703855	0.900485	Incidence	Belarus
72	0.551068	0.512337	0.589814	Incidence	New Zealand
79	-0.89971	-1.08667	-0.712401	Incidence	Finland
99	1.48676	1.3389	1.63483	Incidence	Uruguay
62	0.912574	0.812624	1.01262	Incidence	Russian Federation
48	0.469126	0.421019	0.517255	Incidence	Hungary
88	0.457806	0.43467	0.480947	Incidence	Malta
81	0.785489	0.739967	0.831031	Incidence	Germany
115	0.346041	0.291425	0.400687	Incidence	Jamaica
122	1.41659	1.30473	1.52857	Incidence	Ecuador
121	0.747993	0.68833	0.80769	Incidence	Bolivia (Plurinational State of)
101	0.570677	0.522919	0.618458	Incidence	Canada
119	0.73242	0.639698	0.825227	Incidence	Trinidad and Tobago
110	1.69658	1.57328	1.82003	Incidence	Dominica
117	0.830998	0.768666	0.893369	Incidence	Saint Vincent and the Grenadines
125	1.55175	1.45764	1.64595	Incidence	Colombia
113	0.67136	0.619297	0.723449	Incidence	Guyana
114	0.0834808	0.0427193	0.124259	Incidence	Haiti
112	0.15065	0.0304353	0.271009	Incidence	Grenada
116	1.54873	1.46532	1.6322	Incidence	Saint Lucia
50	-0.303592	-0.377401	-0.229728	Incidence	Montenegro
111	0.723554	0.617041	0.830179	Incidence	Dominican Republic
118	0.782775	0.738368	0.827201	Incidence	Suriname
123	0.127147	0.0893728	0.164936	Incidence	Peru
61	-0.15667	-0.22041	-0.0928901	Incidence	Republic of Moldova
136	-0.321507	-0.409576	-0.23336	Incidence	Paraguay
52	-0.802915	-0.909847	-0.695868	Incidence	Romania
149	-0.284228	-0.352112	-0.216298	Incidence	Palestine
66	-0.00648465	-0.0711128	0.0581853	Incidence	Brunei Darussalam
146	-0.300806	-0.366524	-0.235044	Incidence	Lebanon
140	-0.19863	-0.260303	-0.136918	Incidence	Bahrain
165	-0.301711	-0.38668	-0.216668	Incidence	Pakistan
154	-0.367834	-0.433813	-0.301811	Incidence	Tunisia
142	-0.389826	-0.465739	-0.313855	Incidence	Iran (Islamic Republic of)
68	-0.908587	-1.00671	-0.810362	Incidence	Republic of Korea
148	-0.359348	-0.432163	-0.286479	Incidence	Morocco
163	-0.202818	-0.281712	-0.123862	Incidence	India
150	0.179875	0.12255	0.237232	Incidence	Oman
151	-0.213981	-0.266494	-0.161441	Incidence	Qatar
175	-0.0989371	-0.166571	-0.0312574	Incidence	Burundi
161	-0.274167	-0.331589	-0.216712	Incidence	Bangladesh
49	-0.659775	-0.730465	-0.589036	Incidence	North Macedonia
94	-0.0790597	-0.1061	-0.0520122	Incidence	Switzerland
59	0.283455	0.20859	0.358376	Incidence	Latvia
47	0.425068	0.390139	0.46001	Incidence	Czechia
54	-0.160503	-0.2279	-0.0930595	Incidence	Slovakia
63	-0.0857797	-0.153813	-0.0177001	Incidence	Ukraine
177	-0.279764	-0.349054	-0.210427	Incidence	Djibouti
171	-0.170967	-0.256808	-0.0850524	Incidence	Democratic Republic of the Congo
179	-0.610289	-0.751615	-0.468761	Incidence	Ethiopia
181	-0.313488	-0.385977	-0.240946	Incidence	Madagascar
186	0.379068	0.325484	0.43268	Incidence	Seychelles
198	0.000484545	-0.0453491	0.0463392	Incidence	Zimbabwe
90	0.314322	0.289017	0.339633	Incidence	Norway
200	-0.287357	-0.354301	-0.220368	Incidence	Benin
183	-0.169109	-0.239907	-0.0982609	Incidence	Mauritius
75	0.902627	0.802119	1.00324	Incidence	Austria
193	-0.405681	-0.47577	-0.335542	Incidence	Botswana
106	0.680127	0.63541	0.724864	Incidence	Bahamas
97	0.831275	0.772286	0.8903	Incidence	Argentina
182	-0.343302	-0.417533	-0.269016	Incidence	Malawi
178	-0.321936	-0.402099	-0.24171	Incidence	Eritrea
194	-0.466931	-0.546224	-0.387576	Incidence	Lesotho
196	-0.47249	-0.589011	-0.355833	Incidence	South Africa
190	-0.467879	-0.538268	-0.39744	Incidence	Uganda
84	1.02699	0.98135	1.07265	Incidence	Ireland
195	-0.376357	-0.448331	-0.304331	Incidence	Namibia
108	-0.0137121	-0.0652994	0.0379018	Incidence	Belize
135	1.164	1.09017	1.23789	Incidence	Brazil
187	-0.20659	-0.278809	-0.134318	Incidence	Somalia
133	0.662569	0.633487	0.691659	Incidence	Venezuela (Bolivarian Republic of)
128	-0.292519	-0.360432	-0.224559	Incidence	Guatemala
105	0.910015	0.864923	0.955127	Incidence	Antigua and Barbuda
92	0.864667	0.752948	0.976511	Incidence	Spain
107	1.98689	1.78478	2.1894	Incidence	Barbados
109	1.16509	1.07566	1.25459	Incidence	Cuba
139	-0.277814	-0.345277	-0.210306	Incidence	Algeria
91	1.27577	1.16952	1.38213	Incidence	Portugal
160	-0.308282	-0.403133	-0.213341	Incidence	Afghanistan
144	-0.264855	-0.335023	-0.194638	Incidence	Jordan
98	0.902583	0.848731	0.956465	Incidence	Chile
93	0.554789	0.475515	0.634126	Incidence	Sweden
95	0.938682	0.888156	0.989234	Incidence	United Kingdom
102	0.567364	0.519305	0.615445	Incidence	United States of America
126	2.38945	2.10808	2.67159	Incidence	Costa Rica
130	0.704993	0.638606	0.771425	Incidence	Mexico
131	-0.223778	-0.281231	-0.166291	Incidence	Nicaragua
127	-0.383508	-0.451299	-0.315671	Incidence	El Salvador
132	0.29988	0.270218	0.32955	Incidence	Panama
168	-0.48249	-0.567225	-0.397682	Incidence	Angola
176	-0.248671	-0.315749	-0.181548	Incidence	Comoros
141	-0.308979	-0.372588	-0.24533	Incidence	Egypt
191	-0.474782	-0.557377	-0.39212	Incidence	Zambia
129	0.768592	0.710502	0.826716	Incidence	Honduras
143	-0.399581	-0.471973	-0.327137	Incidence	Iraq
147	-0.22056	-0.300414	-0.140642	Incidence	Libya
156	0.0842804	0.0476066	0.120968	Incidence	United Arab Emirates
169	-0.1883	-0.260364	-0.116184	Incidence	Central African Republic
153	-0.329973	-0.400743	-0.259154	Incidence	Syrian Arab Republic
145	-0.514693	-0.549251	-0.480124	Incidence	Kuwait
164	-0.285021	-0.348275	-0.221727	Incidence	Nepal
157	-0.295236	-0.375652	-0.214756	Incidence	Yemen
155	0.483776	0.460056	0.507503	Incidence	Turkey
162	-0.316826	-0.376024	-0.257593	Incidence	Bhutan
172	-0.877669	-1.00086	-0.754328	Incidence	Equatorial Guinea
152	-0.301254	-0.37026	-0.232201	Incidence	Saudi Arabia
170	-0.328785	-0.404725	-0.252786	Incidence	Congo
180	-0.697067	-0.829475	-0.564482	Incidence	Kenya
201	-0.279341	-0.348184	-0.21045	Incidence	Burkina Faso
173	-0.308236	-0.377572	-0.238851	Incidence	Gabon
185	-0.365881	-0.439428	-0.292279	Incidence	Rwanda
184	-0.501624	-0.576229	-0.426963	Incidence	Mozambique
189	-0.416732	-0.492866	-0.340539	Incidence	United Republic of Tanzania
202	-0.289804	-0.349995	-0.229576	Incidence	Cameroon
197	-0.361782	-0.437353	-0.286154	Incidence	Eswatini
203	-0.488991	-0.560832	-0.417098	Incidence	Cabo Verde
212	-0.315567	-0.38745	-0.243632	Incidence	Mauritania
205	-0.255293	-0.317029	-0.193518	Incidence	Côte d'Ivoire
413	-0.530063	-0.591956	-0.468131	Incidence	Tokelau
422	1.63547	1.48359	1.78759	Incidence	United States Virgin Islands
349	-0.386964	-0.48876	-0.285065	Incidence	Greenland
214	-0.580701	-0.700744	-0.460513	Incidence	Nigeria
376	-0.164793	-0.218878	-0.110679	Incidence	Northern Mariana Islands
207	-0.401016	-0.465166	-0.336824	Incidence	Ghana
385	1.44433	1.35414	1.5346	Incidence	Puerto Rico
209	-0.28172	-0.349275	-0.214119	Incidence	Guinea-Bissau
218	-0.250914	-0.318966	-0.182816	Incidence	Togo
204	-0.310675	-0.388813	-0.232476	Incidence	Chad
416	-0.559384	-0.624998	-0.493727	Incidence	Tuvalu
369	-0.491259	-0.554151	-0.428327	Incidence	Nauru
367	0.0706753	0.0160831	0.125297	Incidence	Monaco
396	-0.708452	-0.842429	-0.574294	Incidence	San Marino
298	-0.978458	-1.08606	-0.870742	Incidence	American Samoa
215	1.13904	1.0642	1.21394	Incidence	Sao Tome and Principe
305	0.141642	0.116472	0.166819	Incidence	Bermuda
206	-0.265702	-0.336397	-0.194956	Incidence	Gambia
208	-0.263898	-0.334053	-0.193694	Incidence	Guinea
351	-3.56633	-3.9747	-3.15622	Incidence	Guam
210	-0.258553	-0.331644	-0.185408	Incidence	Liberia
216	-0.2788	-0.348672	-0.208879	Incidence	Senegal
211	-0.13709	-0.189632	-0.0845207	Incidence	Mali
213	-0.170136	-0.245927	-0.0942862	Incidence	Niger
522	-0.383217	-0.454645	-0.311738	Incidence	Sudan
380	-0.788416	-0.856717	-0.720067	Incidence	Palau
374	-0.569552	-0.633531	-0.505533	Incidence	Niue
320	-0.889139	-0.96758	-0.810636	Incidence	Cook Islands
393	1.44905	1.37571	1.52245	Incidence	Saint Kitts and Nevis
217	-0.214595	-0.297105	-0.132016	Incidence	Sierra Leone
435	-0.167522	-0.245268	-0.0897159	Incidence	South Sudan

## Sheet: Sfig1C
location_id	val	upper	lower	year	measure_name	location
26	0.000468362	0.0014835	0.000100466	2021	Deaths	Papua New Guinea
106	0.589243	0.758078	0.448732	2021	Deaths	Bahamas
40	8.14242e-05	0.000118081	4.34631e-05	2021	Deaths	Turkmenistan
92	1.27597	1.50094	1.08334	2021	Deaths	Spain
58	0.813573	0.937773	0.698164	2021	Deaths	Estonia
190	0.000467705	0.00162308	0.000184156	2021	Deaths	Uganda
39	0.00468687	0.0117796	0.00143464	2021	Deaths	Tajikistan
119	0.600842	0.80868	0.429585	2021	Deaths	Trinidad and Tobago
195	0.00556351	0.0128554	0.00199805	2021	Deaths	Namibia
153	0.00133034	0.00402221	0.000707247	2021	Deaths	Syrian Arab Republic
24	0.00302262	0.00554498	0.000929635	2021	Deaths	Marshall Islands
28	0.000551746	0.00167971	0.00011875	2021	Deaths	Solomon Islands
6	0.180593	0.24517	0.114475	2021	Deaths	China
89	1.85163	2.03557	1.6771	2021	Deaths	Netherlands
122	0.495318	0.624223	0.381971	2021	Deaths	Ecuador
57	0.662189	0.809483	0.535908	2021	Deaths	Belarus
33	0.117078	0.145309	0.0925534	2021	Deaths	Armenia
94	1.34535	1.48447	1.20086	2021	Deaths	Switzerland
38	0.0791737	0.123053	0.0523519	2021	Deaths	Mongolia
141	0.000156818	0.000638197	8.74052e-05	2021	Deaths	Egypt
61	0.390539	0.442647	0.338698	2021	Deaths	Republic of Moldova
127	0.109879	0.146528	0.0744755	2021	Deaths	El Salvador
99	1.27802	1.41434	1.13428	2021	Deaths	Uruguay
131	0.100976	0.137339	0.0589768	2021	Deaths	Nicaragua
146	0.115401	0.153279	0.0696826	2021	Deaths	Lebanon
66	0.372877	0.509361	0.172131	2021	Deaths	Brunei Darussalam
59	0.811608	0.932352	0.688149	2021	Deaths	Latvia
132	0.427558	0.518449	0.329583	2021	Deaths	Panama
7	0.0657456	0.140751	0.0324488	2021	Deaths	Democratic People's Republic of Korea
62	0.768203	0.831691	0.704564	2021	Deaths	Russian Federation
25	0.0026149	0.00491262	0.000760954	2021	Deaths	Micronesia (Federated States of)
110	0.628633	0.831102	0.44331	2021	Deaths	Dominica
123	0.190053	0.269529	0.110379	2021	Deaths	Peru
72	1.66451	1.85167	1.48115	2021	Deaths	New Zealand
150	0.0431659	0.0558387	0.0322384	2021	Deaths	Oman
45	0.171787	0.208957	0.141833	2021	Deaths	Bulgaria
136	0.0527041	0.0704622	0.0332738	2021	Deaths	Paraguay
90	1.69018	1.82225	1.56189	2021	Deaths	Norway
71	1.87075	2.07227	1.66124	2021	Deaths	Australia
152	0.0528842	0.0798423	0.0295684	2021	Deaths	Saudi Arabia
170	0.00143566	0.00267994	0.000744842	2021	Deaths	Congo
75	1.13751	1.22411	1.04704	2021	Deaths	Austria
204	0.000725992	0.00114952	0.000416	2021	Deaths	Chad
186	0.00845198	0.0115452	0.00584472	2021	Deaths	Seychelles
171	0.000511936	0.00149202	0.000241549	2021	Deaths	Democratic Republic of the Congo
155	0.695394	0.988104	0.477113	2021	Deaths	Turkey
43	0.0860079	0.140199	0.0509483	2021	Deaths	Albania
105	0.459724	0.508079	0.409174	2021	Deaths	Antigua and Barbuda
205	0.00158848	0.00249165	0.000855134	2021	Deaths	Côte d'Ivoire
374	0.00953938	0.0141257	0.00566427	2021	Deaths	Niue
91	1.11382	1.2515	0.98928	2021	Deaths	Portugal
128	0.122416	0.142989	0.102235	2021	Deaths	Guatemala
67	0.864106	0.941771	0.773164	2021	Deaths	Japan
76	1.82672	2.06886	1.61492	2021	Deaths	Belgium
63	0.207666	0.269042	0.149505	2021	Deaths	Ukraine
35	0.196717	0.234749	0.163335	2021	Deaths	Georgia
139	0.00172235	0.0052015	0.0010105	2021	Deaths	Algeria
49	0.197782	0.284894	0.120945	2021	Deaths	North Macedonia
11	0.0137285	0.0233889	0.00779786	2021	Deaths	Indonesia
157	0.000572892	0.00158439	0.000272239	2021	Deaths	Yemen
142	0.0433988	0.0590233	0.0315029	2021	Deaths	Iran (Islamic Republic of)
218	0.00150351	0.0022937	0.000900326	2021	Deaths	Togo
156	0.24	0.335004	0.170304	2021	Deaths	United Arab Emirates
175	0.000215048	0.000628791	6.79332e-05	2021	Deaths	Burundi
10	0.00615647	0.011958	0.00228178	2021	Deaths	Cambodia
161	0.014554	0.0282916	0.00428456	2021	Deaths	Bangladesh
165	0.0218816	0.0354861	0.00910185	2021	Deaths	Pakistan
44	0.303505	0.423344	0.178594	2021	Deaths	Bosnia and Herzegovina
369	0.00410434	0.00668414	0.00183654	2021	Deaths	Nauru
108	0.266967	0.313339	0.219544	2021	Deaths	Belize
189	0.000462875	0.00107184	0.000219878	2021	Deaths	United Republic of Tanzania
191	0.000678335	0.00122649	0.000396019	2021	Deaths	Zambia
29	0.00301274	0.00554785	0.000763585	2021	Deaths	Tonga
80	1.65189	1.9282	1.41137	2021	Deaths	France
95	1.93023	2.062	1.7826	2021	Deaths	United Kingdom
522	0.000795197	0.00197982	0.000426369	2021	Deaths	Sudan
396	0.163986	0.260895	0.089453	2021	Deaths	San Marino
12	0.00616585	0.0136501	0.00212634	2021	Deaths	Lao People's Democratic Republic
77	0.873503	1.19027	0.550465	2021	Deaths	Cyprus
115	0.496053	0.662911	0.35225	2021	Deaths	Jamaica
125	0.55555	0.666886	0.454165	2021	Deaths	Colombia
101	1.57378	1.68323	1.45126	2021	Deaths	Canada
160	0.000526722	0.00108003	0.000297257	2021	Deaths	Afghanistan
203	0.00192425	0.00324103	0.00110148	2021	Deaths	Cabo Verde
209	0.00170746	0.00258263	0.00106	2021	Deaths	Guinea-Bissau
48	0.832068	0.96575	0.715893	2021	Deaths	Hungary
109	0.670785	0.79246	0.558445	2021	Deaths	Cuba
367	0.391677	0.539513	0.279765	2021	Deaths	Monaco
176	0.000432172	0.000790163	0.000225752	2021	Deaths	Comoros
30	0.0007651	0.00230212	0.000177079	2021	Deaths	Vanuatu
133	0.367761	0.504981	0.242634	2021	Deaths	Venezuela (Bolivarian Republic of)
210	0.0011982	0.00184087	0.00067461	2021	Deaths	Liberia
15	0.00870367	0.0162951	0.00410618	2021	Deaths	Myanmar
147	0.00321399	0.00700043	0.0018411	2021	Deaths	Libya
50	0.0149473	0.0187798	0.012095	2021	Deaths	Montenegro
143	0.000124985	0.000197743	4.34472e-05	2021	Deaths	Iraq
129	0.25836	0.386839	0.154145	2021	Deaths	Honduras
162	0.0119628	0.0227247	0.00350606	2021	Deaths	Bhutan
14	0.195907	0.286263	0.111967	2021	Deaths	Maldives
213	0.000283633	0.000615502	0.000112344	2021	Deaths	Niger
180	0.000701428	0.0012877	0.000501743	2021	Deaths	Kenya
393	0.716184	0.8748	0.557765	2021	Deaths	Saint Kitts and Nevis
53	0.0489334	0.0634427	0.0304758	2021	Deaths	Serbia
113	0.487752	0.631322	0.361239	2021	Deaths	Guyana
178	0.000509175	0.00126754	0.000233825	2021	Deaths	Eritrea
114	0.0853447	0.170897	0.034864	2021	Deaths	Haiti
81	1.33452	1.43009	1.23114	2021	Deaths	Germany
196	0.005043	0.0104889	0.00137003	2021	Deaths	South Africa
181	0.000334433	0.000705241	0.000172775	2021	Deaths	Madagascar
151	0.000864252	0.00123763	0.000528065	2021	Deaths	Qatar
16	0.0212255	0.0260202	0.015322	2021	Deaths	Philippines
78	1.63381	1.8154	1.47355	2021	Deaths	Denmark
298	0.00247326	0.0070962	0.00139662	2021	Deaths	American Samoa
164	0.00988936	0.0215302	0.00278796	2021	Deaths	Nepal
54	0.166456	0.208097	0.11401	2021	Deaths	Slovakia
184	0.000354831	0.00122006	0.000124318	2021	Deaths	Mozambique
208	0.00126622	0.00193352	0.000699608	2021	Deaths	Guinea
212	0.00221318	0.00342751	0.0013146	2021	Deaths	Mauritania
380	0.00147378	0.00222776	0.000942621	2021	Deaths	Palau
217	0.00116683	0.00173368	0.000629745	2021	Deaths	Sierra Leone
34	0.00880228	0.0161163	0.0039532	2021	Deaths	Azerbaijan
86	1.30903	1.47062	1.17324	2021	Deaths	Italy
200	0.001154	0.00166623	0.000609577	2021	Deaths	Benin
215	0.00345284	0.00533899	0.00220932	2021	Deaths	Sao Tome and Principe
47	0.634704	0.738495	0.543692	2021	Deaths	Czechia
185	0.000302131	0.000609025	0.0001438	2021	Deaths	Rwanda
68	0.264942	0.328053	0.167759	2021	Deaths	Republic of Korea
17	0.0774827	0.115705	0.0422658	2021	Deaths	Sri Lanka
422	0.576288	0.777844	0.424511	2021	Deaths	United States Virgin Islands
214	0.00259363	0.00403502	0.00166991	2021	Deaths	Nigeria
19	0.00390914	0.00907812	0.00146251	2021	Deaths	Timor-Leste
193	0.00544083	0.0130185	0.00206332	2021	Deaths	Botswana
148	0.00131366	0.00441013	0.000705885	2021	Deaths	Morocco
85	0.905245	1.00077	0.80257	2021	Deaths	Israel
20	0.0143417	0.0260558	0.007014	2021	Deaths	Viet Nam
82	1.01652	1.14469	0.904935	2021	Deaths	Greece
351	0.002159	0.00613223	0.0012512	2021	Deaths	Guam
169	0.000347061	0.00100116	0.000169058	2021	Deaths	Central African Republic
320	0.00554301	0.00969355	0.00181488	2021	Deaths	Cook Islands
201	0.000624239	0.00105557	0.000307272	2021	Deaths	Burkina Faso
194	0.00288868	0.00560815	0.00112937	2021	Deaths	Lesotho
179	0.000321368	0.000838089	0.000150101	2021	Deaths	Ethiopia
117	0.465541	0.542887	0.395308	2021	Deaths	Saint Vincent and the Grenadines
118	0.31214	0.416189	0.205042	2021	Deaths	Suriname
87	1.09719	1.26412	0.964279	2021	Deaths	Luxembourg
385	0.618527	0.742437	0.509497	2021	Deaths	Puerto Rico
349	0.314121	0.42947	0.0863913	2021	Deaths	Greenland
52	0.319233	0.362528	0.277806	2021	Deaths	Romania
416	0.0026202	0.00508085	0.000665841	2021	Deaths	Tuvalu
183	0.648623	0.71519	0.580917	2021	Deaths	Mauritius
198	0.02307	0.0379349	0.0127239	2021	Deaths	Zimbabwe
23	0.183586	0.271222	0.12436	2021	Deaths	Kiribati
121	0.134986	0.197635	0.0763853	2021	Deaths	Bolivia (Plurinational State of)
74	1.42514	2.10774	0.848308	2021	Deaths	Andorra
107	1.15346	1.66234	0.797756	2021	Deaths	Barbados
27	0.00266509	0.00575809	0.000619028	2021	Deaths	Samoa
126	1.03251	1.18817	0.889853	2021	Deaths	Costa Rica
111	0.0035261	0.0139044	0.00142483	2021	Deaths	Dominican Republic
79	2.13969	2.5924	1.76639	2021	Deaths	Finland
112	0.453286	0.517013	0.377844	2021	Deaths	Grenada
130	0.439069	0.503956	0.382789	2021	Deaths	Mexico
83	1.2525	1.4068	1.10273	2021	Deaths	Iceland
116	0.801108	1.00797	0.625235	2021	Deaths	Saint Lucia
84	2.07085	2.44562	1.70392	2021	Deaths	Ireland
36	0.000821166	0.00097603	0.000662481	2021	Deaths	Kazakhstan
135	0.744067	0.796743	0.691937	2021	Deaths	Brazil
37	0.120803	0.146002	0.0989658	2021	Deaths	Kyrgyzstan
88	1.20965	1.40815	1.03643	2021	Deaths	Malta
8	0.419313	0.504174	0.346977	2021	Deaths	Taiwan (Province of China)
93	1.57323	1.76543	1.38145	2021	Deaths	Sweden
13	0.0203256	0.0360071	0.0108118	2021	Deaths	Malaysia
97	0.644274	0.714401	0.582653	2021	Deaths	Argentina
98	0.877198	0.974156	0.789667	2021	Deaths	Chile
18	0.0220763	0.0323825	0.0117074	2021	Deaths	Thailand
102	1.48799	1.55852	1.3833	2021	Deaths	United States of America
22	0.00374892	0.00511176	0.00258885	2021	Deaths	Fiji
41	0.000358277	0.000442567	0.000282088	2021	Deaths	Uzbekistan
55	0.241652	0.284118	0.203471	2021	Deaths	Slovenia
154	0.00168639	0.00508322	0.000891124	2021	Deaths	Tunisia
172	0.00175266	0.00314158	0.000861893	2021	Deaths	Equatorial Guinea
206	0.00161238	0.00254308	0.0009476	2021	Deaths	Gambia
140	0.00530741	0.00818798	0.00269205	2021	Deaths	Bahrain
173	0.00160029	0.00346102	0.00093538	2021	Deaths	Gabon
376	0.00226504	0.00608733	0.000961772	2021	Deaths	Northern Mariana Islands
207	0.00383148	0.00599515	0.00224176	2021	Deaths	Ghana
144	0.0467264	0.0653566	0.0302641	2021	Deaths	Jordan
177	0.00044576	0.00133263	0.000166032	2021	Deaths	Djibouti
211	0.000957058	0.00156543	0.000512931	2021	Deaths	Mali
413	0.00753404	0.0130944	0.00398557	2021	Deaths	Tokelau
145	0.22958	0.294055	0.166866	2021	Deaths	Kuwait
163	0.0235484	0.0353787	0.0118829	2021	Deaths	India
216	0.00180169	0.00310253	0.000976	2021	Deaths	Senegal
305	0.443948	0.576716	0.33986	2021	Deaths	Bermuda
435	0.000226472	0.000730393	8.11466e-05	2021	Deaths	South Sudan
149	0.0611628	0.0771803	0.0469711	2021	Deaths	Palestine
182	0.00036127	0.000936575	0.000138916	2021	Deaths	Malawi
168	0.000702248	0.00203704	0.000321598	2021	Deaths	Angola
46	0.764443	0.937945	0.639456	2021	Deaths	Croatia
187	6.25182e-05	0.000176405	1.67862e-05	2021	Deaths	Somalia
197	0.00874553	0.023302	0.0033424	2021	Deaths	Eswatini
202	0.00278917	0.00433295	0.00164874	2021	Deaths	Cameroon
60	1.45534	1.64653	1.24484	2021	Deaths	Lithuania
51	0.947445	1.04203	0.855613	2021	Deaths	Poland
69	0.409454	0.462156	0.362709	2021	Deaths	Singapore

## Sheet: Sfig1D
location_id	EAPC	lower_CI	upper_CI	measure_name	location
48	2.56932	2.24529	2.89438	Deaths	Hungary
15	3.05554	3.00246	3.10865	Deaths	Myanmar
162	7.66986	7.44489	7.89531	Deaths	Bhutan
146	4.21904	3.91672	4.52224	Deaths	Lebanon
97	7.44293	5.37052	9.5561	Deaths	Argentina
196	-3.05134	-3.21882	-2.88358	Deaths	South Africa
298	-6.71653	-7.77405	-5.64689	Deaths	American Samoa
81	1.08051	0.839501	1.3221	Deaths	Germany
164	7.59837	7.22836	7.96966	Deaths	Nepal
179	-3.26654	-4.2956	-2.22642	Deaths	Ethiopia
416	-0.576668	-0.851802	-0.30077	Deaths	Tuvalu
131	3.59117	3.26995	3.9134	Deaths	Nicaragua
66	2.05196	1.91487	2.18924	Deaths	Brunei Darussalam
114	7.76628	6.88691	8.65289	Deaths	Haiti
163	5.09504	4.8766	5.31394	Deaths	India
213	-0.780226	-1.15281	-0.406233	Deaths	Niger
82	3.11335	2.99403	3.2328	Deaths	Greece
197	-0.972284	-1.17752	-0.766622	Deaths	Eswatini
49	1.18123	0.985008	1.37784	Deaths	North Macedonia
198	-0.1233	-0.586872	0.342433	Deaths	Zimbabwe
147	9.01744	8.50917	9.52809	Deaths	Libya
130	2.31745	2.13728	2.49794	Deaths	Mexico
320	-1.38771	-1.62613	-1.14872	Deaths	Cook Islands
422	3.81108	2.77874	4.85379	Deaths	United States Virgin Islands
115	12.473	8.50783	16.583	Deaths	Jamaica
16	0.196049	-0.415919	0.811777	Deaths	Philippines
181	-4.99528	-5.97861	-4.00168	Deaths	Madagascar
148	7.93636	7.34271	8.5333	Deaths	Morocco
33	2.61428	1.84938	3.38492	Deaths	Armenia
305	7.88988	5.33944	10.5021	Deaths	Bermuda
98	3.9717	2.92802	5.02596	Deaths	Chile
34	6.15855	5.48404	6.83737	Deaths	Azerbaijan
83	0.820114	0.599021	1.04169	Deaths	Iceland
18	3.93992	3.60406	4.27687	Deaths	Thailand
165	5.87574	5.54065	6.2119	Deaths	Pakistan
214	2.71699	2.27188	3.16404	Deaths	Nigeria
149	3.9227	3.60045	4.24596	Deaths	Palestine
180	-2.34732	-3.1051	-1.58361	Deaths	Kenya
116	10.8536	7.37891	14.4407	Deaths	Saint Lucia
133	3.76572	3.19448	4.34012	Deaths	Venezuela (Bolivarian Republic of)
51	4.77667	4.01464	5.54428	Deaths	Poland
132	3.81577	3.59248	4.03955	Deaths	Panama
182	-3.49184	-4.34645	-2.6296	Deaths	Malawi
117	8.47269	6.14412	10.8524	Deaths	Saint Vincent and the Grenadines
84	1.00934	0.877507	1.14134	Deaths	Ireland
99	7.22269	5.31829	9.16153	Deaths	Uruguay
85	0.596462	0.452949	0.74018	Deaths	Israel
36	4.1847	0.744885	7.74195	Deaths	Kazakhstan
216	1.20266	0.926603	1.47948	Deaths	Senegal
69	-0.199021	-0.482277	0.0850405	Deaths	Singapore
19	2.77918	2.55119	3.00767	Deaths	Timor-Leste
52	1.76704	1.42499	2.11025	Deaths	Romania
215	3.11127	2.98737	3.23533	Deaths	Sao Tome and Principe
150	9.93141	9.34818	10.5178	Deaths	Oman
68	0.317071	-0.388434	1.02757	Deaths	Republic of Korea
118	10.7627	8.01867	13.5764	Deaths	Suriname
37	19.4839	16.1265	22.9383	Deaths	Kyrgyzstan
67	1.25259	1.09948	1.40594	Deaths	Japan
50	1.93466	1.79854	2.07097	Deaths	Montenegro
102	0.660924	0.320404	1.0026	Deaths	United States of America
217	1.07553	0.617424	1.53572	Deaths	Sierra Leone
183	8.74652	5.91106	11.6579	Deaths	Mauritius
168	-3.22167	-4.08286	-2.35275	Deaths	Angola
35	19.8291	16.555	23.1952	Deaths	Georgia
202	1.01185	0.738099	1.28634	Deaths	Cameroon
71	0.696952	0.393959	1.00086	Deaths	Australia
367	2.18731	1.80525	2.57081	Deaths	Monaco
169	-4.88383	-5.62219	-4.13969	Deaths	Central African Republic
17	8.16212	7.22656	9.10585	Deaths	Sri Lanka
135	3.16672	3.05061	3.28296	Deaths	Brazil
22	4.64901	3.70775	5.59882	Deaths	Fiji
55	1.36782	1.03642	1.70031	Deaths	Slovenia
351	-13.2847	-14.5727	-11.9772	Deaths	Guam
349	0.558045	0.400258	0.71608	Deaths	Greenland
200	0.382989	0.0677695	0.699201	Deaths	Benin
203	2.09879	1.99723	2.20046	Deaths	Cabo Verde
136	4.14868	4.06336	4.23407	Deaths	Paraguay
88	0.814803	0.620401	1.00958	Deaths	Malta
154	6.03761	5.65326	6.42335	Deaths	Tunisia
89	0.797893	0.622349	0.973743	Deaths	Netherlands
121	11.1554	9.96504	12.3587	Deaths	Bolivia (Plurinational State of)
187	-5.69002	-6.4634	-4.91025	Deaths	Somalia
23	2.07631	1.88628	2.2667	Deaths	Kiribati
38	-0.244109	-0.548294	0.0610061	Deaths	Mongolia
185	-4.94443	-5.98456	-3.89281	Deaths	Rwanda
122	25.6066	17.9406	33.7709	Deaths	Ecuador
201	0.337493	0.0667949	0.608923	Deaths	Burkina Faso
74	0.967001	0.733654	1.20089	Deaths	Andorra
87	0.479547	0.278422	0.681076	Deaths	Luxembourg
57	4.82249	4.25456	5.39351	Deaths	Belarus
376	-2.16374	-3.60612	-0.699772	Deaths	Northern Mariana Islands
155	3.00557	2.73253	3.27933	Deaths	Turkey
41	8.70853	7.80526	9.61936	Deaths	Uzbekistan
186	2.85758	2.3815	3.33587	Deaths	Seychelles
151	2.34589	1.58596	3.11151	Deaths	Qatar
172	-0.0403096	-0.474729	0.396005	Deaths	Equatorial Guinea
206	1.30619	0.988913	1.62447	Deaths	Gambia
75	1.48522	1.28933	1.6815	Deaths	Austria
53	1.89456	1.73229	2.05709	Deaths	Serbia
380	1.01922	0.899866	1.13871	Deaths	Palau
54	2.41468	2.14114	2.68894	Deaths	Slovakia
153	5.9669	5.45596	6.48032	Deaths	Syrian Arab Republic
24	-0.481315	-0.824317	-0.137127	Deaths	Marshall Islands
107	12.3936	8.71554	16.196	Deaths	Barbados
10	2.37276	2.21707	2.52869	Deaths	Cambodia
189	-3.7415	-4.58346	-2.89211	Deaths	United Republic of Tanzania
20	2.71366	2.57819	2.84931	Deaths	Viet Nam
173	-3.74977	-4.45659	-3.03772	Deaths	Gabon
171	-4.36061	-5.86878	-2.82828	Deaths	Democratic Republic of the Congo
207	1.67885	1.41678	1.94159	Deaths	Ghana
86	1.3977	1.10823	1.688	Deaths	Italy
60	4.37579	2.9016	5.8711	Deaths	Lithuania
385	9.96045	6.27586	13.7728	Deaths	Puerto Rico
27	-1.73299	-2.0706	-1.39422	Deaths	Samoa
40	-0.536139	-2.92373	1.91018	Deaths	Turkmenistan
139	6.34456	5.89823	6.79276	Deaths	Algeria
140	1.01885	0.543982	1.49597	Deaths	Bahrain
374	-1.01594	-1.53581	-0.493325	Deaths	Niue
205	0.41115	0.19492	0.627847	Deaths	Côte d'Ivoire
119	11.1595	7.45652	14.9901	Deaths	Trinidad and Tobago
208	1.31953	1.12929	1.51012	Deaths	Guinea
141	-17.4705	-20.2466	-14.5977	Deaths	Egypt
152	5.35647	4.69639	6.02071	Deaths	Saudi Arabia
126	3.85959	3.43842	4.28249	Deaths	Costa Rica
94	0.147698	-0.0784208	0.374329	Deaths	Switzerland
61	3.78352	0.286125	7.40288	Deaths	Republic of Moldova
93	0.79839	0.524415	1.07311	Deaths	Sweden
108	11.4878	7.64011	15.4729	Deaths	Belize
218	0.44436	0.148924	0.740667	Deaths	Togo
79	0.842331	0.72837	0.956421	Deaths	Finland
127	3.58837	3.44605	3.73088	Deaths	El Salvador
6	-0.595874	-1.16776	-0.0206749	Deaths	China
105	10.9705	7.41822	14.6402	Deaths	Antigua and Barbuda
92	1.105	0.902236	1.30817	Deaths	Spain
191	-3.51939	-4.50224	-2.52643	Deaths	Zambia
160	8.49457	7.42321	9.57663	Deaths	Afghanistan
39	5.54253	4.92399	6.16472	Deaths	Tajikistan
184	-2.88935	-3.79992	-1.97017	Deaths	Mozambique
178	-3.02472	-3.57996	-2.46629	Deaths	Eritrea
46	2.47967	2.18431	2.77588	Deaths	Croatia
28	-1.76856	-2.49634	-1.03534	Deaths	Solomon Islands
14	4.94242	4.47698	5.40994	Deaths	Maldives
125	3.0946	2.82618	3.36372	Deaths	Colombia
193	-2.8725	-3.17246	-2.57161	Deaths	Botswana
413	-0.834153	-1.41309	-0.251812	Deaths	Tokelau
80	0.678204	0.59463	0.761846	Deaths	France
111	1.13145	-0.446932	2.73487	Deaths	Dominican Republic
177	-4.46201	-5.10448	-3.81518	Deaths	Djibouti
77	0.400838	0.147238	0.655081	Deaths	Cyprus
211	0.966858	0.640476	1.2943	Deaths	Mali
157	10.1122	9.33903	10.8908	Deaths	Yemen
204	1.55066	1.29598	1.80597	Deaths	Chad
194	-1.39392	-1.64527	-1.14192	Deaths	Lesotho
212	0.361564	0.0345849	0.689612	Deaths	Mauritania
72	0.109233	-0.276545	0.496504	Deaths	New Zealand
47	2.20682	1.80082	2.61444	Deaths	Czechia
26	-2.58175	-3.17367	-1.98621	Deaths	Papua New Guinea
112	11.395	8.02698	14.868	Deaths	Grenada
78	0.710581	0.532588	0.888889	Deaths	Denmark
143	4.54371	4.40335	4.68426	Deaths	Iraq
45	2.94504	2.66972	3.2211	Deaths	Bulgaria
59	9.31433	7.31598	11.3499	Deaths	Latvia
369	-2.7521	-3.40409	-2.09571	Deaths	Nauru
176	-4.05662	-4.84041	-3.26638	Deaths	Comoros
144	4.32884	3.79291	4.86753	Deaths	Jordan
170	-3.69135	-4.54633	-2.8287	Deaths	Congo
113	11.8087	8.35997	15.3672	Deaths	Guyana
210	0.503015	-0.0705186	1.07984	Deaths	Liberia
396	0.106607	-0.276684	0.491371	Deaths	San Marino
101	0.437615	0.172675	0.703255	Deaths	Canada
129	4.38984	4.25097	4.52889	Deaths	Honduras
145	0.289442	-1.79813	2.42139	Deaths	Kuwait
109	11.9143	8.11684	15.8451	Deaths	Cuba
123	11.7699	10.0263	13.5413	Deaths	Peru
156	4.01273	3.24732	4.78381	Deaths	United Arab Emirates
43	1.13888	0.963672	1.31439	Deaths	Albania
90	0.454474	0.259089	0.650239	Deaths	Norway
58	4.05981	1.15424	7.04884	Deaths	Estonia
25	-1.69289	-1.95232	-1.43277	Deaths	Micronesia (Federated States of)
63	1.71908	1.10366	2.33824	Deaths	Ukraine
435	-5.02097	-5.99562	-4.03621	Deaths	South Sudan
91	1.62839	1.48671	1.77027	Deaths	Portugal
190	-1.74771	-2.41035	-1.08057	Deaths	Uganda
76	0.779314	-0.0526691	1.61822	Deaths	Belgium
209	0.707652	0.540998	0.874583	Deaths	Guinea-Bissau
11	1.66123	1.42095	1.90207	Deaths	Indonesia
44	2.3567	2.1691	2.54465	Deaths	Bosnia and Herzegovina
142	4.29921	4.09084	4.50801	Deaths	Iran (Islamic Republic of)
175	-5.79952	-6.79505	-4.79335	Deaths	Burundi
393	11.7268	8.21739	15.3501	Deaths	Saint Kitts and Nevis
106	12.24	8.41799	16.1968	Deaths	Bahamas
195	-2.23417	-2.62074	-1.84606	Deaths	Namibia
7	-0.348041	-0.595594	-0.0998708	Deaths	Democratic People's Republic of Korea
62	7.87818	7.06099	8.7016	Deaths	Russian Federation
110	11.8686	9.16998	14.6338	Deaths	Dominica
128	2.97698	2.7114	3.24326	Deaths	Guatemala
161	6.23032	6.07982	6.38103	Deaths	Bangladesh
29	-1.29267	-1.71491	-0.868623	Deaths	Tonga
95	1.20959	0.854625	1.56579	Deaths	United Kingdom
522	8.66343	7.92754	9.40435	Deaths	Sudan
12	3.53805	3.38674	3.68957	Deaths	Lao People's Democratic Republic
30	-1.55361	-2.12236	-0.981559	Deaths	Vanuatu
8	1.10961	0.596523	1.62532	Deaths	Taiwan (Province of China)
13	0.752167	0.518042	0.986838	Deaths	Malaysia

[truncated: 4 more sheets: Sfig1E, Sfig1F, Sfig1G, Sfig1H]
