# Supplementary material for: ABCA1 acts as a protective modulator in amyotrophic lateral sclerosis
Source: iScience. 2025 Dec 3;29(1):114320. doi: 10.1016/j.isci.2025.114320 (PMC12834111; doi:10.1016/j.isci.2025.114320)
Supplement: Data S1. Tables S1–S14 [file mmc2.zip › Supplementary Table 4.xlsx]

## Sheet: Upregulated_DEGs
Supplementary Table S3. Differential expression analysis between ALS and control samples.
This table summarizes the results of differential gene expression analysis across different comparisons. Each sheet corresponds to a specific comparison or dataset. For each gene, key statistics are provided, including log₂ fold change, average expression, p-value, and adjusted p-value (FDR). The lists of upregulated and downregulated genes were later used for Gene Ontology (GO) and Kyoto Encyclo…
ID	logFC	AveExpr	P.Value	FDR	Gene_FullName	Function_Description
SLC40A1	0.701506	8.09232	9.54289e-51	1.81038e-46	solute carrier family 40 member 1	The protein encoded by this gene is a cell membrane protein that may be involved in iron export from duodenal epithelial cells. Defects in this gene are a cause of hemochromatosis type 4 (HFE4). [provided by RefSeq, Jul 2008].
ABCA1	0.650052	8.22601	7.14684e-43	6.77914e-39	ATP binding cassette subfamily A member 1	The membrane-associated protein encoded by this gene is a member of the superfamily of ATP-binding cassette (ABC) transporters. ABC proteins transport various molecules across extra- and intracellular membranes. ABC genes are divided into seven distinct subfamilies (ABC1, MDR/TAP, MRP, ALD, OABP, GCN20, White). This protein is a member of the ABC1 subfamily. Members of the ABC1 subfamily comprise…
CTSS	0.49314	9.51857	1.43882e-41	9.09862e-38	cathepsin S	The preproprotein encoded by this gene, a member of the peptidase C1 family, is a lysosomal cysteine proteinase that participates in the degradation of antigenic proteins to peptides for presentation on MHC class II molecules. The mature protein cleaves the invariant chain of MHC class II molecules in endolysosomal compartments and enables the formation of antigen-MHC class II complexes and the p…
SRPK1	0.553374	8.3479	8.5552e-41	3.68373e-37	SRSF protein kinase 1	This gene encodes a serine/arginine protein kinase specific for the SR (serine/arginine-rich domain) family of splicing factors. The protein localizes to the nucleus and the cytoplasm. It is thought to play a role in regulation of both constitutive and alternative splicing by regulating intracellular localization of splicing factors. Alternative splicing of this gene results in multiple transcrip…
BNIP2	0.617572	7.62852	9.70884e-41	3.68373e-37	BCL2 interacting protein 2	This gene is a member of the BCL2/adenovirus E1B 19 kd-interacting protein (BNIP) family. It interacts with the E1B 19 kDa protein, which protects cells from virally-induced cell death. The encoded protein also interacts with E1B 19 kDa-like sequences of BCL2, another apoptotic protector. Alternate splicing results in multiple transcript variants. [provided by RefSeq, Mar 2016].
QPCT	0.638166	9.93095	4.16953e-40	1.31834e-36	glutaminyl-peptide cyclotransferase	This gene encodes human pituitary glutaminyl cyclase, which is responsible for the presence of pyroglutamyl residues in many neuroendocrine peptides. The amino acid sequence of this enzyme is 86% identical to that of bovine glutaminyl cyclase. [provided by RefSeq, Jul 2008].
TOR1AIP1	0.513096	8.86651	1.70387e-39	4.61774e-36	torsin 1A interacting protein 1	This gene encodes a type 2 integral membrane protein that binds A- and B-type lamins. The encoded protein localizes to the inner nuclear membrane and may be involved in maintaining the attachment of the nuclear membrane to the nuclear lamina during cell division. Alternate splicing results in multiple transcript variants. [provided by RefSeq, Apr 2016].
CD46	0.891113	8.49159	3.29558e-38	7.81506e-35	CD46 molecule	The protein encoded by this gene is a type I membrane protein and is a regulatory part of the complement system. The encoded protein has cofactor activity for inactivation of complement components C3b and C4b by serum factor I, which protects the host cell from damage by complement. In addition, the encoded protein can act as a receptor for the Edmonston strain of measles virus, human herpesvirus…
TMED5	0.688252	7.41251	4.77719e-38	1.00698e-34	transmembrane p24 trafficking protein 5	Involved in Golgi ribbon formation. Located in cis-Golgi network; endoplasmic reticulum exit site; and endoplasmic reticulum-Golgi intermediate compartment. [provided by Alliance of Genome Resources, Apr 2022]
TMEM55A	0.387779	7.11323	8.4286e-38	1.59899e-34	NA	NA
PRKAR1A	0.864538	9.36863	2.42773e-37	4.18694e-34	protein kinase cAMP-dependent type I regulatory subunit alpha	cAMP is a signaling molecule important for a variety of cellular functions. cAMP exerts its effects by activating the cAMP-dependent protein kinase, which transduces the signal through phosphorylation of different target proteins. The inactive kinase holoenzyme is a tetramer composed of two regulatory and two catalytic subunits. cAMP causes the dissociation of the inactive holoenzyme into a dimer…
RGS18	0.850327	7.99268	3.05147e-37	4.82412e-34	regulator of G protein signaling 18	This gene encodes a member of the regulator of G-protein signaling family. This protein is contains a conserved, 120 amino acid motif called the RGS domain. The protein attenuates the signaling activity of G-proteins by binding to activated, GTP-bound G alpha subunits and acting as a GTPase activating protein (GAP), increasing the rate of conversion of the GTP to GDP. This hydrolysis allows the G…
CAPZA2	0.794152	8.47481	5.25556e-37	7.66947e-34	capping actin protein of muscle Z-line subunit alpha 2	The protein encoded by this gene is a member of the F-actin capping protein alpha subunit family. It is the alpha subunit of the barbed-end actin binding protein Cap Z. By capping the barbed end of actin filaments, Cap Z regulates the growth of the actin filaments at the barbed end. [provided by RefSeq, Jul 2008].
TMEM71	0.720755	9.57868	1.04241e-36	1.38324e-33	transmembrane protein 71	Located in mitochondrion. [provided by Alliance of Genome Resources, Apr 2022]
2025-03-07	0.906052	8.45828	1.0937e-36	1.38324e-33	NA	NA
PPP2R5A	0.45486	8.96382	1.42548e-35	1.69017e-32	protein phosphatase 2 regulatory subunit B'alpha	The product of this gene belongs to the phosphatase 2A regulatory subunit B family. Protein phosphatase 2A is one of the four major Ser/Thr phosphatases, and it is implicated in the negative control of cell growth and division. It consists of a common heteromeric core enzyme, which is composed of a catalytic subunit and a constant regulatory subunit, that associates with a variety of regulatory s…
YPEL5	0.831175	8.41271	3.03501e-35	3.23232e-32	yippee like 5	Predicted to enable metal ion binding activity. Predicted to be involved in cell population proliferation. Part of ubiquitin ligase complex. [provided by Alliance of Genome Resources, Apr 2022]
OXR1	0.49779	7.1696	3.06688e-35	3.23232e-32	oxidation resistance 1	Predicted to enable oxidoreductase activity. Predicted to be involved in response to oxidative stress. Predicted to act upstream of or within several processes, including adult walking behavior; negative regulation of neuron death; and negative regulation of peptidyl-cysteine S-nitrosylation. Predicted to be located in mitochondrion and nucleolus. Predicted to be active in nucleus. Implicated in …
AQP9	0.526597	11.9498	4.05497e-35	4.04878e-32	aquaporin 9	The aquaporins are a family of water-selective membrane channels. This gene encodes a member of a subset of aquaporins called the aquaglyceroporins. This protein allows passage of a broad range of noncharged solutes and also stimulates urea transport and osmotic water permeability. This protein may also facilitate the uptake of glycerol in hepatic tissue . The encoded protein may also play a role…
ST8SIA4	0.359306	7.13755	4.73649e-35	4.4928e-32	ST8 alpha-N-acetyl-neuraminide alpha-2,8-sialyltransferase 4	The protein encoded by this gene catalyzes the polycondensation of alpha-2,8-linked sialic acid required for the synthesis of polysialic acid, a modulator of the adhesive properties of neural cell adhesion molecule (NCAM1). The encoded protein, which is a member of glycosyltransferase family 29, is a type II membrane protein that may be present in the Golgi apparatus. Two transcript variants enco…
CENTB2	0.469842	7.41772	7.392e-35	6.67779e-32	NA	NA
PCNP	0.75991	7.93517	9.91078e-35	8.54624e-32	PEST proteolytic signal containing nuclear protein	Involved in proteasome-mediated ubiquitin-dependent protein catabolic process and protein ubiquitination. Located in nuclear body. [provided by Alliance of Genome Resources, Apr 2022]
PPP1CB	0.530226	8.0077	1.15976e-34	9.56602e-32	protein phosphatase 1 catalytic subunit beta	The protein encoded by this gene is one of the three catalytic subunits of protein phosphatase 1 (PP1). PP1 is a serine/threonine specific protein phosphatase known to be involved in the regulation of a variety of cellular processes, such as cell division, glycogen metabolism, muscle contractility, protein synthesis, and HIV-1 viral transcription. Mouse studies suggest that PP1 functions as a sup…
CMTM6	0.612799	9.24532	1.34633e-34	1.06422e-31	CKLF like MARVEL transmembrane domain containing 6	This gene belongs to the chemokine-like factor gene superfamily, a novel family that is similar to the chemokine and transmembrane 4 superfamilies. This gene is one of several chemokine-like factor genes located in a cluster on chromosome 3. This gene is widely expressed in many tissues, but the exact function of the encoded protein is unknown. [provided by RefSeq, Jul 2008].
C20orf24	0.295108	11.8446	2.03519e-34	1.54438e-31	NA	NA
RPS6KA5	0.448157	8.66564	3.12425e-34	2.27962e-31	ribosomal protein S6 kinase A5	Enables ATP binding activity and protein serine/threonine kinase activity. Involved in several processes, including histone-serine phosphorylation; positive regulation of histone modification; and regulation of transcription, DNA-templated. Located in cytoplasm and nucleoplasm. [provided by Alliance of Genome Resources, Apr 2022]
VCPIP1	0.360692	7.02363	3.29965e-34	2.31843e-31	valosin containing protein interacting protein 1	Enables thiol-dependent deubiquitinase. Involved in protein deubiquitination; protein-DNA covalent cross-linking repair; and regulation of protein localization to chromatin. Located in cytoplasm and nucleus. [provided by Alliance of Genome Resources, Apr 2022]
LYRM5	0.396176	7.43277	4.35234e-34	2.94886e-31	NA	NA
BAZ2B	0.565492	7.76702	5.48749e-34	3.58977e-31	bromodomain adjacent to zinc finger domain 2B	This gene belongs to the bromodomain gene family. Members of this gene family encode proteins that are integral components of chromatin remodeling complexes. The encoded protein showed strong preference for the activating H3K14Ac mark in a histone peptide screen, suggesting a potential role in transcriptional activation. This gene may be associated with susceptibility to sudden cardiac death (SCD…
SSR1	0.491672	8.75937	1.0809e-33	6.83525e-31	signal sequence receptor subunit 1	The signal sequence receptor (SSR) is a glycosylated endoplasmic reticulum (ER) membrane receptor associated with protein translocation across the ER membrane. The SSR consists of 2 subunits, a 34-kD glycoprotein encoded by this gene and a 22-kD glycoprotein. This gene generates several mRNA species as a result of complex alternative polyadenylation. This gene is unusual in that it utilizes array…
UBL3	0.496299	7.60403	2.79202e-33	1.70862e-30	ubiquitin like 3	Located in extracellular exosome. [provided by Alliance of Genome Resources, Apr 2022]
VPS4B	0.638918	8.19121	3.40898e-33	1.98751e-30	vacuolar protein sorting 4 homolog B	The protein encoded by this gene is a member of the AAA protein family (ATPases associated with diverse cellular activities), and is the homolog of the yeast Vps4 protein. In humans, two paralogs of the yeast protein have been identified. The former share a high degree of aa sequence similarity with each other, and also with yeast Vps4 and mouse Skd1 proteins. Mouse Skd1 (suppressor of K+ transpo…
USP15	0.375781	7.23495	3.45727e-33	1.98751e-30	ubiquitin specific peptidase 15	This gene encodes a member of the ubiquitin specific protease (USP) family of deubiquitinating enzymes. USP enzymes play critical roles in ubiquitin-dependent processes through polyubiquitin chain disassembly and hydrolysis of ubiquitin-substrate bonds. The encoded protein associates with the COP9 signalosome, and also plays a role in transforming growth factor beta signalling through deubiquitin…
CCPG1	0.524456	7.713	5.67531e-33	3.16665e-30	cell cycle progression 1	Involved in positive regulation of cell cycle and positive regulation of cell population proliferation. Predicted to be integral component of membrane. Predicted to be active in membrane. [provided by Alliance of Genome Resources, Apr 2022]
CPD	0.648031	7.76903	6.91155e-33	3.73279e-30	carboxypeptidase D	The metallocarboxypeptidase family of enzymes is divided into 2 subfamilies based on sequence similarities. The pancreatic carboxypeptidase-like and the regulatory B-type carboxypeptidase subfamilies. Carboxypeptidase D has been identified as a regulatory B-type carboxypeptidase. CPD is a homolog of duck gp180, a hepatitis B virus-binding protein. Transcript variants utilizing alternative polyade…
SLMAP	0.438369	7.33518	7.08346e-33	3.73279e-30	sarcolemma associated protein	This gene encodes a component of a conserved striatin-interacting phosphatase and kinase complex. Striatin family complexes participate in a variety of cellular processes including signaling, cell cycle control, cell migration, Golgi assembly, and apoptosis. The protein encoded by this gene is a coiled-coil, tail-anchored membrane protein with a single C-terminal transmembrane domain that is post…
MXD1	0.483264	10.703	8.09969e-33	4.15295e-30	MAX dimerization protein 1	This gene encodes a member of the MYC/MAX/MAD network of basic helix-loop-helix leucine zipper transcription factors. The MYC/MAX/MAD transcription factors mediate cellular proliferation, differentiation and apoptosis. The encoded protein antagonizes MYC-mediated transcriptional activation of target genes by competing for the binding partner MAX and recruiting repressor complexes containing histo…
C1orf119	0.440228	7.99808	2.84424e-32	1.41995e-29	NA	NA
RB1CC1	0.42994	7.12976	4.1355e-32	2.01166e-29	RB1 inducible coiled-coil 1	The protein encoded by this gene interacts with signaling pathways to coordinately regulate cell growth, cell proliferation, apoptosis, autophagy, and cell migration. This tumor suppressor also enhances retinoblastoma 1 gene expression in cancer cells. Alternative splicing results in multiple transcript variants encoding distinct isoforms. [provided by RefSeq, Nov 2009].
BAZ1A	0.485223	7.95747	4.54816e-32	2.15708e-29	bromodomain adjacent to zinc finger domain 1A	The BAZ1A gene encodes the accessory subunit of the ATP-dependent chromatin assembly factor (ACF), a member of the ISWI ('imitation switch') family of chromatin remodeling complexes (summarized by Racki et al., 2009 [PubMed 20033039]).[supplied by OMIM, Apr 2010].
CBFB	0.453588	7.36984	7.22759e-32	3.18871e-29	core-binding factor subunit beta	The protein encoded by this gene is the beta subunit of a heterodimeric core-binding transcription factor belonging to the PEBP2/CBF transcription factor family which master-regulates a host of genes specific to hematopoiesis (e.g., RUNX1) and osteogenesis (e.g., RUNX2). The beta subunit is a non-DNA binding regulatory subunit; it allosterically enhances DNA binding by alpha subunit as the comple…
LOC730432	0.494065	7.83952	8.04135e-32	3.4671e-29	NA	NA
CYBRD1	0.45095	7.50385	8.92792e-32	3.76381e-29	cytochrome b reductase 1	This gene is a member of the cytochrome b(561) family that encodes an iron-regulated protein. It highly expressed in the duodenal brush border membrane. It has ferric reductase activity and is believed to play a physiological role in dietary iron absorption. [provided by RefSeq, Jul 2008].
USP3	0.287771	9.71984	9.32926e-32	3.84751e-29	ubiquitin specific peptidase 3	Enables histone binding activity and thiol-dependent deubiquitinase. Involved in several processes, including DNA repair; histone deubiquitination; and regulation of protein stability. Located in several cellular components, including Flemming body; cytoplasmic ribonucleoprotein granule; and nucleoplasm. [provided by Alliance of Genome Resources, Apr 2022]
FEM1C	0.489923	7.34731	1.07156e-31	4.32524e-29	fem-1 homolog C	Enables ubiquitin ligase-substrate adaptor activity. Involved in ubiquitin-dependent protein catabolic process via the C-end degron rule pathway. Located in cytosol and nucleoplasm. Part of Cul2-RING ubiquitin ligase complex. [provided by Alliance of Genome Resources, Apr 2022]
RTN4	0.489498	9.79688	1.47181e-31	5.81703e-29	reticulon 4	This gene belongs to the family of reticulon encoding genes. Reticulons are associated with the endoplasmic reticulum, and are involved in neuroendocrine secretion or in membrane trafficking in neuroendocrine cells. The product of this gene is a potent neurite outgrowth inhibitor which may also help block the regeneration of the central nervous system in higher vertebrates. Alternatively spliced …
SLC37A3	0.269475	7.01328	2.13368e-31	8.26084e-29	solute carrier family 37 member 3	Predicted to enable transmembrane transporter activity. Predicted to be involved in carbohydrate transport and transmembrane transport. Is integral component of endoplasmic reticulum membrane. [provided by Alliance of Genome Resources, Apr 2022]
ELF2	0.353113	7.90179	2.24721e-31	8.52636e-29	E74 like ETS transcription factor 2	Enables DNA-binding transcription factor activity, RNA polymerase II-specific and sequence-specific double-stranded DNA binding activity. Involved in negative regulation of transcription, DNA-templated; positive regulation of transcription, DNA-templated; and regulation of transcription by RNA polymerase II. Located in cytosol and nuclear body. [provided by Alliance of Genome Resources, Apr 2022]
ARF4	0.302511	9.3223	2.35074e-31	8.74428e-29	ARF GTPase 4	This gene is a member of the human ARF gene family whose members encode small guanine nucleotide-binding proteins that stimulate the ADP-ribosyltransferase activity of cholera toxin and play a role in vesicular trafficking and as activators of phospholipase D. The gene products include 5 ARF proteins and 11 ARF-like proteins and constitute one family of the RAS superfamily. The ARF proteins are c…
SUZ12	0.700022	8.65384	2.63342e-31	9.42616e-29	SUZ12 polycomb repressive complex 2 subunit	This zinc finger gene has been identified at the breakpoints of a recurrent chromosomal translocation reported in endometrial stromal sarcoma. Recombination of these breakpoints results in the fusion of this gene and JAZF1. The protein encoded by this gene contains a zinc finger domain in the C terminus of the coding region. [provided by RefSeq, Jul 2009].
PJA2	0.762443	8.67526	2.71197e-31	9.52756e-29	praja ring finger ubiquitin ligase 2	Enables protein kinase A catalytic subunit binding activity; protein kinase A regulatory subunit binding activity; and ubiquitin-protein transferase activity. Involved in several processes, including protein ubiquitination; regulation of macrophage activation; and regulation of signal transduction. Located in cytoplasm; intermediate filament cytoskeleton; and plasma membrane. [provided by Allianc…
DCP2	0.611091	8.03878	3.09888e-31	1.06889e-28	decapping mRNA 2	The protein encoded by this gene is a key component of an mRNA-decapping complex required for degradation of mRNAs, both in normal mRNA turnover, and in nonsense-mediated mRNA decay (NMD). It removes the 7-methyl guanine cap structure from mRNA, prior to its degradation from the 5' end. Alternatively spliced transcript variants encoding different isoforms have been noted for this gene.[provided b…
PHF20L1	0.41008	7.42033	5.82956e-31	1.97487e-28	PHD finger protein 20 like 1	Predicted to enable metal ion binding activity. Predicted to be involved in histone acetylation and regulation of transcription by RNA polymerase II. Predicted to be located in nucleus. Predicted to be part of NSL complex. [provided by Alliance of Genome Resources, Apr 2022]
TRIM33	0.488309	7.96339	1.00438e-30	3.34283e-28	tripartite motif containing 33	The protein encoded by this gene is thought to be a transcriptional corepressor. However, molecules that interact with this protein have not yet been identified. The protein is a member of the tripartite motif family. This motif includes three zinc-binding domains, a RING, a B-box type 1 and a B-box type 2, and a coiled-coil region. Three alternatively spliced transcript variants for this gene ha…
PELI2	0.482476	7.62828	1.19573e-30	3.91108e-28	pellino E3 ubiquitin protein ligase family member 2	Predicted to enable protein-macromolecule adaptor activity and ubiquitin protein ligase activity. Acts upstream of or within positive regulation of MAPK cascade and positive regulation of protein phosphorylation. Predicted to be located in membrane. [provided by Alliance of Genome Resources, Apr 2022]
PAIP2	0.722851	8.80131	1.4699e-30	4.72636e-28	poly(A) binding protein interacting protein 2	Enables translation repressor activity. Involved in negative regulation of translational initiation. Located in cytoplasm. [provided by Alliance of Genome Resources, Apr 2022]
BRI3	0.445717	10.3637	2.13377e-30	6.74662e-28	brain protein I3	Enables identical protein binding activity. Predicted to be located in azurophil granule membrane and plasma membrane. [provided by Alliance of Genome Resources, Apr 2022]
ATG3	0.356522	8.83909	2.75038e-30	8.55367e-28	autophagy related 3	This gene encodes a ubiquitin-like-conjugating enzyme and is a component of ubiquitination-like systems involved in autophagy, the process of degradation, turnover and recycling of cytoplasmic constituents in eukaryotic cells. This protein is known to play a role in regulation of autophagy during cell death. A pseudogene of this gene is located on chromosome 20. Alternative splicing results in mu…
EFR3A	0.596548	7.94735	2.86034e-30	8.75217e-28	EFR3 homolog A	The protein encoded by this gene is part of a complex that plays a role in maintaining an active pool of phosphatidylinositol 4-kinase (PI4K) at the plasma membrane. This protein is thought to be a peripheral membrane protein that associates with the plasma membrane through palmitoylation. Studies indicate that this gene product plays a role in controlling G protein-coupled receptor (GPCR) activi…
CD302	0.562008	8.05409	3.48914e-30	1.05067e-27	CD302 molecule	CD302 is a C-type lectin receptor involved in cell adhesion and migration, as well as endocytosis and phagocytosis (Kato et al., 2007 [PubMed 17947679]).[supplied by OMIM, Aug 2008].
ZNF800	0.367292	7.03616	3.64472e-30	1.08037e-27	zinc finger protein 800	Predicted to enable DNA binding activity and metal ion binding activity. Predicted to be located in nucleus. [provided by Alliance of Genome Resources, Apr 2022]
RASA1	0.408922	7.42691	6.087e-30	1.77656e-27	RAS p21 protein activator 1	The protein encoded by this gene is located in the cytoplasm and is part of the GAP1 family of GTPase-activating proteins. The gene product stimulates the GTPase activity of normal RAS p21 but not its oncogenic counterpart. Acting as a suppressor of RAS function, the protein enhances the weak intrinsic GTPase activity of RAS proteins resulting in the inactive GDP-bound form of RAS, thereby allowi…
FEZ2	0.443599	7.93923	6.56917e-30	1.86006e-27	fasciculation and elongation protein zeta 2	This gene is an ortholog of the C. elegans unc-76 gene, which is necessary for normal axonal bundling and elongation within axon bundles. Other orthologs include the rat gene that encodes zygin II, which can bind to synaptotagmin. [provided by RefSeq, Jul 2008].
SDF2	0.26313	8.98199	7.1466e-30	1.9938e-27	stromal cell derived factor 2	The protein encoded by this gene is believed to be a secretory protein. It has regions of similarity to hydrophilic segments of yeast mannosyltransferases. Its expression is ubiquitous and the gene appears to be relatively conserved among mammals. Alternate splicing results in both coding and non-coding variants. A pseudogene of this gene is located on chromosome 15. [provided by RefSeq, Dec 2011…
SDPR	0.530048	7.6816	7.4107e-30	2.02848e-27	NA	NA
RCOR3	0.416341	7.19483	8.99865e-30	2.40441e-27	REST corepressor 3	Predicted to enable enzyme binding activity and transcription corepressor activity. Predicted to be involved in histone deacetylation; negative regulation of transcription, DNA-templated; and regulation of transcription by RNA polymerase II. Located in cytosol and nucleoplasm. [provided by Alliance of Genome Resources, Apr 2022]
ERO1L	0.346079	7.27817	9.34156e-30	2.45127e-27	NA	NA
LEMD3	0.502132	7.40575	9.56129e-30	2.45127e-27	LEM domain containing 3	This locus encodes a LEM domain-containing protein. The encoded protein functions to antagonize transforming growth factor-beta signaling at the inner nuclear membrane. Two transcript variants encoding different isoforms have been found for this gene. Mutations in this gene have been associated with osteopoikilosis, Buschke-Ollendorff syndrome and melorheostosis.[provided by RefSeq, Nov 2009].
TMEM123	0.889379	8.4743	9.66749e-30	2.45127e-27	transmembrane protein 123	This gene encodes a highly glycosylated transmembrane protein with a high content of threonine and serine residues in its extracellular domain, similar to a broadly defined category of proteins termed mucins. Exposure of some cell types to anti-PORIMIN (pro-oncosis receptor inducing membrane injury) antibody, crosslinks this protein on the cell surface and induces a type of cell death termed onco…
ROD1	0.63155	9.47859	9.69087e-30	2.45127e-27	NA	NA
LY96	0.645926	7.95903	1.02209e-29	2.55133e-27	lymphocyte antigen 96	This gene encodes a protein which associates with toll-like receptor 4 on the cell surface and confers responsiveness to lipopolysaccyaride (LPS), thus providing a link between the receptor and LPS signaling. Studies of the mouse ortholog suggest that this gene may be involved in endotoxin neutralization. Alternative splicing results in multiple transcript variants encoding different isoforms. [p…
ARGLU1	0.83908	8.64234	1.1592e-29	2.7837e-27	arginine and glutamate rich 1	Enables cadherin binding activity. Located in cytosol; mitochondrion; and nucleoplasm. [provided by Alliance of Genome Resources, Apr 2022]
KIAA1600	0.505239	7.26426	1.34803e-29	3.14524e-27	NA	NA
ZDHHC17	0.354394	7.05967	1.35949e-29	3.14524e-27	zDHHC palmitoyltransferase 17	Enables identical protein binding activity and protein-cysteine S-palmitoyltransferase activity. Involved in lipoprotein transport and protein palmitoylation. Located in Golgi membrane; Golgi-associated vesicle membrane; and aggresome. [provided by Alliance of Genome Resources, Apr 2022]
SMCHD1	0.287812	6.93004	1.73528e-29	3.96627e-27	structural maintenance of chromosomes flexible hinge domain containing 1	This gene encodes a protein which contains a hinge region domain found in members of the SMC (structural maintenance of chromosomes) protein family. [provided by RefSeq, Dec 2011].
EVI2A	0.552314	7.43824	1.86679e-29	4.21605e-27	ecotropic viral integration site 2A	Predicted to be integral component of membrane. [provided by Alliance of Genome Resources, Apr 2022]
PPP4R1	0.476111	8.41998	2.36222e-29	5.21089e-27	protein phosphatase 4 regulatory subunit 1	This gene encodes one of several alternate regulatory subunits of serine/threonine protein phosphatase 4 (PP4). The protein features multiple HEAT repeats. This protein forms a complex with PP4RC. This complex may have a distinct role from other PP4 complexes, including regulation of HDAC3 (Zhang et al., PMID: 15805470). There is also a transcribed pseudogene on chromosome 20. Alternative splicin…
ZNF586	0.367117	8.2277	2.58745e-29	5.64212e-27	zinc finger protein 586	Predicted to enable DNA-binding transcription factor activity, RNA polymerase II-specific and RNA polymerase II cis-regulatory region sequence-specific DNA binding activity. Predicted to be involved in regulation of transcription by RNA polymerase II. Predicted to be active in nucleus. [provided by Alliance of Genome Resources, Apr 2022]
TXNDC1	0.590841	7.48453	3.12627e-29	6.66388e-27	NA	NA
TMEM59	0.384651	9.56443	3.64658e-29	7.68659e-27	transmembrane protein 59	This gene encodes a protein shown to regulate autophagy in response to bacterial infection. This protein may also regulate the retention of amyloid precursor protein (APP) in the Golgi apparatus through its control of APP glycosylation. Overexpression of this protein has been found to promote apoptosis in a glioma cell line. Alternative splicing results in multiple transcript variants. [provided …
PELI1	0.663253	7.99712	4.81802e-29	9.93507e-27	pellino E3 ubiquitin protein ligase 1	Enables ubiquitin protein ligase activity. Involved in several processes, including negative regulation of necroptotic process; protein polyubiquitination; and response to lipopolysaccharide. Predicted to be located in cytosol. [provided by Alliance of Genome Resources, Apr 2022]
G3BP2	0.518113	8.19829	4.9445e-29	1.00863e-26	G3BP stress granule assembly factor 2	Enables RNA binding activity. Involved in positive regulation of stress granule assembly and protein homooligomerization. Located in cytoplasmic stress granule and cytosol. [provided by Alliance of Genome Resources, Apr 2022]
C14orf106	0.448935	7.5065	6.74529e-29	1.36133e-26	NA	NA
ZMPSTE24	0.606276	8.29374	6.96097e-29	1.39007e-26	zinc metallopeptidase STE24	This gene encodes a member of the peptidase M48A family. The encoded protein is a zinc metalloproteinase involved in the two step post-translational proteolytic cleavage of carboxy terminal residues of farnesylated prelamin A to form mature lamin A. Mutations in this gene have been associated with mandibuloacral dysplasia and restrictive dermopathy. [provided by RefSeq, Jul 2008].
FOXN2	0.650331	7.98473	7.73024e-29	1.52761e-26	forkhead box N2	This gene encodes a forkhead domain binding protein and may function in the transcriptional regulation of the human T-cell leukemia virus long terminal repeat. [provided by RefSeq, Jul 2008].
CRLF3	0.499093	8.40987	9.38435e-29	1.83537e-26	cytokine receptor like factor 3	This gene encodes a cytokine receptor-like factor that may negatively regulate cell cycle progression at the G0/G1 phase. Studies of the related rat protein suggest that it may regulate neuronal morphology and synaptic vesicle biogenesis. This gene is one of several genes located in the neurofibromatosis type I tumor suppressor region on the q arm of chromosome 17, a region that is subject to mic…
TRAM1	0.681844	9.44246	9.52101e-29	1.84309e-26	translocation associated membrane protein 1	This gene encodes a multi-pass membrane protein that is part of the mammalian endoplasmic reticulum. The encoded protein influences glycosylation and facilitates the translocation of secretory proteins across the endoplasmic reticulum membrane by regulating which domains of the nascent polypeptide chain are visible to the cytosol during a translocational pause. [provided by RefSeq, Oct 2009].
PCMTD1	0.37764	6.99627	1.00963e-28	1.93471e-26	protein-L-isoaspartate (D-aspartate) O-methyltransferase domain containing 1	Predicted to enable protein-L-isoaspartate (D-aspartate) O-methyltransferase activity. Predicted to be involved in protein methylation. Predicted to be located in membrane. Predicted to be active in cytoplasm. [provided by Alliance of Genome Resources, Apr 2022]
FLJ22662	0.460542	10.8544	1.34154e-28	2.54503e-26	NA	NA
SLC44A1	0.366027	7.94707	1.92709e-28	3.59062e-26	solute carrier family 44 member 1	Enables choline transmembrane transporter activity. Involved in choline transport and transmembrane transport. Located in several cellular components, including cytosol; mitochondrion; and nucleoplasm. Implicated in high grade glioma. [provided by Alliance of Genome Resources, Apr 2022]
OSTM1	0.267442	7.01181	1.93393e-28	3.59062e-26	osteoclastogenesis associated transmembrane protein 1	This gene encodes a protein that may be involved in the degradation of G proteins via the ubiquitin-dependent proteasome pathway. The encoded protein binds to members of subfamily A of the regulator of the G-protein signaling (RGS) family through an N-terminal leucine-rich region. This protein also has a central RING finger-like domain and E3 ubiquitin ligase activity. This protein is highly cons…
STK17B	0.39895	7.2953	1.94947e-28	3.59062e-26	serine/threonine kinase 17b	Enables ATP binding activity and protein serine/threonine kinase activity. Involved in intracellular signal transduction; positive regulation of fibroblast apoptotic process; and protein phosphorylation. Located in nucleus. [provided by Alliance of Genome Resources, Apr 2022]
C18orf25	0.519075	7.72413	2.05628e-28	3.75093e-26	NA	NA
PURB	0.383821	8.46499	2.18661e-28	3.91342e-26	purine rich element binding protein B	This gene product is a sequence-specific, single-stranded DNA-binding protein. It binds preferentially to the single strand of the purine-rich element termed PUR, which is present at origins of replication and in gene flanking regions in a variety of eukaryotes from yeasts through humans. Thus, it is implicated in the control of both DNA replication and transcription. Deletion of this gene has be…
P15RS	0.312517	7.67285	2.26426e-28	4.01451e-26	NA	NA
PTGS2	0.454475	7.6649	2.93522e-28	5.01657e-26	prostaglandin-endoperoxide synthase 2	Prostaglandin-endoperoxide synthase (PTGS), also known as cyclooxygenase, is the key enzyme in prostaglandin biosynthesis, and acts both as a dioxygenase and as a peroxidase. There are two isozymes of PTGS: a constitutive PTGS1 and an inducible PTGS2, which differ in their regulation of expression and tissue distribution. This gene encodes the inducible isozyme. It is regulated by specific stimul…
SKAP2	0.463885	8.64302	2.97047e-28	5.0315e-26	src kinase associated phosphoprotein 2	The protein encoded by this gene shares homology with Src kinase-associated phosphoprotein 1, and is a substrate of Src family kinases. It is an adaptor protein that is thought to play an essential role in the Src signaling pathway, and in regulating proper activation of the immune system. This protein contains an amino terminal coiled-coil domain for self-dimerization, a plecskstrin homology (PH…
SCAMP1	0.411415	7.27901	3.3166e-28	5.56807e-26	secretory carrier membrane protein 1	This gene product belongs to the SCAMP family of proteins, which are secretory carrier membrane proteins. They function as carriers to the cell surface in post-golgi recycling pathways. Different family members are highly related products of distinct genes, and are usually expressed together. These findings suggest that these protein family members may function at the same site during vesicular t…
CDKN1B	0.420995	8.71771	3.48212e-28	5.75196e-26	cyclin dependent kinase inhibitor 1B	This gene encodes a cyclin-dependent kinase inhibitor, which shares a limited similarity with CDK inhibitor CDKN1A/p21. The encoded protein binds to and prevents the activation of cyclin E-CDK2 or cyclin D-CDK4 complexes, and thus controls the cell cycle progression at G1. The degradation of this protein, which is triggered by its CDK dependent phosphorylation and subsequent ubiquitination by SCF…
KIAA1370	0.351168	7.13947	3.48677e-28	5.75196e-26	NA	NA
BTG2	0.378663	8.96611	3.8724e-28	6.27339e-26	BTG anti-proliferation factor 2	The protein encoded by this gene is a member of the BTG/Tob family. This family has structurally related proteins that appear to have antiproliferative properties. This encoded protein is involved in the regulation of the G1/S transition of the cell cycle. [provided by RefSeq, Jul 2008].
C7orf23	0.441917	7.65067	3.90206e-28	6.27339e-26	NA	NA
C5orf41	0.558047	9.43001	4.10424e-28	6.54299e-26	NA	NA
PROK2	0.629163	10.9157	4.87442e-28	7.64237e-26	prokineticin 2	This gene encodes a protein expressed in the suprachiasmatic nucleus (SCN) circadian clock that may function as the output component of the circadian clock. The secreted form of the encoded protein may also serve as a chemoattractant for neuronal precursor cells in the olfactory bulb. Proteins from other vertebrates which are similar to this gene product were isolated based on homology to snake v…
TGFBR2	0.475559	10.1774	6.80268e-28	1.05782e-25	transforming growth factor beta receptor 2	The protein encoded by this gene is a transmembrane protein that has a protein kinase domain, forms a heterodimeric complex with TGF-beta receptor type-1, and binds TGF-beta. This receptor/ligand complex phosphorylates proteins, which then enter the nucleus and regulate the transcription of genes related to cell proliferation, cell cycle arrest, wound healing, immunosuppression, and tumorigenesis…
FBXL5	0.558253	9.327	7.14695e-28	1.10231e-25	F-box and leucine rich repeat protein 5	This gene encodes a member of the F-box protein family which is characterized by an approximately 40 amino acid motif, the F-box. The F-box proteins constitute one of the four subunits of ubiquitin protein ligase complex called SCFs (SKP1-cullin-F-box), which function in phosphorylation-dependent ubiquitination. The F-box proteins are divided into 3 classes: Fbws containing WD-40 domains, Fbls co…
CD58	0.42896	7.34185	7.68683e-28	1.16661e-25	CD58 molecule	This gene encodes a member of the immunoglobulin superfamily. The encoded protein is a ligand of the T lymphocyte CD2 protein, and functions in adhesion and activation of T lymphocytes. The protein is localized to the plasma membrane. Alternatively spliced transcript variants have been described. [provided by RefSeq, Jan 2009].
ZSWIM6	0.343479	7.49549	8.50587e-28	1.28067e-25	zinc finger SWIM-type containing 6	The protein encoded by this gene contains a zinc finger SWI2/SNF2 and MuDR (SWIM) domain. Proteins with SWIM domains have been found in a diverse number of species and are predicted to interact with DNA or proteins. Mutations in this gene result in acromelic frontonasal dysostosis. [provided by RefSeq, Apr 2017].
PAPD4	0.475448	7.44398	9.74399e-28	1.45554e-25	NA	NA
RHOT1	0.37291	8.54103	1.36516e-27	2.00764e-25	ras homolog family member T1	Predicted to enable GTP binding activity and GTPase activity. Involved in cellular homeostasis; mitochondrial outer membrane permeabilization; and mitochondrion transport along microtubule. Is integral component of mitochondrial outer membrane. [provided by Alliance of Genome Resources, Apr 2022]
C20orf30	0.392552	9.22268	1.78884e-27	2.59054e-25	NA	NA
C2orf30	0.33479	7.08216	2.56249e-27	3.68281e-25	NA	NA
RAB6IP1	0.317387	9.9038	2.97074e-27	4.23743e-25	NA	NA
PDE4B	0.525118	7.77959	3.27338e-27	4.63428e-25	phosphodiesterase 4B	This gene is a member of the type IV, cyclic AMP (cAMP)-specific, cyclic nucleotide phosphodiesterase (PDE) family. The encoded protein regulates the cellular concentrations of cyclic nucleotides and thereby play a role in signal transduction. Altered activity of this protein has been associated with schizophrenia and bipolar affective disorder. Alternative splicing and the use of alternative pro…
IFNGR1	0.609623	9.71006	3.50645e-27	4.92747e-25	interferon gamma receptor 1	This gene (IFNGR1) encodes the ligand-binding chain (alpha) of the gamma interferon receptor. Human interferon-gamma receptor is a heterodimer of IFNGR1 and IFNGR2. A genetic variation in IFNGR1 is associated with susceptibility to Helicobacter pylori infection. In addition, defects in IFNGR1 are a cause of mendelian susceptibility to mycobacterial disease, also known as familial disseminated aty…
TLE4	0.465608	7.85979	3.7916e-27	5.28901e-25	TLE family member 4, transcriptional corepressor	Predicted to enable transcription corepressor activity. Predicted to be involved in negative regulation of canonical Wnt signaling pathway. Predicted to act upstream of or within Wnt signaling pathway; cellular response to leukemia inhibitory factor; and negative regulation of transcription by RNA polymerase II. Located in nucleoplasm. Part of beta-catenin-TCF complex. [provided by Alliance of Ge…
UBXD2	0.464303	8.01551	6.15911e-27	8.5288e-25	NA	NA
CLDND1	0.42463	8.29641	7.21915e-27	9.85284e-25	claudin domain containing 1	Located in cell surface. [provided by Alliance of Genome Resources, Apr 2022]
JMJD1C	0.534681	7.64339	8.7826e-27	1.1901e-24	jumonji domain containing 1C	The protein encoded by this gene interacts with thyroid hormone receptors and contains a jumonji domain. It is a candidate histone demethylase and is thought to be a coactivator for key transcription factors. It plays a role in the DNA-damage response pathway by demethylating the mediator of DNA damage checkpoint 1 (MDC1) protein, and is required for the survival of acute myeloid leukemia. Mutati…
SP3	0.404876	7.09478	1.49937e-26	1.98913e-24	Sp3 transcription factor	This gene belongs to a family of Sp1 related genes that encode transcription factors that regulate transcription by binding to consensus GC- and GT-box regulatory elements in target genes. This protein contains a zinc finger DNA-binding domain and several transactivation domains, and has been reported to function as a bifunctional transcription factor that either stimulates or represses the trans…
FBXO33	0.481225	7.61604	1.76205e-26	2.32138e-24	F-box protein 33	This locus represents an member of the F-box gene family. The encoded protein contains an F-box motif and a domain that might form a structure similar to a leucine-rich repeat found in placental RNAse inhibitor. This locus may be associated with copy number variation of UGT2B17 (GeneID 7367), which has been associated with susceptibility to osteoporosis.[provided by RefSeq, Sep 2010].
UBQLN1	0.458133	8.20725	1.85178e-26	2.42277e-24	ubiquilin 1	This gene encodes an ubiquitin-like protein (ubiquilin) that shares a high degree of similarity with related products in yeast, rat and frog. Ubiquilins contain an N-terminal ubiquitin-like domain and a C-terminal ubiquitin-associated domain. They physically associate with both proteasomes and ubiquitin ligases, and thus are thought to functionally link the ubiquitination machinery to the proteas…
ARL5A	0.534792	9.60394	1.92046e-26	2.49541e-24	ARF like GTPase 5A	The protein encoded by this gene belongs to the ARF family of GTP-binding proteins. With its distinctive nuclear/nucleolar localization and interaction with HP1alpha, the protein is developmentally regulated and may play a role(s) in nuclear dynamics and/or signaling cascades during embryonic development. Alternative splicing results in multiple transcript variants encoding different isoforms. Th…
TFAM	0.341991	7.35448	2.16155e-26	2.78958e-24	transcription factor A, mitochondrial	This gene encodes a key mitochondrial transcription factor containing two high mobility group motifs. The encoded protein also functions in mitochondrial DNA replication and repair. Sequence polymorphisms in this gene are associated with Alzheimer's and Parkinson's diseases. There are pseudogenes for this gene on chromosomes 6, 7, and 11. Alternative splicing results in multiple transcript varian…
WDFY1	0.509541	7.90979	2.38972e-26	3.0632e-24	WD repeat and FYVE domain containing 1	The protein encoded by this gene is a phosphatidylinositol 3-phosphate binding protein, which contains a FYVE zinc finger domain and multiple WD-40 repeat domains. When exogenously expressed, it localizes to early endosomes. Mutagenesis analysis demonstrates that this endosomal localization is mediated by the FYVE domain. [provided by RefSeq, Jan 2015].
ITM2B	0.534373	12.5168	3.01563e-26	3.83957e-24	integral membrane protein 2B	Amyloid precursor proteins are processed by beta-secretase and gamma-secretase to produce beta-amyloid peptides which form the characteristic plaques of Alzheimer disease. This gene encodes a transmembrane protein which is processed at the C-terminus by furin or furin-like proteases to produce a small secreted peptide which inhibits the deposition of beta-amyloid. Mutations which result in extens…
DSE	0.370643	7.33758	3.07314e-26	3.88671e-24	dermatan sulfate epimerase	The protein encoded by this gene is a tumor-rejection antigen. It is localized to the endoplasmic reticulum and functions to convert D-glucuronic acid to L-iduronic acid during the biosynthesis of dermatan sulfate. This antigen possesses tumor epitopes capable of inducing HLA-A24-restricted and tumor-specific cytotoxic T lymphocytes in cancer patients and may be useful for specific immunotherapy.…
DIRC2	0.290512	7.76305	5.29526e-26	6.65274e-24	NA	NA
VNN2	0.602281	11.2853	5.88276e-26	7.34223e-24	vanin 2	This gene product is a member of the Vanin family of proteins that share extensive sequence similarity with each other, and also with biotinidase. The family includes secreted and membrane-associated proteins, a few of which have been reported to participate in hematopoietic cell trafficking. No biotinidase activity has been demonstrated for any of the vanin proteins, however, they possess pantet…
AZIN1	0.54165	7.97736	6.83086e-26	8.46982e-24	antizyme inhibitor 1	The protein encoded by this gene belongs to the antizyme inhibitor family, which plays a role in cell growth and proliferation by maintaining polyamine homeostasis within the cell. Antizyme inhibitors are homologs of ornithine decarboxylase (ODC, the key enzyme in polyamine biosynthesis) that have lost the ability to decarboxylase ornithine; however, retain the ability to bind to antizymes. Antiz…
CLK1	0.662071	8.07645	8.16732e-26	9.99627e-24	CDC like kinase 1	This gene encodes a member of the CDC2-like (or LAMMER) family of dual specificity protein kinases. In the nucleus, the encoded protein phosphorylates serine/arginine-rich proteins involved in pre-mRNA processing, releasing them into the nucleoplasm. The choice of splice sites during pre-mRNA processing may be regulated by the concentration of transacting factors, including serine/arginine rich p…
CYP1B1	0.359443	7.05383	9.84183e-26	1.18923e-23	cytochrome P450 family 1 subfamily B member 1	This gene encodes a member of the cytochrome P450 superfamily of enzymes. The cytochrome P450 proteins are monooxygenases which catalyze many reactions involved in drug metabolism and synthesis of cholesterol, steroids and other lipids. The enzyme encoded by this gene localizes to the endoplasmic reticulum and metabolizes procarcinogens such as polycyclic aromatic hydrocarbons and 17beta-estradio…
KIAA1434	0.302465	7.04866	1.14719e-25	1.36021e-23	NA	NA
SLC25A20	0.316677	7.66724	1.23953e-25	1.46057e-23	solute carrier family 25 member 20	This gene product is one of several closely related mitochondrial-membrane carrier proteins that shuttle substrates between cytosol and the intramitochondrial matrix space. This protein mediates the transport of acylcarnitines into mitochondrial matrix for their oxidation by the mitochondrial fatty acid-oxidation pathway. Mutations in this gene are associated with carnitine-acylcarnitine transloc…
NCOA7	0.371925	7.37861	1.32019e-25	1.546e-23	nuclear receptor coactivator 7	Enables nuclear receptor binding activity and nuclear receptor coactivator activity. Involved in positive regulation of transcription by RNA polymerase II. Predicted to be active in nucleus. [provided by Alliance of Genome Resources, Apr 2022]
SFT2D1	0.511892	9.28926	1.3947e-25	1.61335e-23	SFT2 domain containing 1	Predicted to be involved in protein transport and vesicle-mediated transport. Predicted to be integral component of membrane. [provided by Alliance of Genome Resources, Apr 2022]
NUMB	0.401327	9.829	1.86895e-25	2.12311e-23	NUMB endocytic adaptor protein	The protein encoded by this gene plays a role in the determination of cell fates during development. The encoded protein, whose degradation is induced in a proteasome-dependent manner by MDM2, is a membrane-bound protein that has been shown to associate with EPS15, LNX1, and NOTCH1. Alternative splicing results in multiple transcript variants. [provided by RefSeq, Feb 2016].
STX11	0.525208	9.42076	2.05802e-25	2.32397e-23	syntaxin 11	This gene encodes a member of the syntaxin family. Syntaxins have been implicated in the targeting and fusion of intracellular transport vesicles. This family member may regulate protein transport among late endosomes and the trans-Golgi network. Mutations in this gene have been associated with familial hemophagocytic lymphohistiocytosis. [provided by RefSeq, Jul 2008].
MBNL1	0.639655	8.16723	2.47085e-25	2.75733e-23	muscleblind like splicing regulator 1	This gene encodes a member of the muscleblind protein family which was initially described in Drosophila melanogaster. The encoded protein is a C3H-type zinc finger protein that modulates alternative splicing of pre-mRNAs. Muscleblind proteins bind specifically to expanded dsCUG RNA but not to normal size CUG repeats and may thereby play a role in the pathophysiology of myotonic dystrophy. Mice l…
FAM96A	0.528526	8.19184	2.81659e-25	3.12477e-23	NA	NA
TMEM49	0.408643	11.1743	2.85888e-25	3.15324e-23	NA	NA
TIA1	0.377988	7.40413	2.88375e-25	3.16229e-23	TIA1 cytotoxic granule associated RNA binding protein	The product encoded by this gene is a member of a RNA-binding protein family and possesses nucleolytic activity against cytotoxic lymphocyte (CTL) target cells. It has been suggested that this protein may be involved in the induction of apoptosis as it preferentially recognizes poly(A) homopolymers and induces DNA fragmentation in CTL targets. The major granule-associated species is a 15-kDa prot…
PRNP	0.583389	8.38451	3.26409e-25	3.5588e-23	prion protein (Kanno blood group)	The protein encoded by this gene is a membrane glycosylphosphatidylinositol-anchored glycoprotein that tends to aggregate into rod-like structures. The encoded protein contains a highly unstable region of five tandem octapeptide repeats. This gene is found on chromosome 20, approximately 20 kbp upstream of a gene which encodes a biochemically and structurally similar protein to the one encoded by…
RAB31	0.385085	10.5799	3.35034e-25	3.61132e-23	RAB31, member RAS oncogene family	Small GTP-binding proteins of the RAB family, such as RAB31, play essential roles in vesicle and granule targeting (Bao et al., 2002 [PubMed 11784320]).[supplied by OMIM, Jul 2009]
RPS6KB1	0.329882	7.00689	3.86011e-25	4.11405e-23	ribosomal protein S6 kinase B1	This gene encodes a member of the ribosomal S6 kinase family of serine/threonine kinases. The encoded protein responds to mTOR (mammalian target of rapamycin) signaling to promote protein synthesis, cell growth, and cell proliferation. Activity of this gene has been associated with human cancer. Alternatively spliced transcript variants have been observed. The use of alternative translation start…
LYRM1	0.311423	8.72448	3.91389e-25	4.14806e-23	LYR motif containing 1	The protein encoded by this gene belongs to the mitochondrial leucine/tyrosine/arginine motif family of proteins. Proteins of this family are short polypeptides that contain a leucine/tyrosine/arginine motif near the N-terminus. This gene is widely expressed with high levels in omental adipose tissue of obese individuals. In adipose tissue, the protein is localized to the nucleus where it promote…
TBC1D15	0.293055	7.38684	4.08384e-25	4.28036e-23	TBC1 domain family member 15	This gene encodes a member of the Ras-like proteins in brain-GTPase activating protein superfamily that share a conserved Tre-2/Bub2/Cdc16 domain. The encoded protein interacts with Ras-like protein in brain 5A and may function as a regulator of intracellular trafficking. Alternate splicing results in multiple transcript variants. [provided by RefSeq, Apr 2009].
CD47	0.542192	8.24544	4.62962e-25	4.77329e-23	CD47 molecule	This gene encodes a membrane protein, which is involved in the increase in intracellular calcium concentration that occurs upon cell adhesion to extracellular matrix. The encoded protein is also a receptor for the C-terminal cell binding domain of thrombospondin, and it may play a role in membrane transport and signal transduction. This gene has broad tissue distribution, and is reduced in expres…
BNIP3L	0.544846	8.08732	4.69506e-25	4.8146e-23	BCL2 interacting protein 3 like	This gene encodes a protein that belongs to the pro-apoptotic subfamily within the Bcl-2 family of proteins. The encoded protein binds to Bcl-2 and possesses the BH3 domain. The protein directly targets mitochondria and causes apoptotic changes, including loss of membrane potential and the release of cytochrome c. [provided by RefSeq, Feb 2015].
REEP5	0.541135	8.24629	7.90542e-25	7.93512e-23	receptor accessory protein 5	Predicted to be involved in endoplasmic reticulum organization and regulation of intracellular transport. Located in endoplasmic reticulum tubular network. [provided by Alliance of Genome Resources, Apr 2022]
ANKRD12	0.368855	7.09439	9.26557e-25	9.15506e-23	ankyrin repeat domain 12	This gene encodes a member of the ankyrin repeats-containing cofactor family. These proteins may inhibit the transcriptional activity of nuclear receptors through the recruitment of histone deacetylases. The encoded protein interacts with p160 coactivators and also represses transcription mediated by the coactivator alteration/deficiency in activation 3 (ADA3). Alternatively spliced transcript va…
RNF149	0.631434	11.1479	1.03602e-24	1.01836e-22	ring finger protein 149	Predicted to enable ubiquitin protein ligase activity. Predicted to be involved in ubiquitin-dependent protein catabolic process. Predicted to act upstream of or within cellular response to xenobiotic stimulus; negative regulation of MAPK cascade; and regulation of protein stability. Located in membrane. [provided by Alliance of Genome Resources, Apr 2022]
SF3B1	0.540525	8.65686	1.10102e-24	1.07667e-22	splicing factor 3b subunit 1	This gene encodes subunit 1 of the splicing factor 3b protein complex. Splicing factor 3b, together with splicing factor 3a and a 12S RNA unit, forms the U2 small nuclear ribonucleoproteins complex (U2 snRNP). The splicing factor 3b/3a complex binds pre-mRNA upstream of the intron's branch site in a sequence independent manner and may anchor the U2 snRNP to the pre-mRNA. Splicing factor 3b is als…
HSDL2	0.297573	7.11607	2.99192e-24	2.85224e-22	hydroxysteroid dehydrogenase like 2	Predicted to enable oxidoreductase activity. Located in mitochondrion and peroxisome. [provided by Alliance of Genome Resources, Apr 2022]
COPB1	0.401605	7.78075	3.36037e-24	3.18748e-22	coat protein complex I subunit beta 1	This gene encodes a protein subunit of the coatomer complex associated with non-clathrin coated vesicles. The coatomer complex, also known as the coat protein complex 1, forms in the cytoplasm and is recruited to the Golgi by activated guanosine triphosphatases. Once at the Golgi membrane, the coatomer complex may assist in the movement of protein and lipid components back to the endoplasmic reti…
NT5DC1	0.254006	7.1293	3.50989e-24	3.31275e-22	5'-nucleotidase domain containing 1	While the exact function of the protein encoded by this gene is not known, it belongs to the 5'(3')-deoxyribonucleotidase family. [provided by RefSeq, May 2010].
CHIC2	0.337552	9.17889	3.67727e-24	3.45354e-22	cysteine rich hydrophobic domain 2	This gene encodes a member of the CHIC family of proteins. The encoded protein contains a cysteine-rich hydrophobic (CHIC) motif, and is localized to vesicular structures and the plasma membrane. This gene is associated with some cases of acute myeloid leukemia. [provided by RefSeq, Jul 2008].
RFWD2	0.359911	9.64977	4.09893e-24	3.8118e-22	NA	NA
PDCD10	0.336883	7.07286	4.20482e-24	3.8912e-22	programmed cell death 10	This gene encodes an evolutionarily conserved protein associated with cell apoptosis. The protein interacts with the serine/threonine protein kinase MST4 to modulate the extracellular signal-regulated kinase (ERK) pathway. It also interacts with and is phosphoryated by serine/threonine kinase 25, and is thought to function in a signaling pathway essential for vascular developent. Mutations in thi…
MAP3K7	0.419225	7.87238	4.22623e-24	3.89203e-22	mitogen-activated protein kinase kinase kinase 7	The protein encoded by this gene is a member of the serine/threonine protein kinase family. This kinase mediates the signaling transduction induced by TGF beta and morphogenetic protein (BMP), and controls a variety of cell functions including transcription regulation and apoptosis. In response to IL-1, this protein forms a kinase complex including TRAF6, MAP3K7P1/TAB1 and MAP3K7P2/TAB2; this com…
TMEM188	0.446564	7.92819	4.44082e-24	4.05033e-22	NA	NA
ZNF277	0.320116	7.47884	4.7518e-24	4.31322e-22	zinc finger protein 277	Predicted to enable RNA polymerase II cis-regulatory region sequence-specific DNA binding activity and metal ion binding activity. Predicted to act upstream of or within cellular response to hydrogen peroxide and regulation of cellular senescence. Predicted to be located in nucleus. [provided by Alliance of Genome Resources, Apr 2022]
PTPRE	0.446774	9.69269	6.31583e-24	5.62524e-22	protein tyrosine phosphatase receptor type E	The protein encoded by this gene is a member of the protein tyrosine phosphatase (PTP) family. PTPs are known to be signaling molecules that regulate a variety of cellular processes including cell growth, differentiation, mitotic cycle, and oncogenic transformation. Several alternatively spliced transcript variants of this gene have been reported, at least two of which encode a receptor-type PTP …
C16orf63	0.271099	7.41289	7.12702e-24	6.29098e-22	NA	NA
IQGAP2	0.279779	7.0708	7.14156e-24	6.29098e-22	IQ motif containing GTPase activating protein 2	This gene encodes a member of the IQGAP family. The encoded protein contains three IQ domains, one calponin homology domain, one Ras-GAP domain and one WW domain. This protein interacts with components of the cytoskeleton, with cell adhesion molecules, and with several signaling molecules to regulate cell morphology and motility. It also acts as a tumor suppressor and has been found to play a rol…
CNIH	0.442061	7.69757	7.54383e-24	6.59511e-22	NA	NA
TMED7	0.309405	7.0862	7.67547e-24	6.64892e-22	transmembrane p24 trafficking protein 7	Predicted to be involved in Golgi organization; endoplasmic reticulum to Golgi vesicle-mediated transport; and intracellular protein transport. Located in Golgi apparatus; endoplasmic reticulum; and endoplasmic reticulum-Golgi intermediate compartment. [provided by Alliance of Genome Resources, Apr 2022]
CLINT1	0.406187	7.81682	8.11349e-24	6.95935e-22	clathrin interactor 1	This gene encodes a protein with similarity to the epsin family of endocytic adapter proteins. The encoded protein interacts with clathrin, the adapter protein AP-1 and phosphoinositides. This protein may be involved in the formation of clathrin coated vesicles and trafficking between the trans-Golgi network and endosomes. Mutations in this gene are associated with a susceptibility to schizophren…
GOLGA7	0.573607	9.00585	8.14388e-24	6.95935e-22	golgin A7	Involved in Golgi to plasma membrane protein transport; peptidyl-L-cysteine S-palmitoylation; and protein stabilization. Acts upstream of or within Golgi to plasma membrane transport. Located in Golgi membrane and Golgi stack. Is intrinsic component of Golgi membrane. Part of palmitoyltransferase complex. [provided by Alliance of Genome Resources, Apr 2022]
MED30	0.272698	8.1241	8.94929e-24	7.59796e-22	mediator complex subunit 30	The multiprotein TRAP/Mediator complex facilitates gene expression through a wide variety of transcriptional activators. MED30 is a component of this complex that appears to be metazoan specific (Baek et al., 2002 [PubMed 11909976]).[supplied by OMIM, Nov 2010].
KIAA1012	0.446075	8.20922	1.48669e-23	1.22626e-21	NA	NA
RAF1	0.346134	9.07015	1.63351e-23	1.33575e-21	Raf-1 proto-oncogene, serine/threonine kinase	This gene is the cellular homolog of viral raf gene (v-raf). The encoded protein is a MAP kinase kinase kinase (MAP3K), which functions downstream of the Ras family of membrane associated GTPases to which it binds directly. Once activated, the cellular RAF1 protein can phosphorylate to activate the dual specificity protein kinases MEK1 and MEK2, which in turn phosphorylate to activate the serine/…
WDR20	0.287127	7.35346	1.80377e-23	1.45614e-21	WD repeat domain 20	This gene encodes a WD repeat-containing protein that functions to preserve and regulate the activity of the USP12-UAF1 deubiquitinating enzyme complex. Multiple alternatively spliced transcript variants have been found for this gene. [provided by RefSeq, Jun 2011].
GTF3A	0.373169	9.79209	2.03961e-23	1.63955e-21	general transcription factor IIIA	The product of this gene is a zinc finger protein with nine Cis[2]-His[2] zinc finger domains. It functions as an RNA polymerase III transcription factor to induce transcription of the 5S rRNA genes. The protein binds to a 50 bp internal promoter in the 5S genes called the internal control region (ICR), and nucleates formation of a stable preinitiation complex. This complex recruits the TFIIIC an…
MOSC1	0.377207	8.55372	2.51212e-23	2.00241e-21	NA	NA
RSBN1	0.491774	7.66531	2.55126e-23	2.02511e-21	round spermatid basic protein 1	Predicted to enable dioxygenase activity and metal ion binding activity. Predicted to be involved in chromatin organization. Predicted to be active in nucleus. [provided by Alliance of Genome Resources, Apr 2022]
CHMP1B	0.48362	8.4552	2.92932e-23	2.31551e-21	charged multivesicular body protein 1B	CHMP1B belongs to the chromatin-modifying protein/charged multivesicular body protein (CHMP) family. These proteins are components of ESCRT-III (endosomal sorting complex required for transport III), a complex involved in degradation of surface receptor proteins and formation of endocytic multivesicular bodies (MVBs). Some CHMPs have both nuclear and cytoplasmic/vesicular distributions, and one s…
PTEN	0.439651	8.0533	3.10427e-23	2.43351e-21	phosphatase and tensin homolog	This gene was identified as a tumor suppressor that is mutated in a large number of cancers at high frequency. The protein encoded by this gene is a phosphatidylinositol-3,4,5-trisphosphate 3-phosphatase. It contains a tensin like domain as well as a catalytic domain similar to that of the dual specificity protein tyrosine phosphatases. Unlike most of the protein tyrosine phosphatases, this prote…
HBXIP	0.36017	10.114	3.15256e-23	2.4612e-21	NA	NA
CD93	0.540906	9.61659	3.1963e-23	2.48417e-21	CD93 molecule	The protein encoded by this gene is a cell-surface glycoprotein and type I membrane protein that was originally identified as a myeloid cell-specific marker. The encoded protein was once thought to be a receptor for C1q, but now is thought to instead be involved in intercellular adhesion and in the clearance of apoptotic cells. The intracellular cytoplasmic tail of this protein has been found to …
PIGB	0.330324	7.94318	3.20817e-23	2.48417e-21	phosphatidylinositol glycan anchor biosynthesis class B	This gene encodes a transmembrane protein that is located in the endoplasmic reticulum and is involved in GPI-anchor biosynthesis. The glycosylphosphatidylinositol (GPI) anchor is a glycolipid found on many blood cells and serves to anchor proteins to the cell surface. This gene is thought to encode a member of a family of dolichol-phosphate-mannose (Dol-P-Man) dependent mannosyltransferases. [pr…
SERINC1	0.396564	7.36032	3.89938e-23	2.99495e-21	serine incorporator 1	Predicted to enable protein-macromolecule adaptor activity. Predicted to be involved in several processes, including phosphatidylserine metabolic process; positive regulation of CDP-diacylglycerol-serine O-phosphatidyltransferase activity; and positive regulation of serine C-palmitoyltransferase activity. Predicted to be located in endoplasmic reticulum membrane and plasma membrane. Predicted to …
RAB8B	0.741558	8.29803	4.87505e-23	3.72769e-21	RAB8B, member RAS oncogene family	RAB proteins, like RAB8B, are low molecular mass monomeric GTPases that localize on the cytoplasmic surfaces of distinct membrane-bound organelles. RAB proteins function in intracellular vesicle transport by aiding in the docking and/or fusion of vesicles with their target membranes (summary by Chen et al., 1997 [PubMed 9030196]).[supplied by OMIM, Nov 2010].
NECAP1	0.34702	7.99878	5.69313e-23	4.30297e-21	NECAP endocytosis associated 1	This gene encodes a protein containing two characteristic WXXF motifs. The encoded protein localizes to clathrin-coated vesicles, where it binds components of the adapter protein complexes and aids in endocytosis. Loss of function of this gene results in early infantile epileptic encephalopathy-21. There is a pseudogene for this gene on chromosome 7. Alternative splicing results in multiple trans…
ALS2CR13	0.508276	7.96457	8.53859e-23	6.37738e-21	NA	NA
IFNGR2	0.371879	11.4868	8.66728e-23	6.44812e-21	interferon gamma receptor 2	This gene (IFNGR2) encodes the non-ligand-binding beta chain of the gamma interferon receptor. Human interferon-gamma receptor is a heterodimer of IFNGR1 and IFNGR2. Defects in IFNGR2 are a cause of mendelian susceptibility to mycobacterial disease (MSMD), also known as familial disseminated atypical mycobacterial infection. MSMD is a genetically heterogeneous disease with autosomal recessive, au…
LRMP	0.355236	9.01508	9.21172e-23	6.79983e-21	NA	NA
MED4	0.2735	7.16986	9.38456e-23	6.88685e-21	mediator complex subunit 4	This gene encodes a component of the Mediator complex. The Mediator complex interacts with DNA-binding gene-specific transcription factors to modulate transcription by RNA polymerase II. Alternatively spliced transcript variants encoding multiple isoforms have been observed for this gene. [provided by RefSeq, Jul 2012].
FAM126B	0.382628	8.41933	1.03299e-22	7.53727e-21	NA	NA
HIATL1	0.348495	7.3559	1.13992e-22	8.2856e-21	NA	NA
ALG6	0.251526	7.18676	1.30298e-22	9.39878e-21	ALG6 alpha-1,3-glucosyltransferase	This gene encodes a member of the ALG6/ALG8 glucosyltransferase family. The encoded protein catalyzes the addition of the first glucose residue to the growing lipid-linked oligosaccharide precursor of N-linked glycosylation. Mutations in this gene are associated with congenital disorders of glycosylation type Ic. [provided by RefSeq, Jul 2008].
CAB39	0.645071	9.10298	1.4748e-22	1.05579e-20	calcium binding protein 39	Enables kinase binding activity and protein serine/threonine kinase activator activity. Involved in intracellular signal transduction; peptidyl-serine phosphorylation; and positive regulation of protein phosphorylation. Located in extracellular exosome. Implicated in hepatocellular carcinoma. Biomarker of hepatocellular carcinoma and pancreatic cancer. [provided by Alliance of Genome Resources, A…
PXMP3	0.274213	7.136	1.54158e-22	1.09533e-20	NA	NA
KLF9	0.364228	7.26909	1.66125e-22	1.16724e-20	KLF transcription factor 9	The protein encoded by this gene is a transcription factor that binds to GC box elements located in the promoter. Binding of the encoded protein to a single GC box inhibits mRNA expression while binding to tandemly repeated GC box elements activates transcription. [provided by RefSeq, Jul 2008].
ANKRD49	0.310117	7.20728	1.84183e-22	1.27991e-20	ankyrin repeat domain 49	Involved in positive regulation of transcription, DNA-templated. Predicted to be located in nucleus. Predicted to be active in cytosol. [provided by Alliance of Genome Resources, Apr 2022]
AKAP7	0.254256	7.01891	2.00998e-22	1.38157e-20	A-kinase anchoring protein 7	This gene encodes a member of the A-kinase anchoring protein (AKAP) family, a group of functionally related proteins that bind to a regulatory subunit (RII) of cAMP-dependent protein kinase A (PKA) and target the enzyme to specific subcellular compartments. AKAPs have a common RII-binding domain, but contain different targeting motifs responsible for directing PKA to distinct intracellular locati…
SMAD4	0.439403	7.53425	2.46484e-22	1.68811e-20	SMAD family member 4	This gene encodes a member of the Smad family of signal transduction proteins. Smad proteins are phosphorylated and activated by transmembrane serine-threonine receptor kinases in response to transforming growth factor (TGF)-beta signaling. The product of this gene forms homomeric complexes and heteromeric complexes with other activated Smad proteins, which then accumulate in the nucleus and regu…
AKTIP	0.355281	7.74528	2.71854e-22	1.84191e-20	AKT interacting protein	The mouse homolog of this gene produces fused toes and thymic hyperplasia in heterozygous mutant animals while homozygous mutants die in early development. This gene may play a role in apoptosis as these morphological abnormalities are caused by altered patterns of programmed cell death. The protein encoded by this gene is similar to the ubiquitin ligase domain of other ubiquitin-conjugating enzy…
RAP2A	0.303077	7.0015	2.87171e-22	1.93188e-20	RAP2A, member of RAS oncogene family	Enables GTPase activity; guanyl ribonucleotide binding activity; and magnesium ion binding activity. Involved in several processes, including actin cytoskeleton reorganization; microvillus assembly; and positive regulation of protein autophosphorylation. Acts upstream of or within establishment of protein localization. Located in plasma membrane and recycling endosome membrane. [provided by Allia…
EFHA1	0.43151	7.66673	2.98542e-22	2.00129e-20	NA	NA
C15orf15	0.597383	7.37021	3.18459e-22	2.12729e-20	NA	NA
SNRK	0.649823	8.39796	3.60177e-22	2.38913e-20	SNF related kinase	SNRK is a member of the sucrose nonfermenting (SNF)-related kinase family of serine/threonine kinases (Kertesz et al., 2002 [PubMed 12234663]).[supplied by OMIM, Apr 2009].
NFKBIZ	0.359284	9.61809	3.70835e-22	2.45126e-20	NFKB inhibitor zeta	This gene is a member of the ankyrin-repeat family and is induced by lipopolysaccharide (LPS). The C-terminal portion of the encoded product which contains the ankyrin repeats, shares high sequence similarity with the I kappa B family of proteins. The latter are known to play a role in inflammatory responses to LPS by their interaction with NF-B proteins through ankyrin-repeat domains. Studies in…
RAB22A	0.307477	7.83112	3.75156e-22	2.47121e-20	RAB22A, member RAS oncogene family	The protein encoded by this gene is a member of the RAB family of small GTPases. The GTP-bound form of the encoded protein has been shown to interact with early-endosomal antigen 1, and may be involved in the trafficking of and interaction between endosomal compartments. [provided by RefSeq, Jul 2008].
GMFB	0.42706	7.53849	5.01995e-22	3.27263e-20	glia maturation factor beta	Predicted to enable Arp2/3 complex binding activity. Predicted to be involved in actin filament debranching and negative regulation of Arp2/3 complex-mediated actin nucleation. Predicted to act upstream of or within learning and locomotory behavior. [provided by Alliance of Genome Resources, Apr 2022]
AMD1	0.466863	8.20186	5.20541e-22	3.38191e-20	adenosylmethionine decarboxylase 1	This gene encodes an important intermediate enzyme in polyamine biosynthesis. The polyamines spermine, spermidine, and putrescine are low-molecular-weight aliphatic amines essential for cellular proliferation and tumor promotion. Multiple alternatively spliced transcript variants have been identified. Pseudogenes of this gene are found on chromosomes 5, 6, 10, X and Y. [provided by RefSeq, Dec 20…
C4orf18	0.254838	7.02322	7.21066e-22	4.66872e-20	NA	NA
NPTN	0.570591	8.87537	7.53004e-22	4.80984e-20	neuroplastin	This gene encodes a type I transmembrane protein belonging to the Ig superfamily. The protein is believed to be involved in cell-cell interactions or cell-substrate interactions. Alternative splicing results in multiple transcript variants. [provided by RefSeq, May 2009].
WDR36	0.258019	7.05243	9.29478e-22	5.83878e-20	WD repeat domain 36	This gene encodes a member of the WD repeat protein family. WD repeats are minimally conserved regions of approximately 40 amino acids typically bracketed by gly-his and trp-asp (GH-WD), which may facilitate formation of heterotrimeric or multiprotein complexes. Members of this family are involved in a variety of cellular processes, including cell cycle progression, signal transduction, apoptosis…
LMBRD1	0.620453	8.18962	9.41164e-22	5.89268e-20	LMBR1 domain containing 1	This gene encodes a lysosomal membrane protein that may be involved in the transport and metabolism of cobalamin. This protein also interacts with the large form of the hepatitis delta antigen and may be required for the nucleocytoplasmic shuttling of the hepatitis delta virus. Mutations in this gene are associated with the vitamin B12 metabolism disorder termed, homocystinuria-megaloblastic anem…
RSBN1L	0.30914	7.14956	1.14196e-21	7.12043e-20	round spermatid basic protein 1 like	Predicted to enable dioxygenase activity and metal ion binding activity. Predicted to be active in nucleus. [provided by Alliance of Genome Resources, Apr 2022]
LOC389787	0.765044	9.018	1.30155e-21	8.06915e-20	NA	NA
DHRS7	0.300365	10.3217	1.32048e-21	8.15987e-20	dehydrogenase/reductase 7	This gene encodes a member of the short-chain dehydrogenases/reductases (SDR) family, which has over 46,000 members. Members in this family are enzymes that metabolize many different compounds, such as steroid hormones, prostaglandins, retinoids, lipids and xenobiotics. [provided by RefSeq, Apr 2016].
PFAAP5	0.295886	7.19549	1.55254e-21	9.53178e-20	NA	NA
FAM45A	0.380202	8.05005	1.61437e-21	9.87943e-20	NA	NA
C14orf100	0.304064	7.20267	1.70935e-21	1.03936e-19	NA	NA
SPAG9	0.341061	7.90481	1.90248e-21	1.14215e-19	sperm associated antigen 9	This gene encodes a member of the cancer testis antigen gene family. The encoded protein functions as a scaffold protein that structurally organizes mitogen-activated protein kinases and mediates c-Jun-terminal kinase signaling. This protein also binds to kinesin-1 and may be involved in microtubule-based membrane transport. This protein may play a role in tumor growth and development. Alternate …
EVI2B	0.589369	11.3502	2.08843e-21	1.2459e-19	ecotropic viral integration site 2B	Involved in positive regulation of granulocyte differentiation. Predicted to be integral component of plasma membrane. [provided by Alliance of Genome Resources, Apr 2022]
LOC651436	0.781869	9.52568	2.25627e-21	1.33761e-19	NA	NA
IFRD1	0.314904	7.0988	2.47455e-21	1.46245e-19	interferon related developmental regulator 1	This gene is an immediate early gene that encodes a protein related to interferon-gamma. This protein may function as a transcriptional co-activator/repressor that controls the growth and differentiation of specific cell types during embryonic development and tissue regeneration. Mutations in this gene are associated with sensory/motor neuropathy with ataxia. This gene may also be involved in mod…
SLC4A7	0.336047	7.2786	2.58642e-21	1.52382e-19	solute carrier family 4 member 7	This locus encodes a sodium bicarbonate cotransporter. The encoded transmembrane protein appears to transport sodium and bicarbonate ions in a 1:1 ratio, and is thus considered an electroneutral cotransporter. The encoded protein likely plays a critical role in regulation of intracellular pH involved in visual and auditory sensory transmission. Alternatively spliced transcript variants encoding d…
DUSP11	0.280133	7.9056	2.60726e-21	1.53134e-19	dual specificity phosphatase 11	The protein encoded by this gene is a member of the dual specificity protein phosphatase subfamily. These phosphatases inactivate their target kinases by dephosphorylating both the phosphoserine/threonine and phosphotyrosine residues. They negatively regulate members of the mitogen-activated protein (MAP) kinase superfamily (MAPK/ERK, SAPK/JNK, p38), which is associated with cellular proliferatio…
ARL6IP6	0.301521	7.18676	2.69956e-21	1.58066e-19	ARF like GTPase 6 interacting protein 6	Predicted to be located in nuclear inner membrane. [provided by Alliance of Genome Resources, Apr 2022]
C14orf138	0.337213	7.25235	3.41821e-21	1.97103e-19	NA	NA
ACBD3	0.289897	7.10173	3.43315e-21	1.97364e-19	acyl-CoA binding domain containing 3	The Golgi complex plays a key role in the sorting and modification of proteins exported from the endoplasmic reticulum. The protein encoded by this gene is involved in the maintenance of Golgi structure and function through its interaction with the integral membrane protein giantin. It may also be involved in the hormonal regulation of steroid formation. [provided by RefSeq, Jul 2008].
HIST1H2AC	0.560683	9.20051	4.07555e-21	2.32184e-19	NA	NA
DUSP1	0.51085	10.7382	4.4479e-21	2.51884e-19	dual specificity phosphatase 1	The protein encoded by this gene is a phosphatase with dual specificity for tyrosine and threonine. The encoded protein can dephosphorylate MAP kinase MAPK1/ERK2, which results in its involvement in several cellular processes. This protein appears to play an important role in the human cellular response to environmental stress as well as in the negative regulation of cellular proliferation. Final…
C6orf166	0.269974	9.13136	5.69453e-21	3.19003e-19	NA	NA
CYB5R4	0.459129	7.68528	5.70038e-21	3.19003e-19	cytochrome b5 reductase 4	NCB5OR is a flavohemoprotein that contains functional domains found in both cytochrome b5 (CYB5A; MIM 613218) and CYB5 reductase (CYB5R3; MIM 613213) (Zhu et al., 1999 [PubMed 10611283]).[supplied by OMIM, Jan 2010].
SLC35A1	0.419693	7.49617	6.16067e-21	3.42739e-19	solute carrier family 35 member A1	The protein encoded by this gene is found in the membrane of the Golgi apparatus, where it transports nucleotide sugars into the Golgi. One such nucleotide sugar is CMP-sialic acid, which is imported into the Golgi by the encoded protein and subsequently glycosylated. Defects in this gene are a cause of congenital disorder of glycosylation type 2F (CDG2F). Two transcript variants encoding differe…
TBK1	0.318881	7.47006	6.39129e-21	3.5453e-19	TANK binding kinase 1	The NF-kappa-B (NFKB) complex of proteins is inhibited by I-kappa-B (IKB) proteins, which inactivate NFKB by trapping it in the cytoplasm. Phosphorylation of serine residues on the IKB proteins by IKB kinases marks them for destruction via the ubiquitination pathway, thereby allowing activation and nuclear translocation of the NFKB complex. The protein encoded by this gene is similar to IKB kinas…
TRIB1	0.27569	8.51941	7.51755e-21	4.0864e-19	tribbles pseudokinase 1	Enables mitogen-activated protein kinase kinase binding activity and protein kinase inhibitor activity. Involved in several processes, including JNK cascade; negative regulation of lipopolysaccharide-mediated signaling pathway; and regulation of protein kinase activity. Located in cytoplasm and nucleus. [provided by Alliance of Genome Resources, Apr 2022]
TIPARP	0.357687	7.88675	7.96402e-21	4.31673e-19	TCDD inducible poly(ADP-ribose) polymerase	This gene encodes a member of the poly(ADP-ribose) polymerase superfamily. Studies of the mouse ortholog have shown that the encoded protein catalyzes histone poly(ADP-ribosyl)ation and may be involved in T-cell function. Alternative splicing results in multiple transcript variants. [provided by RefSeq, May 2010].
ABHD3	0.426571	7.35199	1.12172e-20	6.01136e-19	abhydrolase domain containing 3, phospholipase	This gene encodes a protein containing an alpha/beta hydrolase fold, which is a catalytic domain found in a very wide range of enzymes. The function of this protein has not been determined. [provided by RefSeq, Jul 2008].
LDHA	0.392196	9.95025	1.2815e-20	6.84829e-19	lactate dehydrogenase A	This gene encodes the A subunit of lactate dehydrogenase enzyme which catalyzes the reversible conversion of pyruvate to lactate with the concomitant oxidation of NADH to NAD in anaerobic glycolysis. The protein is found predominantly in skeletal muscle and belongs to the lactate dehydrogenase family. Mutations in this gene have been linked to exertional myoglobinuria. The human genome contains s…
MEGF9	0.252369	7.54185	1.39422e-20	7.38817e-19	multiple EGF like domains 9	Predicted to be involved in several processes, including animal organ morphogenesis; cell migration; and substrate adhesion-dependent cell spreading. Predicted to be integral component of membrane. Predicted to be active in basement membrane. [provided by Alliance of Genome Resources, Apr 2022]
LILRB2	0.305892	9.47019	1.44061e-20	7.59162e-19	leukocyte immunoglobulin like receptor B2	This gene is a member of the leukocyte immunoglobulin-like receptor (LIR) family, which is found in a gene cluster at chromosomal region 19q13.4. The encoded protein belongs to the subfamily B class of LIR receptors which contain two or four extracellular immunoglobulin domains, a transmembrane domain, and two to four cytoplasmic immunoreceptor tyrosine-based inhibitory motifs (ITIMs). The recept…
GNA13	0.581321	8.03278	1.46121e-20	7.67886e-19	G protein subunit alpha 13	Predicted to enable D5 dopamine receptor binding activity; G-protein beta/gamma-subunit complex binding activity; and GTPase activity. Predicted to be involved in several processes, including Rho protein signal transduction; activation of phospholipase D activity; and multicellular organism aging. Predicted to act upstream of or within several processes, including branching involved in blood vess…
LANCL1	0.27208	7.26808	1.63039e-20	8.4973e-19	LanC like glutathione S-transferase 1	This gene encodes a loosely associated peripheral membrane protein related to the LanC family of bacterial membrane-associated proteins involved in the biosynthesis of antimicrobial peptides. This protein may play a role as a peptide-modifying enzyme component in eukaryotic cells. Previously considered a member of the G-protein-coupled receptor superfamily, this protein is now in the LanC family.…
PPCS	0.383984	8.03633	1.65151e-20	8.58376e-19	phosphopantothenoylcysteine synthetase	Biosynthesis of coenzyme A (CoA) from pantothenic acid (vitamin B5) is an essential universal pathway in prokaryotes and eukaryotes. PPCS (EC 6.3.2.5), one of the last enzymes in this pathway, converts phosphopantothenate to phosphopantothenoylcysteine (Daugherty et al., 2002 [PubMed 11923312]).[supplied by OMIM, Mar 2008].
NCOA4	0.436434	12.3274	1.69567e-20	8.78923e-19	nuclear receptor coactivator 4	This gene encodes an androgen receptor coactivator. The encoded protein interacts with the androgen receptor in a ligand-dependent manner to enhance its transcriptional activity. Chromosomal translocations between this gene and the ret tyrosine kinase gene, also located on chromosome 10, have been associated with papillary thyroid carcinoma. Alternatively spliced transcript variants have been des…
SLFN11	0.353161	7.74122	1.79633e-20	9.2604e-19	schlafen family member 11	Enables tRNA binding activity. Involved in several processes, including defense response to virus; negative regulation of G1/S transition of mitotic cell cycle; and replication fork arrest. Located in cytosol; nucleoplasm; and site of DNA damage. [provided by Alliance of Genome Resources, Apr 2022]
C1orf52	0.290056	7.22177	1.82578e-20	9.38668e-19	chromosome 1 open reading frame 52	Enables RNA binding activity. Located in nucleoplasm. [provided by Alliance of Genome Resources, Apr 2022]
FUBP3	0.293062	7.36364	2.04245e-20	1.0444e-18	far upstream element binding protein 3	Enables single-stranded DNA binding activity. Involved in positive regulation of gene expression; positive regulation of transcription, DNA-templated; and transcription, DNA-templated. Acts upstream of or within positive regulation of transcription by RNA polymerase II. Located in cytoplasm and nucleus. [provided by Alliance of Genome Resources, Apr 2022]
VPS26A	0.507166	8.02957	2.10342e-20	1.07269e-18	VPS26 retromer complex component A	This gene belongs to a group of vacuolar protein sorting (VPS) genes. The encoded protein is a component of a large multimeric complex, termed the retromer complex, involved in retrograde transport of proteins from endosomes to the trans-Golgi network. The close structural similarity between the yeast and human proteins that make up this complex suggests a similarity in function. Expression studi…
IL8	0.398497	7.18539	2.40065e-20	1.21447e-18	NA	NA
CHD9	0.405218	8.05484	3.15583e-20	1.57551e-18	chromodomain helicase DNA binding protein 9	Predicted to enable ATP binding activity; ATP-dependent activity, acting on DNA; and DNA binding activity. Predicted to be involved in DNA duplex unwinding and chromatin organization. Located in cytosol and nucleoplasm. [provided by Alliance of Genome Resources, Apr 2022]
SFRS7	0.337976	7.23587	3.44179e-20	1.70927e-18	NA	NA
STX3	0.347524	8.88865	3.4515e-20	1.70962e-18	syntaxin 3	The gene is a member of the syntaxin family. The encoded protein is targeted to the apical membrane of epithelial cells where it forms clusters and is important in establishing and maintaining polarity necessary for protein trafficking involving vesicle fusion and exocytosis. Alternative splicing results in multiple transcript variants. [provided by RefSeq, May 2010].
DEGS1	0.465085	8.85131	3.56871e-20	1.76307e-18	delta 4-desaturase, sphingolipid 1	This gene encodes a member of the membrane fatty acid desaturase family which is responsible for inserting double bonds into specific positions in fatty acids. This protein contains three His-containing consensus motifs that are characteristic of a group of membrane fatty acid desaturases. It is predicted to be a multiple membrane-spanning protein localized to the endoplasmic reticulum. Overexpre…
NIN	0.265353	8.24508	3.58379e-20	1.76592e-18	ninein	This gene encodes one of the proteins important for centrosomal function. This protein is important for positioning and anchoring the microtubules minus-ends in epithelial cells. Localization of this protein to the centrosome requires three leucine zippers in the central coiled-coil domain. Multiple alternatively spliced transcript variants that encode different isoforms have been reported. [prov…
C3orf10	0.267195	8.52448	3.60368e-20	1.77112e-18	NA	NA
RAB21	0.263299	7.09087	4.49708e-20	2.18754e-18	RAB21, member RAS oncogene family	This gene belongs to the Rab family of monomeric GTPases, which are involved in the control of cellular membrane traffic. The encoded protein plays a role in the targeted trafficking of integrins via its association with integrin alpha tails. As a consequence, the encoded protein is involved in the regulation of cell adhesion and migration. Expression of this gene is associated with a poor progno…
CRBN	0.387516	7.46799	4.86222e-20	2.35309e-18	cereblon	This gene encodes a protein related to the Lon protease protein family. In rodents and other mammals this gene product is found in the cytoplasm localized with a calcium channel membrane protein, and is thought to play a role in brain development. Mutations in this gene are associated with autosomal recessive nonsyndromic cognitive disability. Multiple transcript variants encoding different isofo…
AGPAT9	0.319771	7.89328	5.27737e-20	2.54751e-18	NA	NA
CCDC28A	0.305778	8.72321	5.95086e-20	2.86532e-18	coiled-coil domain containing 28A	This gene encodes a coiled-coil domain containing protein. Although the specific function of this gene has not yet been determined, this gene is a known translocation partner of nucleoporin 98 in acute leukemias. The resulting fusion gene produces a nucleoporin 98-coiled-coil domain-containing protein 28A chimeric protein which may be involved in promoting myeloproliferative neoplasms. [provided …
LOC653232	0.391435	12.6469	6.13815e-20	2.94482e-18	NA	NA
RPL15	0.418282	10.541	6.36114e-20	3.03973e-18	ribosomal protein L15	Ribosomes, the organelles that catalyze protein synthesis, consist of a small 40S subunit and a large 60S subunit. Together these subunits are composed of four RNA species and approximately 80 structurally distinct proteins. This gene encodes a member of the L15E family of ribosomal proteins and a component of the 60S subunit. This gene shares sequence similarity with the yeast ribosomal protein …
EIF4A2	0.418874	10.214	6.56734e-20	3.11473e-18	eukaryotic translation initiation factor 4A2	Enables ATP hydrolysis activity. Involved in negative regulation of RNA-directed 5'-3' RNA polymerase activity. Located in perinuclear region of cytoplasm. [provided by Alliance of Genome Resources, Apr 2022]
C1orf218	0.312153	8.20634	6.64128e-20	3.14194e-18	NA	NA
OBFC2A	0.503721	7.97292	6.78732e-20	3.20304e-18	NA	NA
SAMD9	0.48022	7.73993	7.84312e-20	3.66482e-18	sterile alpha motif domain containing 9	This gene encodes a sterile alpha motif domain-containing protein. The encoded protein localizes to the cytoplasm and may play a role in regulating cell proliferation and apoptosis. Mutations in this gene are the cause of normophosphatemic familial tumoral calcinosis. Alternate splicing results in multiple transcript variants that encode the same protein.[provided by RefSeq, Jul 2010].
MGAT2	0.281935	7.35692	8.66493e-20	3.99957e-18	alpha-1,6-mannosyl-glycoprotein 2-beta-N-acetylglucosaminyltransferase	The product of this gene is a Golgi enzyme catalyzing an essential step in the conversion of oligomannose to complex N-glycans. The enzyme has the typical glycosyltransferase domains: a short N-terminal cytoplasmic domain, a hydrophobic non-cleavable signal-anchor domain, and a C-terminal catalytic domain. Mutations in this gene may lead to carbohydrate-deficient glycoprotein syndrome, type II. T…
ZFAND5	0.671965	8.8651	8.82073e-20	4.0616e-18	zinc finger AN1-type containing 5	Predicted to enable DNA binding activity and zinc ion binding activity. Predicted to act upstream of or within several processes, including face development; fibroblast migration; and platelet-derived growth factor receptor signaling pathway. Predicted to be located in cytoplasm. [provided by Alliance of Genome Resources, Apr 2022]
BCL6	0.351561	11.0489	9.03024e-20	4.14801e-18	BCL6 transcription repressor	The protein encoded by this gene is a zinc finger transcription factor and contains an N-terminal POZ domain. This protein acts as a sequence-specific repressor of transcription, and has been shown to modulate the transcription of STAT-dependent IL-4 responses of B cells. This protein can interact with a variety of POZ-containing proteins that function as transcription corepressors. This gene is …
P2RY5	0.334821	7.15756	1.02587e-19	4.70092e-18	NA	NA
USP42	0.255201	7.26971	1.11255e-19	5.06145e-18	ubiquitin specific peptidase 42	Enables thiol-dependent deubiquitinase. Involved in protein deubiquitination. Predicted to be located in nucleoplasm. Predicted to be active in cytosol and nucleus. [provided by Alliance of Genome Resources, Apr 2022]
NSL1	0.332767	8.76729	1.1289e-19	5.12351e-18	NSL1 component of MIS12 kinetochore complex	This gene encodes a protein with two coiled-coil domains that localizes to kinetochores, which are chromosome-associated structures that attach to microtubules and mediate chromosome movements during cell division. The encoded protein is part of a conserved protein complex that includes two chromodomain-containing proteins and a component of the outer plate of the kinetochore. This protein comple…
PCMTD2	0.326611	7.26476	1.25201e-19	5.65522e-18	protein-L-isoaspartate (D-aspartate) O-methyltransferase domain containing 2	Predicted to enable protein-L-isoaspartate (D-aspartate) O-methyltransferase activity. Predicted to be involved in protein methylation. Predicted to be active in cytoplasm. [provided by Alliance of Genome Resources, Apr 2022]
DIP2B	0.419326	8.32888	1.48549e-19	6.66222e-18	disco interacting protein 2 homolog B	This gene encodes a member of the disco-interacting protein homolog 2 protein family. The encoded protein contains a binding site for the transcriptional regulator DNA methyltransferase 1 associated protein 1 as well as AMP-binding sites. The presence of these sites suggests that the encoded protein may participate in DNA methylation. This gene is located near a folate-sensitive fragile site, and…
PURA	0.303902	7.27193	1.82656e-19	8.15332e-18	purine rich element binding protein A	This gene product is a sequence-specific, single-stranded DNA-binding protein. It binds preferentially to the single strand of the purine-rich element termed PUR, which is present at origins of replication and in gene flanking regions in a variety of eukaryotes from yeasts through humans. Thus, it is implicated in the control of both DNA replication and transcription. Deletion of this gene has be…
CD55	0.589348	8.17915	1.91336e-19	8.52073e-18	CD55 molecule (Cromer blood group)	This gene encodes a glycoprotein involved in the regulation of the complement cascade. Binding of the encoded protein to complement proteins accelerates their decay, thereby disrupting the cascade and preventing damage to host cells. Antigens present on this protein constitute the Cromer blood group system (CROM). Alternative splicing results in multiple transcript variants. The predominant trans…
NSMAF	0.314102	8.48653	2.13739e-19	9.45183e-18	neutral sphingomyelinase activation associated factor	This gene encodes a WD-repeat protein that binds the cytoplasmic sphingomyelinase activation domain of the 55kD tumor necrosis factor receptor. This protein is required for TNF-mediated activation of neutral sphingomyelinase and may play a role in regulating TNF-induced cellular responses such as inflammation. Alternative splicing results in multiple transcript variants.[provided by RefSeq, Jan 2…
MAP2K4	0.315755	7.40541	2.28039e-19	1.00374e-17	mitogen-activated protein kinase kinase 4	This gene encodes a member of the mitogen-activated protein kinase (MAPK) family. Members of this family act as an integration point for multiple biochemical signals and are involved in a wide variety of cellular processes such as proliferation, differentiation, transcription regulation, and development. They form a three-tiered signaling module composed of MAPKKKs, MAPKKs, and MAPKs. This protei…
BIRC2	0.354506	7.44212	2.41662e-19	1.05635e-17	baculoviral IAP repeat containing 2	The protein encoded by this gene is a member of a family of proteins that inhibits apoptosis by binding to tumor necrosis factor receptor-associated factors TRAF1 and TRAF2, probably by interfering with activation of ICE-like proteases. This encoded protein inhibits apoptosis induced by serum deprivation and menadione, a potent inducer of free radicals. Alternatively spliced transcript variants e…
TLR4	0.340249	7.53721	2.51899e-19	1.09857e-17	toll like receptor 4	The protein encoded by this gene is a member of the Toll-like receptor (TLR) family which plays a fundamental role in pathogen recognition and activation of innate immunity. TLRs are highly conserved from Drosophila to humans and share structural and functional similarities. They recognize pathogen-associated molecular patterns that are expressed on infectious agents, and mediate the production o…
MAP2K1	0.260996	8.18314	2.61744e-19	1.13889e-17	mitogen-activated protein kinase kinase 1	The protein encoded by this gene is a member of the dual specificity protein kinase family, which acts as a mitogen-activated protein (MAP) kinase kinase. MAP kinases, also known as extracellular signal-regulated kinases (ERKs), act as an integration point for multiple biochemical signals. This protein kinase lies upstream of MAP kinases and stimulates the enzymatic activity of MAP kinases upon w…
BTG1	0.508102	11.5315	2.6533e-19	1.14922e-17	BTG anti-proliferation factor 1	This gene is a member of an anti-proliferative gene family that regulates cell growth and differentiation. Expression of this gene is highest in the G0/G1 phases of the cell cycle and downregulated when cells progressed through G1. The encoded protein interacts with several nuclear receptors, and functions as a coactivator of cell differentiation. This locus has been shown to be involved in a t(8…
CCNDBP1	0.303154	11.2709	3.39218e-19	1.44614e-17	cyclin D1 binding protein 1	This gene was identified by the interaction of its gene product with Grap2, a leukocyte-specific adaptor protein important for immune cell signaling. The protein encoded by this gene was shown to interact with cyclin D. Transfection of this gene in cells was reported to reduce the phosphorylation of Rb gene product by cyclin D-dependent protein kinase, and inhibit E2F1-mediated transcription acti…
HMGN4	0.513229	8.83159	3.40657e-19	1.44901e-17	high mobility group nucleosomal binding domain 4	The protein encoded by this gene, a member of the HMGN protein family, is thought to reduce the compactness of the chromatin fiber in nucleosomes, thereby enhancing transcription from chromatin templates. [provided by RefSeq, Mar 2013].
ZFR	0.302495	7.31889	4.00921e-19	1.69251e-17	zinc finger RNA binding protein	This gene encodes an RNA-binding protein characterized by its DZF (domain associated with zinc fingers) domain. The encoded protein may play a role in the nucleocytoplasmic shuttling of another RNA-binding protein, Staufen homolog 2, in neurons. Expression of this gene is regulated through alternative polyadenylation that mediates differential microRNA targeting. Elevated expression of this gene …
RAB11A	0.407392	8.05626	4.05401e-19	1.70529e-17	RAB11A, member RAS oncogene family	The protein encoded by this gene belongs to the Rab family of the small GTPase superfamily. It is associated with both constitutive and regulated secretory pathways, and may be involved in protein transport. Two transcript variants encoding different isoforms have been found for this gene. [provided by RefSeq, May 2011].
C5orf15	0.369138	8.06268	4.87469e-19	2.04145e-17	chromosome 5 open reading frame 15	Predicted to be integral component of membrane. [provided by Alliance of Genome Resources, Apr 2022]
SLC22A4	0.4179	7.75709	5.05084e-19	2.11056e-17	solute carrier family 22 member 4	Polyspecific organic cation transporters in the liver, kidney, intestine, and other organs are critical for elimination of many endogenous small organic cations as well as a wide array of drugs and environmental toxins. The encoded protein is an organic cation transporter and plasma integral membrane protein containing eleven putative transmembrane domains as well as a nucleotide-binding site mot…
ANGEL2	0.370783	7.92043	5.48806e-19	2.27323e-17	angel homolog 2	Enables mRNA 3'-UTR binding activity. Involved in 3'-UTR-mediated mRNA stabilization and negative regulation of mitotic cell cycle. Located in Cajal body and cytoplasm. [provided by Alliance of Genome Resources, Apr 2022]
PPP2CA	0.38901	9.89945	7.54907e-19	3.09986e-17	protein phosphatase 2 catalytic subunit alpha	This gene encodes the phosphatase 2A catalytic subunit. Protein phosphatase 2A is one of the four major Ser/Thr phosphatases, and it is implicated in the negative control of cell growth and division. It consists of a common heteromeric core enzyme, which is composed of a catalytic subunit and a constant regulatory subunit, that associates with a variety of regulatory subunits. This gene encodes a…
C1orf63	0.426449	7.99109	7.58314e-19	3.10712e-17	NA	NA
FBXO11	0.423621	8.56473	8.09426e-19	3.2952e-17	F-box protein 11	This gene encodes a member of the F-box protein family which is characterized by an approximately 40 amino acid motif, the F-box. The F-box proteins constitute one of the four subunits of ubiquitin protein ligase complex called SCFs (SKP1-cullin-F-box), which function in phosphorylation-dependent ubiquitination. The F-box proteins are divided into 3 classes: Fbws containing WD-40 domains, Fbls co…
ASNSD1	0.361485	7.39938	8.34152e-19	3.38858e-17	asparagine synthetase domain containing 1	Predicted to enable asparagine synthase (glutamine-hydrolyzing) activity. Predicted to be involved in asparagine biosynthetic process and glutamine metabolic process. [provided by Alliance of Genome Resources, Apr 2022]
ATM	0.426274	8.51634	9.53178e-19	3.85559e-17	ATM serine/threonine kinase	The protein encoded by this gene belongs to the PI3/PI4-kinase family. This protein is an important cell cycle checkpoint kinase that phosphorylates; thus, it functions as a regulator of a wide variety of downstream proteins, including tumor suppressor proteins p53 and BRCA1, checkpoint kinase CHK2, checkpoint proteins RAD17 and RAD9, and DNA repair protein NBS1. This protein and the closely rela…
KIDINS220	0.286263	7.18298	9.61074e-19	3.87926e-17	kinase D interacting substrate 220	This gene encodes a transmembrane protein that is preferentially expressed in the nervous system where it controls neuronal cell survival, differentiation into exons and dendrites, and synaptic plasticity. The encoded protein interacts with membrane receptors, cytosolic signaling components, and cytoskeletal proteins, serving as a scaffold that mediates crosstalk between the neurotrophin pathway …
MTMR6	0.26108	6.93915	1.19172e-18	4.76966e-17	myotubularin related protein 6	Enables phosphatidylinositol-3,5-bisphosphate phosphatase activity and phosphatidylinositol-3-phosphatase activity. Involved in phosphatidylinositol dephosphorylation. Located in cytoplasm and nuclear envelope. [provided by Alliance of Genome Resources, Apr 2022]
KIAA1712	0.270663	7.13874	1.25052e-18	4.98395e-17	NA	NA
SNX10	0.380132	7.13954	1.3015e-18	5.17627e-17	sorting nexin 10	This gene encodes a member of the sorting nexin family. Members of this family contain a phox (PX) domain, which is a phosphoinositide binding domain, and are involved in intracellular trafficking. This protein does not contain a coiled coil region, like some family members. This gene may play a role in regulating endosome homeostasis. Alternative splicing results in multiple transcript variants.…
CMPK1	0.283679	7.04305	1.31383e-18	5.21436e-17	cytidine/uridine monophosphate kinase 1	This gene encodes one of the enzymes required for cellular nucleic acid biosynthesis. This enzyme catalyzes the transfer of a phosphate group from ATP to CMP, UMP, or dCMP, to form the corresponding diphosphate nucleotide. Alternate splicing results in both coding and non-coding transcript variants. [provided by RefSeq, Feb 2012].
GABARAPL2	0.415664	10.1507	1.41785e-18	5.60376e-17	GABA type A receptor associated protein like 2	Enables ubiquitin protein ligase binding activity. Involved in negative regulation of proteasomal protein catabolic process and protein localization to endoplasmic reticulum. Located in Golgi membrane and autophagosome membrane. [provided by Alliance of Genome Resources, Apr 2022]
UBP1	0.268381	8.01751	1.53499e-18	6.05413e-17	upstream binding protein 1	Enables DNA-binding transcription activator activity, RNA polymerase II-specific and RNA polymerase II cis-regulatory region sequence-specific DNA binding activity. Involved in negative regulation of viral transcription and positive regulation of transcription by RNA polymerase II. Located in cytosol and nucleoplasm. [provided by Alliance of Genome Resources, Apr 2022]
ARG1	0.266936	6.93692	1.5648e-18	6.14612e-17	arginase 1	Arginase catalyzes the hydrolysis of arginine to ornithine and urea. At least two isoforms of mammalian arginase exist (types I and II) which differ in their tissue distribution, subcellular localization, immunologic crossreactivity and physiologic function. The type I isoform encoded by this gene, is a cytosolic enzyme and expressed predominantly in the liver as a component of the urea cycle. In…
GCA	0.814804	10.1525	1.63047e-18	6.35348e-17	grancalcin	This gene encodes a calcium-binding protein that is abundant in neutrophils and macrophages. In the absence of divalent cation, this protein localizes to the cytosolic fraction; with magnesium alone, it partitions with the granule fraction; and in the presence of magnesium and calcium, it associates with both the granule and membrane fractions. Alternative splicing and use of alternative promoter…
SLA	0.385211	9.53492	1.93326e-18	7.46964e-17	Src like adaptor	Predicted to enable signaling receptor binding activity. Predicted to be involved in cell differentiation; innate immune response; and transmembrane receptor protein tyrosine kinase signaling pathway. Predicted to be located in cytosol. Predicted to be active in dendritic spine and focal adhesion. Predicted to be extrinsic component of cytoplasmic side of plasma membrane. [provided by Alliance of…
SNX3	0.403135	10.8353	2.32543e-18	8.9303e-17	sorting nexin 3	This gene encodes a member of the sorting nexin family. Members of this family contain a phox (PX) domain, which is a phosphoinositide binding domain, and are involved in intracellular trafficking. This protein does not contain a coiled coil region, like most family members. This protein interacts with phosphatidylinositol-3-phosphate, and is involved in protein trafficking. A pseudogene of this …
GPBP1	0.354071	7.60835	2.87377e-18	1.09037e-16	GC-rich promoter binding protein 1	This gene was originally isolated by subtractive hybridization of cDNAs expressed in atherosclerotic plaques with a thrombus, and was found to be expressed only in vascular smooth muscle cells. However, a shorter splice variant was found to be more ubiquitously expressed. This protein is suggested to play a role in the development of atherosclerosis. Studies in mice suggest that it may also funct…
CEP63	0.260995	8.59549	3.23488e-18	1.21764e-16	centrosomal protein 63	This gene encodes a protein with six coiled-coil domains. The protein is localized to the centrosome, a non-membraneous organelle that functions as the major microtubule-organizing center in animal cells. Several alternatively spliced transcript variants have been found, but their biological validity has not been determined. [provided by RefSeq, Jul 2008].
TANK	0.345367	8.08317	3.75016e-18	1.40324e-16	TRAF family member associated NFKB activator	The TRAF (tumor necrosis factor receptor-associated factor) family of proteins associate with and transduce signals from members of the tumor necrosis factor receptor superfamily. The protein encoded by this gene is found in the cytoplasm and can bind to TRAF1, TRAF2, or TRAF3, thereby inhibiting TRAF function by sequestering the TRAFs in a latent state in the cytoplasm. For example, the protein …
CUL5	0.250379	6.9766	3.85135e-18	1.43827e-16	cullin 5	Enables ubiquitin protein ligase binding activity. Predicted to be involved in SCF-dependent proteasomal ubiquitin-dependent protein catabolic process and protein ubiquitination. Predicted to act upstream of or within cerebral cortex radially oriented cell migration and radial glia guided migration of Purkinje cell. Located in site of DNA damage. Part of Cul5-RING ubiquitin ligase complex. [provi…
TAF7	0.317507	7.28877	4.06038e-18	1.51245e-16	TATA-box binding protein associated factor 7	The intronless gene for this transcription coactivator is located between the protocadherin beta and gamma gene clusters on chromosome 5. The protein encoded by this gene is a component of the TFIID protein complex, a complex which binds to the TATA box in class II promoters and recruits RNA polymerase II and other factors. This particular subunit interacts with the largest TFIID subunit, as well…
PTPRC	0.485075	9.43228	4.20491e-18	1.55803e-16	protein tyrosine phosphatase receptor type C	The protein encoded by this gene is a member of the protein tyrosine phosphatase (PTP) family. PTPs are known to be signaling molecules that regulate a variety of cellular processes including cell growth, differentiation, mitosis, and oncogenic transformation. This PTP contains an extracellular domain, a single transmembrane segment and two tandem intracytoplasmic catalytic domains, and thus is c…
TMED2	0.362153	7.87403	4.44093e-18	1.63908e-16	transmembrane p24 trafficking protein 2	Involved in several processes, including Golgi organization; negative regulation of GTPase activity; and protein localization to plasma membrane. Located in Golgi apparatus; endoplasmic reticulum; and endoplasmic reticulum-Golgi intermediate compartment. [provided by Alliance of Genome Resources, Apr 2022]
YTHDC1	0.40961	9.27606	4.59331e-18	1.68549e-16	YTH N6-methyladenosine RNA binding protein C1	Enables N6-methyladenosine-containing RNA binding activity. Involved in mRNA export from nucleus; mRNA splice site selection; and regulation of gene expression. Located in nuclear speck and plasma membrane. [provided by Alliance of Genome Resources, Apr 2022]
EBAG9	0.259767	7.90114	4.9444e-18	1.80385e-16	estrogen receptor binding site associated antigen 9	This gene was identified as an estrogen-responsive gene. Regulation of transcription by estrogen is mediated by estrogen receptor, which binds to the estrogen-responsive element found in the 5'-flanking region of this gene. The encoded protein is a tumor-associated antigen that is expressed at high frequency in a variety of cancers. Alternate splicing results in multiple transcript variants. A ps…
VEZF1	0.409518	8.91678	5.08219e-18	1.85056e-16	vascular endothelial zinc finger 1	Transcriptional regulatory proteins containing tandemly repeated zinc finger domains are thought to be involved in both normal and abnormal cellular proliferation and differentiation. ZNF161 is a C2H2-type zinc finger protein (Koyano-Nakagawa et al., 1994 [PubMed 8035792]). See MIM 603971 for general information on zinc finger proteins.[supplied by OMIM, Sep 2008].
IL18R1	0.287959	7.14672	5.16039e-18	1.87544e-16	interleukin 18 receptor 1	The protein encoded by this gene is a cytokine receptor that belongs to the interleukin 1 receptor family. This receptor specifically binds interleukin 18 (IL18), and is essential for IL18 mediated signal transduction. IFN-alpha and IL12 are reported to induce the expression of this receptor in NK and T cells. This gene along with four other members of the interleukin 1 receptor family, including…
TPST1	0.282082	7.2087	5.20872e-18	1.88938e-16	tyrosylprotein sulfotransferase 1	Enables protein homodimerization activity and protein-tyrosine sulfotransferase activity. Involved in peptidyl-tyrosine sulfation. Is integral component of Golgi membrane. [provided by Alliance of Genome Resources, Apr 2022]
XPO1	0.453043	7.75949	5.39703e-18	1.95023e-16	exportin 1	This cell-cycle-regulated gene encodes a protein that mediates leucine-rich nuclear export signal (NES)-dependent protein transport. The protein specifically inhibits the nuclear export of Rev and U snRNAs. It is involved in the control of several cellular processes by controlling the localization of cyclin B, MPAK, and MAPKAP kinase 2. This protein also regulates NFAT and AP-1. [provided by RefS…
CPNE3	0.47952	8.36691	7.07112e-18	2.50273e-16	copine 3	Calcium-dependent membrane-binding proteins may regulate molecular events at the interface of the cell membrane and cytoplasm. This gene encodes a protein which contains two type II C2 domains in the amino-terminus and an A domain-like sequence in the carboxy-terminus. The A domain mediates interactions between integrins and extracellular ligands. [provided by RefSeq, Aug 2008].
PUM2	0.27611	8.66585	7.68473e-18	2.7098e-16	pumilio RNA binding family member 2	This gene encodes a protein that belongs to a family of RNA-binding proteins. The encoded protein functions as a translational repressor during embryonic development and cell differentiation. This protein is also thought to be a positive regulator of cell proliferation in adipose-derived stem cells. Alternate splicing results in multiple transcript variants. [provided by RefSeq, Sep 2013].
UBE2N	0.396573	7.75275	8.41784e-18	2.9464e-16	ubiquitin conjugating enzyme E2 N	The modification of proteins with ubiquitin is an important cellular mechanism for targeting abnormal or short-lived proteins for degradation. Ubiquitination involves at least three classes of enzymes: ubiquitin-activating enzymes, or E1s, ubiquitin-conjugating enzymes, or E2s, and ubiquitin-protein ligases, or E3s. This gene encodes a member of the E2 ubiquitin-conjugating enzyme family. Studies…
TBCC	0.286999	7.26531	1.04159e-17	3.59271e-16	tubulin folding cofactor C	Cofactor C is one of four proteins (cofactors A, D, E, and C) involved in the pathway leading to correctly folded beta-tubulin from folding intermediates. Cofactors A and D are believed to play a role in capturing and stabilizing beta-tubulin intermediates in a quasi-native confirmation. Cofactor E binds to the cofactor D/beta-tubulin complex; interaction with cofactor C then causes the release o…
HSD17B11	0.526059	9.33357	1.04831e-17	3.60935e-16	hydroxysteroid 17-beta dehydrogenase 11	Short-chain alcohol dehydrogenases, such as HSD17B11, metabolize secondary alcohols and ketones (Brereton et al., 2001 [PubMed 11165019]).[supplied by OMIM, Jun 2009].
C6orf62	0.632739	8.5555	1.19786e-17	4.10934e-16	chromosome 6 open reading frame 62	NA
SRGN	0.438219	12.823	1.24617e-17	4.26736e-16	serglycin	This gene encodes a protein best known as a hematopoietic cell granule proteoglycan. Proteoglycans stored in the secretory granules of many hematopoietic cells also contain a protease-resistant peptide core, which may be important for neutralizing hydrolytic enzymes. This encoded protein was found to be associated with the macromolecular complex of granzymes and perforin, which may serve as a med…
RFFL	0.30323	8.30932	1.66531e-17	5.60154e-16	ring finger and FYVE like domain containing E3 ubiquitin protein ligase	Enables enzyme binding activity; p53 binding activity; and ubiquitin protein ligase activity. Involved in cellular protein metabolic process; negative regulation of cysteine-type endopeptidase activity involved in execution phase of apoptosis; and negative regulation of signal transduction. Located in endosome membrane and plasma membrane. [provided by Alliance of Genome Resources, Apr 2022]
SMEK2	0.304719	7.04589	1.76588e-17	5.91883e-16	NA	NA
PTPN12	0.409531	7.64369	1.98981e-17	6.61099e-16	protein tyrosine phosphatase non-receptor type 12	The protein encoded by this gene is a member of the protein tyrosine phosphatase (PTP) family. PTPs are signaling molecules that regulate a variety of cellular processes including cell growth, differentiation, mitotic cycle, and oncogenic transformation. This PTP contains a C-terminal PEST motif, which serves as a protein-protein interaction domain, and may regulate protein intracellular half-lif…
XRN1	0.338847	7.45843	2.3883e-17	7.87972e-16	5'-3' exoribonuclease 1	This gene encodes a member of the 5'-3' exonuclease family. The encoded protein may be involved in replication-dependent histone mRNA degradation, and interacts directly with the enhancer of mRNA-decapping protein 4. In addition to mRNA metabolism, a similar protein in yeast has been implicated in a variety of nuclear and cytoplasmic functions, including homologous recombination, meiosis, telomer…
CLIC1	0.271663	11.6275	2.44509e-17	8.03913e-16	chloride intracellular channel 1	Chloride channels are a diverse group of proteins that regulate fundamental cellular processes including stabilization of cell membrane potential, transepithelial transport, maintenance of intracellular pH, and regulation of cell volume. Chloride intracellular channel 1 is a member of the p64 family; the protein localizes principally to the cell nucleus and exhibits both nuclear and plasma membra…
BTAF1	0.391529	7.70603	2.49348e-17	8.16993e-16	B-TFIID TATA-box binding protein associated factor 1	This gene encodes a TAF (TATA box-binding protein-associated factor), which associates with TBP (TATA box-binding protein) to form the B-TFIID complex that is required for transcription initiation of genes by RNA polymerase II. This TAF has DNA-dependent ATPase activity, which drives the dissociation of TBP from DNA, freeing the TBP to associate with other TATA boxes or TATA-less promoters. [prov…
ELF1	0.485394	9.08738	2.90702e-17	9.39506e-16	E74 like ETS transcription factor 1	This gene encodes an E26 transformation-specific related transcription factor. The encoded protein is primarily expressed in lymphoid cells and acts as both an enhancer and a repressor to regulate transcription of various genes. Alternative splicing results in multiple transcript variants. [provided by RefSeq, Feb 2009].
PAN3	0.295488	8.33831	3.01105e-17	9.69823e-16	poly(A) specific ribonuclease subunit PAN3	Contributes to poly(A)-specific ribonuclease activity. Predicted to be involved in nuclear-transcribed mRNA poly(A) tail shortening. Predicted to act upstream of or within deadenylation-dependent decapping of nuclear-transcribed mRNA; positive regulation of cytoplasmic mRNA processing body assembly; and protein targeting. Part of PAN complex. [provided by Alliance of Genome Resources, Apr 2022]
STXBP3	0.281612	7.10559	3.26144e-17	1.04458e-15	syntaxin binding protein 3	Enables syntaxin binding activity. Involved in negative regulation of calcium ion-dependent exocytosis; neutrophil degranulation; and platelet aggregation. Located in cytosol; plasma membrane; and secretory granule. Is active in presynapse. [provided by Alliance of Genome Resources, Apr 2022]
DDX5	0.38377	10.8916	3.26517e-17	1.04458e-15	DEAD-box helicase 5	This gene encodes a member of the DEAD box family of RNA helicases that are involved in a variety of cellular processes as a result of its role as an adaptor molecule, promoting interactions with a large number of other factors. This protein is involved in pathways that include the alteration of RNA structures, plays a role as a coregulator of transcription, a regulator of splicing, and in the pr…
TXNDC13	0.37268	9.18358	3.48443e-17	1.1054e-15	NA	NA
WASPIP	0.545786	8.32045	3.61986e-17	1.14264e-15	NA	NA
CCDC59	0.313362	8.02219	3.63761e-17	1.14633e-15	coiled-coil domain containing 59	Enables RNA binding activity. Predicted to be located in nucleoplasm. [provided by Alliance of Genome Resources, Apr 2022]
MAT2B	0.46033	9.48818	3.70142e-17	1.16066e-15	methionine adenosyltransferase 2 non-catalytic beta subunit	The protein encoded by this gene belongs to the methionine adenosyltransferase (MAT) family. MAT catalyzes the biosynthesis of S-adenosylmethionine from methionine and ATP. This protein is the regulatory beta subunit of MAT. Alternative splicing results in multiple transcript variants encoding different isoforms. [provided by RefSeq, Nov 2012].
TMEM87A	0.294752	9.13166	3.76898e-17	1.17601e-15	transmembrane protein 87A	Involved in retrograde transport, endosome to Golgi. Located in Golgi cisterna membrane. [provided by Alliance of Genome Resources, Apr 2022]
DEK	0.362916	7.26813	3.89398e-17	1.21302e-15	DEK proto-oncogene	This gene encodes a protein with one SAP domain. This protein binds to cruciform and superhelical DNA and induces positive supercoils into closed circular DNA, and is also involved in splice site selection during mRNA processing. Chromosomal aberrations involving this region, increased expression of this gene, and the presence of antibodies against this protein are all associated with various dis…
NFE2L2	0.404833	8.00322	4.74613e-17	1.46643e-15	NFE2 like bZIP transcription factor 2	This gene encodes a transcription factor which is a member of a small family of basic leucine zipper (bZIP) proteins. The encoded transcription factor regulates genes which contain antioxidant response elements (ARE) in their promoters; many of these genes encode proteins involved in response to injury and inflammation which includes the production of free radicals. Multiple transcript variants e…
EIF4E3	0.403419	8.73051	4.93388e-17	1.51949e-15	eukaryotic translation initiation factor 4E family member 3	EIF4E3 belongs to the EIF4E family of translational initiation factors that interact with the 5-prime cap structure of mRNA and recruit mRNA to the ribosome (Joshi et al., 2004 [PubMed 15153109]).[supplied by OMIM, Mar 2008].
CRLS1	0.310979	7.34967	5.24898e-17	1.61391e-15	cardiolipin synthase 1	This gene encodes a member of the CDP-alcohol phosphatidyltransferase class-I family of proteins. The encoded enzyme catalyzes the synthesis of cardiolipin, a phospholipid component of mitochondrial membranes that is critical for mitochondrial function. [provided by RefSeq, Apr 2016].
FRAT2	0.258136	11.7893	5.35953e-17	1.64524e-15	FRAT regulator of Wnt signaling pathway 2	The protein encoded by this intronless gene belongs to the GSK-3-binding protein family. Studies show that this protein plays a role as a positive regulator of the WNT signaling pathway. It may be upregulated in tumor progression. [provided by RefSeq, Jul 2008].
MRCL3	0.359926	12.2131	7.50419e-17	2.25613e-15	NA	NA
ARFGEF1	0.273814	7.69246	7.82434e-17	2.34495e-15	ARF guanine nucleotide exchange factor 1	ADP-ribosylation factors (ARFs) play an important role in intracellular vesicular trafficking. The protein encoded by this gene is involved in the activation of ARFs by accelerating replacement of bound GDP with GTP. It contains a Sec7 domain, which may be responsible for guanine-nucleotide exchange activity and also brefeldin A inhibition. [provided by RefSeq, Aug 2011].
TMEM50B	0.281107	8.03551	8.01037e-17	2.39692e-15	transmembrane protein 50B	Predicted to be involved in late endosome to vacuole transport via multivesicular body sorting pathway. Located in endoplasmic reticulum. [provided by Alliance of Genome Resources, Apr 2022]
THOC7	0.294217	8.66165	8.03469e-17	2.40041e-15	THO complex subunit 7	Predicted to enable RNA binding activity. Involved in mRNA export from nucleus and viral mRNA export from host cell nucleus. Located in cytosol and nuclear speck. Part of THO complex part of transcription export complex. Colocalizes with chromosome, telomeric region. [provided by Alliance of Genome Resources, Apr 2022]
ADSS	0.363577	8.15388	8.51776e-17	2.52485e-15	NA	NA
ZMYND11	0.379344	7.83432	9.30967e-17	2.75528e-15	zinc finger MYND-type containing 11	The protein encoded by this gene was first identified by its ability to bind the adenovirus E1A protein. The protein localizes to the nucleus. It functions as a transcriptional repressor, and expression of E1A inhibits this repression. Alternatively spliced transcript variants encoding different isoforms have been identified. [provided by RefSeq, Jul 2008].
C12orf35	0.423274	8.4784	1.06688e-16	3.13308e-15	NA	NA
SLC35A5	0.395385	7.67289	1.06981e-16	3.13683e-15	solute carrier family 35 member A5	This gene encodes a transmembrane protein which belongs to subfamily 35A of the solute carrier superfamily. The encoded protein is a nucleoside-sugar transporter. Alternative splicing results in multiple transcript variants. [provided by RefSeq, Feb 2017].
MRFAP1L1	0.344221	8.56066	1.07277e-16	3.14067e-15	Morf4 family associated protein 1 like 1	Enables identical protein binding activity. [provided by Alliance of Genome Resources, Apr 2022]
AGTPBP1	0.364872	8.18029	1.09551e-16	3.2023e-15	ATP/GTP binding carboxypeptidase 1	NNA1 is a zinc carboxypeptidase that contains nuclear localization signals and an ATP/GTP-binding motif that was initially cloned from regenerating spinal cord neurons of the mouse.[supplied by OMIM, Jul 2002].
PRCP	0.303667	10.5682	1.16554e-16	3.39134e-15	prolylcarboxypeptidase	This gene encodes a member of the peptidase S28 family of serine exopeptidases. The encoded preproprotein is proteolytically processed to generate the mature lysosomal prolylcarboxypeptidase. This enzyme cleaves C-terminal amino acids linked to proline in peptides such as angiotension II, III and des-Arg9-bradykinin. The cleavage occurs at acidic pH, but the enzyme activity is retained with some …
PQLC3	0.462924	7.88499	1.18573e-16	3.4448e-15	NA	NA
ARL6IP5	0.503181	9.65376	1.36414e-16	3.92702e-15	ARF like GTPase 6 interacting protein 5	Expression of this gene is affected by vitamin A. The encoded protein of this gene may be associated with the cytoskeleton. A similar protein in rats may play a role in the regulation of cell differentiation. The rat protein binds and inhibits the cell membrane glutamate transporter EAAC1. The expression of the rat gene is upregulated by retinoic acid, which results in a specific reduction in EAA…
PNN	0.354252	7.993	1.41755e-16	4.06229e-15	pinin, desmosome associated protein	Enables RNA binding activity. Predicted to be involved in cell adhesion and mRNA splicing, via spliceosome. Predicted to act upstream of or within cell-cell adhesion. Located in nuclear speck. Part of catalytic step 2 spliceosome. Colocalizes with exon-exon junction complex. [provided by Alliance of Genome Resources, Apr 2022]
MAP2K1IP1	0.362761	7.38264	1.62456e-16	4.59309e-15	NA	NA
RYK	0.263345	7.18634	1.63951e-16	4.62845e-15	receptor like tyrosine kinase	The protein encoded by this gene is an atypical member of the family of growth factor receptor protein tyrosine kinases, differing from other members at a number of conserved residues in the activation and nucleotide binding domains. This gene product belongs to a subfamily whose members do not appear to be regulated by phosphorylation in the activation segment. It has been suggested that mediati…
HEXB	0.291045	9.78901	1.64279e-16	4.63081e-15	hexosaminidase subunit beta	Hexosaminidase B is the beta subunit of the lysosomal enzyme beta-hexosaminidase that, together with the cofactor GM2 activator protein, catalyzes the degradation of the ganglioside GM2, and other molecules containing terminal N-acetyl hexosamines. Beta-hexosaminidase is composed of two subunits, alpha and beta, which are encoded by separate genes. Both beta-hexosaminidase alpha and beta subunits…
ZBTB34	0.275978	8.1508	1.65421e-16	4.65608e-15	zinc finger and BTB domain containing 34	Predicted to enable DNA-binding transcription repressor activity, RNA polymerase II-specific and RNA polymerase II cis-regulatory region sequence-specific DNA binding activity. Predicted to be involved in regulation of transcription by RNA polymerase II. Located in nucleoplasm. [provided by Alliance of Genome Resources, Apr 2022]
GNAI3	0.285871	7.14484	2.25163e-16	6.21772e-15	G protein subunit alpha i3	Guanine nucleotide-binding proteins (G proteins) are involved as modulators or transducers in various transmembrane signaling pathways. G proteins are composed of 3 units: alpha, beta and gamma. This gene encodes an alpha subunit and belongs to the G-alpha family. Mutation in this gene, resulting in a gly40-to-arg substitution, is associated with auriculocondylar syndrome, and shown to affect dow…
C17orf45	0.365291	10.7864	2.28445e-16	6.29918e-15	NA	NA
PAPOLA	0.53323	8.31144	2.43263e-16	6.64979e-15	poly(A) polymerase alpha	The protein encoded by this gene belongs to the poly(A) polymerase family. It is required for the addition of adenosine residues for the creation of the 3'-poly(A) tail of mRNAs. Alternatively spliced transcript variants encoding different isoforms have been found for this gene. [provided by RefSeq, Oct 2011].
TRIM22	0.421529	8.64694	2.8387e-16	7.69658e-15	tripartite motif containing 22	The protein encoded by this gene is a member of the tripartite motif (TRIM) family. The TRIM motif includes three zinc-binding domains, a RING, a B-box type 1 and a B-box type 2, and a coiled-coil region. This protein localizes to the cytoplasm and its expression is induced by interferon. The protein is involved in innate immunity against different DNA and RNA viruses. [provided by RefSeq, Oct 20…
C16orf72	0.255386	8.54635	2.91859e-16	7.88611e-15	NA	NA
PPP3CB	0.301135	8.36871	2.92232e-16	7.88611e-15	protein phosphatase 3 catalytic subunit beta	Enables several functions, including calmodulin binding activity; calmodulin-dependent protein phosphatase activity; and protein phosphatase 2B binding activity. Involved in calcineurin-NFAT signaling cascade; positive regulation of transcription by RNA polymerase II; and protein dephosphorylation. Located in cytoplasm. Part of calcineurin complex. Implicated in aortic valve stenosis. Biomarker o…
RBM15	0.296492	7.42009	2.93482e-16	7.89737e-15	RNA binding motif protein 15	Members of the SPEN (Split-end) family of proteins, including RBM15, have repressor function in several signaling pathways and may bind to RNA through interaction with spliceosome components (Hiriart et al., 2005 [PubMed 16129689]).[supplied by OMIM, Feb 2009].
GHITM	0.401467	10.0395	3.07494e-16	8.26271e-15	growth hormone inducible transmembrane protein	Involved in inner mitochondrial membrane organization and negative regulation of release of cytochrome c from mitochondria. Located in mitochondrion. Is integral component of mitochondrial inner membrane. [provided by Alliance of Genome Resources, Apr 2022]
SGK	0.499922	9.01846	3.11152e-16	8.33738e-15	NA	NA
SIAH1	0.273111	7.72921	3.33255e-16	8.87947e-15	siah E3 ubiquitin protein ligase 1	This gene encodes a protein that is a member of the seven in absentia homolog (SIAH) family. The protein is an E3 ligase and is involved in ubiquitination and proteasome-mediated degradation of specific proteins. The activity of this ubiquitin ligase has been implicated in the development of certain forms of Parkinson's disease, the regulation of the cellular response to hypoxia and induction of …
CTBS	0.489364	9.21895	3.50163e-16	9.29083e-15	chitobiase	Chitobiase is a lysosomal glycosidase involved in degradation of asparagine-linked oligosaccharides on glycoproteins (Aronson and Kuranda, 1989 [PubMed 2531691]).[supplied by OMIM, Nov 2010].
VNN3	0.331608	8.67389	3.55613e-16	9.42225e-15	NA	NA
NPEPPS	0.327117	7.78339	3.61916e-16	9.57587e-15	aminopeptidase puromycin sensitive	This gene encodes the puromycin-sensitive aminopeptidase, a zinc metallopeptidase which hydrolyzes amino acids from the N-terminus of its substrate. The protein has been localized to both the cytoplasm and to cellular membranes. This enzyme degrades enkaphalins in the brain, and studies in mouse suggest that it is involved in proteolytic events regulating the cell cycle. [provided by RefSeq, Jul …
C13orf18	0.351566	7.88717	3.63796e-16	9.61222e-15	NA	NA
RGS2	0.570443	11.2947	4.27812e-16	1.11945e-14	regulator of G protein signaling 2	Regulator of G protein signaling (RGS) family members are regulatory molecules that act as GTPase activating proteins (GAPs) for G alpha subunits of heterotrimeric G proteins. RGS proteins are able to deactivate G protein subunits of the Gi alpha, Go alpha and Gq alpha subtypes. They drive G proteins into their inactive GDP-bound forms. Regulator of G protein signaling 2 belongs to this family. T…
IVNS1ABP	0.432342	8.11982	4.32826e-16	1.13101e-14	influenza virus NS1A binding protein	Involved in RNA splicing; negative regulation of protein ubiquitination; and response to virus. Located in cytosol. Implicated in immunodeficiency 70. [provided by Alliance of Genome Resources, Apr 2022]
ZNHIT3	0.346572	7.94376	4.53174e-16	1.17931e-14	zinc finger HIT-type containing 3	Predicted to enable thyroid hormone receptor binding activity. Predicted to be involved in box C/D snoRNP assembly; maturation of LSU-rRNA from tricistronic rRNA transcript (SSU-rRNA, 5.8S rRNA, LSU-rRNA); and snoRNA localization. Located in cytoplasm and nucleus. Implicated in PEHO syndrome. [provided by Alliance of Genome Resources, Apr 2022]
TMEM126B	0.287845	7.33664	5.01576e-16	1.29992e-14	transmembrane protein 126B	This gene encodes a mitochondrial transmembrane protein which is a component of the mitochondrial complex I assembly complex. The encoded protein serves as an assembly factor that is required for formation of the membrane arm of the complex. It interacts with NADH dehydrogenase [ubiquinone] 1 alpha subcomplex assembly factor 13. Naturally occurring mutations in this gene are associated with isola…
ACTR2	0.584838	9.94499	5.65652e-16	1.45604e-14	actin related protein 2	The specific function of this gene has not yet been determined; however, the protein it encodes is known to be a major constituent of the ARP2/3 complex. This complex is located at the cell surface and is essential to cell shape and motility through lamellipodial actin assembly and protrusion. Two transcript variants encoding different isoforms have been found for this gene. [provided by RefSeq, …
DAZAP2	0.306301	12.4146	5.8637e-16	1.50732e-14	DAZ associated protein 2	This gene encodes a proline-rich protein which interacts with the deleted in azoospermia (DAZ) and the deleted in azoospermia-like gene through the DAZ-like repeats. This protein also interacts with the transforming growth factor-beta signaling molecule SARA (Smad anchor for receptor activation), eukaryotic initiation factor 4G, and an E3 ubiquitinase that regulates its stability in splicing fact…
RBM12B	0.306879	8.04814	5.99745e-16	1.53546e-14	RNA binding motif protein 12B	Enables RNA binding activity. Predicted to be involved in regulation of RNA splicing. Predicted to be part of ribonucleoprotein complex. Predicted to be active in nucleoplasm. [provided by Alliance of Genome Resources, Apr 2022]
OSBPL8	0.287199	7.78809	7.37771e-16	1.86368e-14	oxysterol binding protein like 8	This gene encodes a member of a family of proteins containing an N-terminal pleckstrin homology domain and a highly conserved C-terminal oxysterol-binding protein-like sterol-binding domain. It binds mutliple lipid-containing molecules, including phosphatidylserine, phosphatidylinositol 4-phosphate (PI4P) and oxysterol, and promotes their exchange between the endoplasmic reticulum and the plasma …
CAMLG	0.256325	9.68515	7.52685e-16	1.89883e-14	calcium modulating ligand	The immunosuppressant drug cyclosporin A blocks a calcium-dependent signal from the T-cell receptor (TCR) that normally leads to T-cell activation. When bound to cyclophilin B, cyclosporin A binds and inactivates the key signaling intermediate calcineurin. The protein encoded by this gene functions similarly to cyclosporin A, binding to cyclophilin B and acting downstream of the TCR and upstream …
ANXA7	0.265309	9.08449	7.7093e-16	1.9397e-14	annexin A7	Annexin VII is a member of the annexin family of calcium-dependent phospholipid binding proteins.The Annexin VII gene contains 14 exons and spans approximately 34 kb of DNA. An alternatively spliced cassette exon results in two mRNA transcripts of 2.0 and 2.4 kb which are predicted to generate two protein isoforms differing in their N-terminal domain. The alternative splicing event is tissue spec…
COQ10B	0.420678	8.2137	7.93974e-16	1.99503e-14	coenzyme Q10B	Predicted to enable ubiquinone binding activity. Predicted to be involved in cellular respiration and ubiquinone biosynthetic process. Predicted to be located in mitochondrial inner membrane. Predicted to be active in mitochondrion. [provided by Alliance of Genome Resources, Apr 2022]
NDEL1	0.404561	10.591	8.49519e-16	2.13178e-14	nudE neurodevelopment protein 1 like 1	This gene encodes a coiled-coil protein that plays a role in multiple processes including cytoskeletal organization, cell signaling and neuron migration, outgrowth and maintenance. Alternatively spliced transcript variants encoding multiple isoforms have been observed for this gene, and a pseudogene of this gene is located on the long arm of chromosome X. [provided by RefSeq, Mar 2012]
SH3GLB1	0.298506	9.27271	9.30252e-16	2.32557e-14	SH3 domain containing GRB2 like, endophilin B1	This gene encodes a SRC homology 3 domain-containing protein. The encoded protein interacts with the proapoptotic member of the Bcl-2 family, Bcl-2-associated X protein (Bax) and may be involved in regulating apoptotic signaling pathways. This protein may also be involved in maintaining mitochondrial morphology. Alternate splicing results in multiple transcript variants. [provided by RefSeq, Sep …
GNG2	0.313008	7.32203	1.03995e-15	2.59249e-14	G protein subunit gamma 2	This gene encodes one of the gamma subunits of a guanine nucleotide-binding protein. Such proteins are involved in signaling mechanisms across membranes. Various subunits forms heterodimers which then interact with the different signal molecules. [provided by RefSeq, Aug 2011].
SLC31A2	0.282674	9.80509	1.04268e-15	2.5959e-14	solute carrier family 31 member 2	Predicted to enable copper ion transmembrane transporter activity. Predicted to be involved in cellular copper ion homeostasis. Predicted to act upstream of or within regulation of copper ion transmembrane transport. Predicted to be located in membrane. Predicted to be active in plasma membrane. [provided by Alliance of Genome Resources, Apr 2022]
C15orf24	0.278599	9.46996	1.45188e-15	3.56322e-14	NA	NA
TMEM66	0.767286	10.38	1.46061e-15	3.58001e-14	NA	NA
C12orf41	0.277348	8.04956	1.49054e-15	3.64395e-14	NA	NA
FOS	0.478503	7.8851	1.80478e-15	4.36715e-14	Fos proto-oncogene, AP-1 transcription factor subunit	The Fos gene family consists of 4 members: FOS, FOSB, FOSL1, and FOSL2. These genes encode leucine zipper proteins that can dimerize with proteins of the JUN family, thereby forming the transcription factor complex AP-1. As such, the FOS proteins have been implicated as regulators of cell proliferation, differentiation, and transformation. In some cases, expression of the FOS gene has also been a…
BID	0.257488	8.28191	1.82216e-15	4.39406e-14	BH3 interacting domain death agonist	This gene encodes a death agonist that heterodimerizes with either agonist BAX or antagonist BCL2, and thus regulate apoptosis. The encoded protein is a member of the BCL-2 family of cell death regulators. It is a mediator of mitochondrial damage induced by caspase-8 (CASP8); CASP8 cleaves this encoded protein, and the COOH-terminal part translocates to mitochondria where it triggers cytochrome c…
CASP3	0.3068	7.3176	1.8341e-15	4.41558e-14	caspase 3	The protein encoded by this gene is a cysteine-aspartic acid protease that plays a central role in the execution-phase of cell apoptosis. The encoded protein cleaves and inactivates poly(ADP-ribose) polymerase while it cleaves and activates sterol regulatory element binding proteins as well as caspases 6, 7, and 9. This protein itself is processed by caspases 8, 9, and 10. It is the predominant c…
C5orf29	0.329471	8.95287	1.92947e-15	4.62172e-14	NA	NA
ZBED5	0.307511	7.50308	1.95159e-15	4.6688e-14	zinc finger BED-type containing 5	This gene is unusual in that its coding sequence is mostly derived from Charlie-like DNA transposon; however, it does not appear to be an active DNA transposon as it is not flanked by terminal inverted repeats. The encoded protein is conserved among the mammalian Laurasiatheria branch. Multiple alternatively spliced variants, encoding the same protein, have been identified. [provided by RefSeq, J…
TROVE2	0.276047	9.15187	2.28472e-15	5.41794e-14	NA	NA
TM2D3	0.370406	8.05883	2.29773e-15	5.43518e-14	TM2 domain containing 3	The protein encoded by this gene contains a structural module related to that of the seven transmembrane domain G protein-coupled receptor superfamily. This protein has sequence and structural similarities to the beta-amyloid binding protein (BBP), but, unlike BBP, it does not regulate a response to beta-amyloid peptide. This protein may have regulatory roles in cell death or proliferation signal…
PIGY	0.461885	7.98054	2.41769e-15	5.70473e-14	phosphatidylinositol glycan anchor biosynthesis class Y	The protein encoded by this gene is part of the GPI-N-acetylglucosaminyltransferase (GIP-GnT) complex which initiates the biosynthesis of glycosylphosphatidylinositol (GPI). GPI is synthesized in the endoplasmic reticulum and serves as an anchor for many surface proteins. Proteins containing GPI anchors can have an important role in cell-cell interactions. The transcript for this gene is bicistro…
HIGD1A	0.30305	7.40479	2.42758e-15	5.71385e-14	HIG1 hypoxia inducible domain family member 1A	Acts upstream of or within negative regulation of apoptotic process. Located in mitochondrion and nucleoplasm. Part of protein-containing complex. [provided by Alliance of Genome Resources, Apr 2022]
MMD	0.333313	7.62939	2.55047e-15	5.98084e-14	monocyte to macrophage differentiation associated	This protein is expressed by in vitro differentiated macrophages but not freshly isolated monocytes. Although sequence analysis identifies seven potential transmembrane domains, this protein has little homology to G-protein receptors and it has not been positively identified as a receptor. A suggested alternative function is that of an ion channel protein in maturing macrophages. [provided by Ref…
VPS36	0.271818	7.01108	2.69112e-15	6.28734e-14	vacuolar protein sorting 36 homolog	This gene encodes a protein that is a subunit of the endosomal sorting complex required for transport II (ESCRT-II). This protein complex functions in sorting of ubiquitinated membrane proteins during endocytosis. A similar protein complex in rat is associated with RNA polymerase elongation factor II. [provided by RefSeq, Aug 2013].
C2orf25	0.418867	8.63508	2.7562e-15	6.42358e-14	NA	NA
RNF145	0.34342	7.41104	3.47506e-15	7.95239e-14	ring finger protein 145	Predicted to enable ubiquitin protein ligase activity. Predicted to be involved in protein ubiquitination. Predicted to be located in endoplasmic reticulum membrane. Predicted to be integral component of membrane. Predicted to be active in endoplasmic reticulum. [provided by Alliance of Genome Resources, Apr 2022]
DUSP12	0.276156	7.43328	3.54056e-15	8.08279e-14	dual specificity phosphatase 12	The protein encoded by this gene is a member of the dual specificity protein phosphatase subfamily. These phosphatases inactivate their target kinases by dephosphorylating both the phosphoserine/threonine and phosphotyrosine residues. They negatively regulate members of the mitogen-activated protein (MAP) kinase superfamily (MAPK/ERK, SAPK/JNK, p38), which is associated with cellular proliferatio…
ZNF281	0.463284	8.31297	3.79164e-15	8.64559e-14	zinc finger protein 281	Enables DNA-binding transcription repressor activity, RNA polymerase II-specific and RNA polymerase II cis-regulatory region sequence-specific DNA binding activity. Involved in negative regulation of gene expression; negative regulation of transcription by RNA polymerase II; and positive regulation of transcription, DNA-templated. Located in nucleoplasm. [provided by Alliance of Genome Resources,…
BCLAF1	0.414819	7.83881	4.7615e-15	1.069e-13	BCL2 associated transcription factor 1	This gene encodes a transcriptional repressor that interacts with several members of the BCL2 family of proteins. Overexpression of this protein induces apoptosis, which can be suppressed by co-expression of BCL2 proteins. The protein localizes to dot-like structures throughout the nucleus, and redistributes to a zone near the nuclear envelope in cells undergoing apoptosis. Multiple transcript va…
MME	0.408471	10.1562	5.28757e-15	1.18291e-13	membrane metalloendopeptidase	The protein encoded by this gene is a type II transmembrane glycoprotein and a common acute lymphocytic leukemia antigen that is an important cell surface marker in the diagnosis of human acute lymphocytic leukemia (ALL). The encoded protein is present on leukemic cells of pre-B phenotype, which represent 85% of cases of ALL. This protein is not restricted to leukemic cells, however, and is found…
KCTD12	0.326298	9.61798	5.38873e-15	1.20129e-13	potassium channel tetramerization domain containing 12	Enables identical protein binding activity. Predicted to be involved in protein homooligomerization. Predicted to act upstream of or within regulation of G protein-coupled receptor signaling pathway. Predicted to be located in cell projection. Predicted to be part of receptor complex. Predicted to be active in postsynaptic membrane and presynaptic membrane. [provided by Alliance of Genome Resourc…
ATP6V1A	0.532308	9.42017	5.44256e-15	1.21044e-13	ATPase H+ transporting V1 subunit A	This gene encodes a component of vacuolar ATPase (V-ATPase), a multisubunit enzyme that mediates acidification of eukaryotic intracellular organelles. V-ATPase dependent organelle acidification is necessary for such intracellular processes as protein sorting, zymogen activation, receptor-mediated endocytosis, and synaptic vesicle proton gradient generation. V-ATPase is composed of a cytosolic V1 …
ARL2BP	0.335003	8.46887	5.73418e-15	1.27381e-13	ARF like GTPase 2 binding protein	ADP-ribosylation factor (ARF)-like proteins (ARLs) comprise a functionally distinct group of the ARF family of RAS-related GTPases. The protein encoded by this gene binds to ARL2.GTP with high affinity but does not interact with ARL2.GDP, activated ARF, or RHO proteins. The lack of detectable membrane association of this protein or ARL2 upon activation of ARL2 is suggestive of actions distinct fr…
IL10RB	0.354056	10.6067	5.78277e-15	1.2831e-13	interleukin 10 receptor subunit beta	The protein encoded by this gene belongs to the cytokine receptor family. It is an accessory chain essential for the active interleukin 10 receptor complex. Coexpression of this and IL10RA proteins has been shown to be required for IL10-induced signal transduction. This gene and three other interferon receptor genes, IFAR2, IFNAR1, and IFNGR2, form a class II cytokine receptor gene cluster locate…
RCBTB2	0.444647	7.70222	6.02576e-15	1.32924e-13	RCC1 and BTB domain containing protein 2	This gene encodes a protein containing two C-terminal BTB/POZ domains that is related to regulator of chromosome condensation (RCC). The encoded protein may act as a guanine nucleotide exchange factor. This gene is observed to be lost or underexpressed in prostate cancers. There is a pseudogene of this gene on chromosome 10. Alternative splicing results in multiple transcript variants. [provided …
HNRNPA0	0.32991	7.92232	6.27557e-15	1.38114e-13	heterogeneous nuclear ribonucleoprotein A0	This gene belongs to the A/B subfamily of ubiquitously expressed heterogeneous nuclear ribonucleoproteins (hnRNPs). The hnRNPs are RNA binding proteins and they complex with heterogeneous nuclear RNA (hnRNA). These proteins are associated with pre-mRNAs in the nucleus and appear to influence pre-mRNA processing and other aspects of mRNA metabolism and transport. While all of the hnRNPs are presen…
ZCCHC7	0.318027	7.59033	6.79368e-15	1.48654e-13	zinc finger CCHC-type containing 7	Enables RNA binding activity. Located in cytosol and nucleolus. [provided by Alliance of Genome Resources, Apr 2022]
HNRPH3	0.286492	7.15826	6.99802e-15	1.52597e-13	NA	NA
RPL22	0.304192	9.66676	7.07733e-15	1.53796e-13	ribosomal protein L22	Ribosomes, the organelles that catalyze protein synthesis, consist of a small 40S subunit and a large 60S subunit. Together these subunits are composed of 4 RNA species and approximately 80 structurally distinct proteins. This gene encodes a cytoplasmic ribosomal protein that is a component of the 60S subunit. The protein belongs to the L22E family of ribosomal proteins. Its initiating methionine…
EBI2	0.421417	8.17619	7.85973e-15	1.69247e-13	NA	NA
MAP3K8	0.256842	7.2223	1.01088e-14	2.14272e-13	mitogen-activated protein kinase kinase kinase 8	This gene is an oncogene that encodes a member of the serine/threonine protein kinase family. The encoded protein localizes to the cytoplasm and can activate both the MAP kinase and JNK kinase pathways. This protein was shown to activate IkappaB kinases, and thus induce the nuclear production of NF-kappaB. This protein was also found to promote the production of TNF-alpha and IL-2 during T lympho…
ARHGAP15	0.316454	9.79446	1.17137e-14	2.47187e-13	Rho GTPase activating protein 15	RHO GTPases (see ARHA; MIM 165390) regulate diverse biologic processes, and their activity is regulated by RHO GTPase-activating proteins (GAPs), such as ARHGAP15 (Seoh et al., 2003 [PubMed 12650940]).[supplied by OMIM, Mar 2008].
MED28	0.295695	7.72308	1.18147e-14	2.48764e-13	mediator complex subunit 28	Predicted to enable actin binding activity. Predicted to act upstream of or within negative regulation of smooth muscle cell differentiation and stem cell population maintenance. Located in nucleoplasm. [provided by Alliance of Genome Resources, Apr 2022]
CHSY1	0.376941	8.29789	1.21104e-14	2.54426e-13	chondroitin sulfate synthase 1	This gene encodes a member of the chondroitin N-acetylgalactosaminyltransferase family. These enzymes possess dual glucuronyltransferase and galactosaminyltransferase activity and play critical roles in the biosynthesis of chondroitin sulfate, a glycosaminoglycan involved in many biological processes including cell proliferation and morphogenesis. Decreased expression of this gene may play a role…
PTPLB	0.318131	7.33246	1.33839e-14	2.79941e-13	NA	NA
DERL1	0.336641	7.51914	1.34033e-14	2.80037e-13	derlin 1	The protein encoded by this gene is a member of the derlin family. Members of this family participate in the ER-associated degradation response and retrotranslocate misfolded or unfolded proteins from the ER lumen to the cytosol for proteasomal degradation. This protein recognizes substrate in the ER and works in a complex to retrotranslocate it across the ER membrane into the cytosol. This prote…
Septin 2	0.408604	9.46494	1.3901e-14	2.89479e-13	NA	NA
SCYL2	0.275996	7.1209	1.4697e-14	3.04718e-13	SCY1 like pseudokinase 2	The protein encoded by this gene associates with clathrin-coated complexes at the plasma membrane and with endocytic coated vesicles. The encoded protein phosphorylates the beta2 subunit of the plasma membrane adapter complex AP2 and interacts with clathrin, showing involvement in clathrin-dependent pathways between the trans-Golgi network and the endosomal system. In addition, this protein has a…
HNRPK	0.383625	8.86499	1.6636e-14	3.423e-13	NA	NA
ALOX5AP	0.278476	13.0697	1.73112e-14	3.54655e-13	arachidonate 5-lipoxygenase activating protein	This gene encodes a protein which, with 5-lipoxygenase, is required for leukotriene synthesis. Leukotrienes are arachidonic acid metabolites which have been implicated in various types of inflammatory responses, including asthma, arthritis and psoriasis. This protein localizes to the plasma membrane. Inhibitors of its function impede translocation of 5-lipoxygenase from the cytoplasm to the cell …
C6orf48	0.285814	10.0965	1.85411e-14	3.78625e-13	NA	NA
MLSTD2	0.353239	7.89354	1.95572e-14	3.97663e-13	NA	NA
SLC38A2	0.305046	7.14035	2.0137e-14	4.07705e-13	solute carrier family 38 member 2	Enables neutral amino acid:sodium symporter activity. Involved in several processes, including amino acid transport; cellular response to arsenite(3-); and positive regulation of RNA splicing. Located in cytoplasm and plasma membrane. [provided by Alliance of Genome Resources, Apr 2022]
USP38	0.311213	7.27039	2.12871e-14	4.29615e-13	ubiquitin specific peptidase 38	Enables thiol-dependent deubiquitinase. Involved in protein deubiquitination. Predicted to be active in cytosol and nucleus. [provided by Alliance of Genome Resources, Apr 2022]
TNFSF10	0.410686	9.47973	2.4991e-14	4.99057e-13	TNF superfamily member 10	The protein encoded by this gene is a cytokine that belongs to the tumor necrosis factor (TNF) ligand family. This protein preferentially induces apoptosis in transformed and tumor cells, but does not appear to kill normal cells although it is expressed at a significant level in most normal tissues. This protein binds to several members of TNF receptor superfamily including TNFRSF10A/TRAILR1, TNF…
GALC	0.301177	7.70772	2.54578e-14	5.07845e-13	galactosylceramidase	This gene encodes a lysosomal protein which hydrolyzes the galactose ester bonds of galactosylceramide, galactosylsphingosine, lactosylceramide, and monogalactosyldiglyceride. Mutations in this gene have been associated with Krabbe disease, also known as globoid cell leukodystrophy. Alternate transcriptional splice variants, encoding different isoforms, have been characterized. [provided by RefSe…
RIPK2	0.25771	7.78873	2.57123e-14	5.12382e-13	receptor interacting serine/threonine kinase 2	This gene encodes a member of the receptor-interacting protein (RIP) family of serine/threonine protein kinases. The encoded protein contains a C-terminal caspase activation and recruitment domain (CARD), and is a component of signaling complexes in both the innate and adaptive immune pathways. It is a potent activator of NF-kappaB and inducer of apoptosis in response to various stimuli. [provide…
SMNDC1	0.266578	7.15071	2.87472e-14	5.68088e-13	survival motor neuron domain containing 1	This gene is a paralog of SMN1 gene, which encodes the survival motor neuron protein, mutations in which are cause of autosomal recessive proximal spinal muscular atrophy. The protein encoded by this gene is a nuclear protein that has been identified as a constituent of the spliceosome complex. This gene is differentially expressed, with abundant levels in skeletal muscle, and may share similar c…
MKLN1	0.292232	8.20564	3.23299e-14	6.30999e-13	muskelin 1	Muskelin is an intracellular protein that acts as a mediator of cell spreading and cytoskeletal responses to the extracellular matrix component thrombospondin I (MIM 188060) (Adams et al., 1998 [PubMed 9724633]).[supplied by OMIM, Mar 2008].
HMGB2	0.27531	7.30142	4.50359e-14	8.64754e-13	high mobility group box 2	This gene encodes a member of the non-histone chromosomal high mobility group protein family. The proteins of this family are chromatin-associated and ubiquitously distributed in the nucleus of higher eukaryotic cells. In vitro studies have demonstrated that this protein is able to efficiently bend DNA and form DNA circles. These studies suggest a role in facilitating cooperative interactions bet…
RALA	0.267529	8.29603	4.50988e-14	8.65085e-13	RAS like proto-oncogene A	The product of this gene belongs to the small GTPase superfamily, Ras family of proteins. GTP-binding proteins mediate the transmembrane signaling initiated by the occupancy of certain cell surface receptors. This gene encodes a low molecular mass ras-like GTP-binding protein that shares about 50% similarity with other ras proteins. [provided by RefSeq, Jul 2008].
RASSF2	0.413717	11.1728	4.70573e-14	8.99924e-13	Ras association domain family member 2	This gene encodes a protein that contains a Ras association domain. Similar to its cattle and sheep counterparts, this gene is located near the prion gene. Two alternatively spliced transcripts encoding the same isoform have been reported. [provided by RefSeq, Jul 2008].
PRDX3	0.366513	8.21975	6.68263e-14	1.25026e-12	peroxiredoxin 3	This gene encodes a mitochondrial protein with antioxidant function. The protein is similar to the C22 subunit of Salmonella typhimurium alkylhydroperoxide reductase, and it can rescue bacterial resistance to alkylhydroperoxide in E. coli that lack the C22 subunit. The human and mouse genes are highly conserved, and they map to the regions syntenic between mouse and human chromosomes. Sequence co…
TAX1BP1	0.315821	8.93629	7.1166e-14	1.32752e-12	Tax1 binding protein 1	This gene encodes a HTLV-1 tax1 binding protein. The encoded protein interacts with TNFAIP3, and inhibits TNF-induced apoptosis by mediating the TNFAIP3 anti-apoptotic activity. Degradation of this protein by caspase-3-like family proteins is associated with apoptosis induced by TNF. This protein may also have a role in the inhibition of inflammatory signaling pathways. Alternatively spliced tran…
CEPT1	0.298037	8.0849	7.90425e-14	1.4658e-12	choline/ethanolamine phosphotransferase 1	This gene codes for a choline/ethanolaminephosphotransferase, which functions in the synthesis of choline- or ethanolamine- containing phospholipids. Alternative splicing results in multiple transcript variants. [provided by RefSeq, Aug 2016].
DICER1	0.349942	7.86126	8.81399e-14	1.61869e-12	dicer 1, ribonuclease III	This gene encodes a protein possessing an RNA helicase motif containing a DEXH box in its amino terminus and an RNA motif in the carboxy terminus. The encoded protein functions as a ribonuclease and is required by the RNA interference and small temporal RNA (stRNA) pathways to produce the active small RNA component that represses gene expression. This protein also acts as a strong antiviral agent…
NCK1	0.278698	7.55698	8.97332e-14	1.64317e-12	NCK adaptor protein 1	The protein encoded by this gene is one of the signaling and transforming proteins containing Src homology 2 and 3 (SH2 and SH3) domains. It is located in the cytoplasm and is an adaptor protein involved in transducing signals from receptor tyrosine kinases to downstream signal recipients such as RAS. Alternatively spliced transcript variants encoding different isoforms have been found. [provided…
ZNF217	0.492339	7.93154	9.1503e-14	1.67397e-12	zinc finger protein 217	Enables DNA-binding transcription repressor activity, RNA polymerase II-specific and RNA polymerase II cis-regulatory region sequence-specific DNA binding activity. Involved in negative regulation of transcription by RNA polymerase II. Located in mitochondrion and nuclear speck. Part of histone deacetylase complex. [provided by Alliance of Genome Resources, Apr 2022]
SLC2A3	0.26164	11.5404	9.52663e-14	1.73779e-12	solute carrier family 2 member 3	Enables dehydroascorbic acid transmembrane transporter activity; glucose binding activity; and glucose transmembrane transporter activity. Involved in glucose import across plasma membrane and transport across blood-brain barrier. Is integral component of plasma membrane. Biomarker of Alzheimer's disease; acanthosis nigricans; diabetes mellitus; and type 2 diabetes mellitus. [provided by Alliance…
FPR2	0.466592	9.07878	1.08034e-13	1.96126e-12	formyl peptide receptor 2	Enables amyloid-beta binding activity; scavenger receptor binding activity; and signaling receptor activity. Involved in several processes, including cellular response to amyloid-beta; positive regulation of monocyte chemotaxis; and regulation of defense response. Located in cytoplasm and plasma membrane. [provided by Alliance of Genome Resources, Apr 2022]
SPG11	0.365153	8.18574	1.14166e-13	2.06309e-12	SPG11 vesicle trafficking associated, spatacsin	The protein encoded by this gene is a potential transmembrane protein that is phosphorylated upon DNA damage. Defects in this gene are a cause of spastic paraplegia type 11 (SPG11). Multiple transcript variants encoding different isoforms have been found for this gene. [provided by RefSeq, May 2009].
ZRANB2	0.35177	7.59752	1.14187e-13	2.06309e-12	zinc finger RANBP2-type containing 2	Enables RNA binding activity. Predicted to be involved in RNA splicing and mRNA processing. Located in nucleoplasm. [provided by Alliance of Genome Resources, Apr 2022]
MCTP2	0.269493	7.21989	1.1709e-13	2.11152e-12	multiple C2 and transmembrane domain containing 2	Enables calcium ion binding activity. Predicted to be involved in regulation of neurotransmitter secretion. Located in cytosol and nucleoplasm. Is integral component of membrane. [provided by Alliance of Genome Resources, Apr 2022]
RAB32	0.294976	8.97241	1.28209e-13	2.30326e-12	RAB32, member RAS oncogene family	The protein encoded by this gene anchors the type II regulatory subunit of protein kinase A to the mitochondrion and aids in mitochondrial fission. The encoded protein also appears to be involved in autophagy and melanosome secretion. Variations in this gene may be linked to leprosy. [provided by RefSeq, Dec 2015].
ARID5B	0.282143	7.38931	1.30399e-13	2.3404e-12	AT-rich interaction domain 5B	This gene encodes a member of the AT-rich interaction domain (ARID) family of DNA binding proteins. The encoded protein forms a histone H3K9Me2 demethylase complex with PHD finger protein 2 and regulates the transcription of target genes involved in adipogenesis and liver development. This gene also plays a role in cell growth and differentiation of B-lymphocyte progenitors, and single nucleotide…
Selenoprotein 15	0.394605	9.10422	1.39868e-13	2.50088e-12	NA	NA
SELL	0.320978	11.881	1.49377e-13	2.66839e-12	selectin L	This gene encodes a cell surface adhesion molecule that belongs to a family of adhesion/homing receptors. The encoded protein contains a C-type lectin-like domain, a calcium-binding epidermal growth factor-like domain, and two short complement-like repeats. The gene product is required for binding and subsequent rolling of leucocytes on endothelial cells, facilitating their migration into seconda…
CREG1	0.287127	8.26534	1.55367e-13	2.76497e-12	cellular repressor of E1A stimulated genes 1	The adenovirus E1A protein both activates and represses gene expression to promote cellular proliferation and inhibit differentiation. The protein encoded by this gene antagonizes transcriptional activation and cellular transformation by E1A. This protein shares limited sequence similarity with E1A and binds both the general transcription factor TBP and the tumor suppressor pRb in vitro. This gen…
C11orf46	0.303853	7.60891	1.56136e-13	2.77606e-12	NA	NA
USP10	0.401251	9.38159	1.58487e-13	2.81259e-12	ubiquitin specific peptidase 10	Ubiquitin is a highly conserved protein that is covalently linked to other proteins to regulate their function and degradation. This gene encodes a member of the ubiquitin-specific protease family of cysteine proteases. The enzyme specifically cleaves ubiquitin from ubiquitin-conjugated protein substrates. The protein is found in the nucleus and cytoplasm. It functions as a co-factor of the DNA-b…
TMEM43	0.430632	8.89581	1.77348e-13	3.13557e-12	transmembrane protein 43	This gene belongs to the TMEM43 family. Defects in this gene are the cause of familial arrhythmogenic right ventricular dysplasia type 5 (ARVD5), also known as arrhythmogenic right ventricular cardiomyopathy type 5 (ARVC5). Arrhythmogenic right ventricular dysplasia is an inherited disorder, often involving both ventricles, and is characterized by ventricular tachycardia, heart failure, sudden ca…
PTGER4	0.288215	7.64034	1.7992e-13	3.17512e-12	prostaglandin E receptor 4	The protein encoded by this gene is a member of the G-protein coupled receptor family. This protein is one of four receptors identified for prostaglandin E2 (PGE2). This receptor can activate T-cell factor signaling. It has been shown to mediate PGE2 induced expression of early growth response 1 (EGR1), regulate the level and stability of cyclooxygenase-2 mRNA, and lead to the phosphorylation of …
LEPROTL1	0.425031	7.89804	1.82525e-13	3.2181e-12	leptin receptor overlapping transcript like 1	Enables identical protein binding activity. Predicted to be involved in late endosome to vacuole transport via multivesicular body sorting pathway and negative regulation of growth hormone receptor signaling pathway. Predicted to be integral component of membrane. Predicted to be active in endosome. [provided by Alliance of Genome Resources, Apr 2022]
PRKAA1	0.276819	7.63259	1.93415e-13	3.39434e-12	protein kinase AMP-activated catalytic subunit alpha 1	The protein encoded by this gene belongs to the ser/thr protein kinase family. It is the catalytic subunit of the 5'-prime-AMP-activated protein kinase (AMPK). AMPK is a cellular energy sensor conserved in all eukaryotic cells. The kinase activity of AMPK is activated by the stimuli that increase the cellular AMP/ATP ratio. AMPK regulates the activities of a number of key metabolic enzymes throug…
SMG1	0.366652	7.82295	1.99251e-13	3.48708e-12	SMG1 nonsense mediated mRNA decay associated PI3K related kinase	This gene encodes a protein involved in nonsense-mediated mRNA decay (NMD) as part of the mRNA surveillance complex. The protein has kinase activity and is thought to function in NMD by phosphorylating the regulator of nonsense transcripts 1 protein. Alternatively spliced transcript variants have been described, but their full-length nature has yet to be determined. [provided by RefSeq, Mar 2013].
SPPL2A	0.329388	8.25654	2.07598e-13	3.62981e-12	signal peptide peptidase like 2A	This gene encodes a member of the GXGD family of aspartic proteases, which are transmembrane proteins with two conserved catalytic motifs localized within the membrane-spanning regions, as well as a member of the signal peptide peptidase-like protease (SPPL) family. This protein is expressed in all major adult human tissues and localizes to late endosomal compartments and lysosomal membranes. A p…
CNBP	0.378837	9.04046	2.16104e-13	3.77158e-12	CCHC-type zinc finger nucleic acid binding protein	This gene encodes a nucleic-acid binding protein with seven zinc-finger domains. The protein has a preference for binding single stranded DNA and RNA. The protein functions in cap-independent translation of ornithine decarboxylase mRNA, and may also function in sterol-mediated transcriptional regulation. A CCTG expansion from <30 repeats to 75-11000 repeats in the first intron of this gene result…
MAP3K1	0.460451	9.24786	2.5591e-13	4.43772e-12	mitogen-activated protein kinase kinase kinase 1	The protein encoded by this gene is a serine/threonine kinase and is part of some signal transduction cascades, including the ERK and JNK kinase pathways as well as the NF-kappa-B pathway. The encoded protein is activated by autophosphorylation and requires magnesium as a cofactor in phosphorylating other proteins. This protein has E3 ligase activity conferred by a plant homeodomain (PHD) in its …
RNGTT	0.273174	7.4372	3.18811e-13	5.44389e-12	RNA guanylyltransferase and 5'-phosphatase	Enables mRNA guanylyltransferase activity and triphosphatase activity. Involved in 7-methylguanosine mRNA capping. Predicted to be located in nucleoplasm. [provided by Alliance of Genome Resources, Apr 2022]
HTR2A	0.251485	7.97725	3.26028e-13	5.56212e-12	5-hydroxytryptamine receptor 2A	This gene encodes one of the receptors for serotonin, a neurotransmitter with many roles. Mutations in this gene are associated with susceptibility to schizophrenia and obsessive-compulsive disorder, and are also associated with response to the antidepressant citalopram in patients with major depressive disorder (MDD). MDD patients who also have a mutation in intron 2 of this gene show a signific…
CNIH4	0.364003	7.5776	3.26795e-13	5.5702e-12	cornichon family member 4	Enables CCR5 chemokine receptor binding activity. Involved in endoplasmic reticulum to Golgi vesicle-mediated transport. Located in endoplasmic reticulum and endoplasmic reticulum-Golgi intermediate compartment. [provided by Alliance of Genome Resources, Apr 2022]
CCNG1	0.279533	7.24941	3.98684e-13	6.71113e-12	cyclin G1	The eukaryotic cell cycle is governed by cyclin-dependent protein kinases (CDKs) whose activities are regulated by cyclins and CDK inhibitors. The protein encoded by this gene is a member of the cyclin family and contains the cyclin box. The encoded protein lacks the protein destabilizing (PEST) sequence that is present in other family members. Transcriptional activation of this gene can be induc…
KIAA0247	0.324615	8.22796	3.99199e-13	6.71383e-12	NA	NA
DNAJA2	0.372271	8.24632	4.29712e-13	7.21423e-12	DnaJ heat shock protein family (Hsp40) member A2	The protein encoded by this gene belongs to the evolutionarily conserved DNAJ/HSP40 family of proteins, which regulate molecular chaperone activity by stimulating ATPase activity. DNAJ proteins may have up to 3 distinct domains: a conserved 70-amino acid J domain, usually at the N terminus; a glycine/phenylalanine (G/F)-rich region; and a cysteine-rich domain containing 4 motifs resembling a zinc…
NDUFA4	0.488129	8.73463	5.3722e-13	8.90874e-12	NA	NA
HAL	0.323301	7.64283	5.81325e-13	9.56489e-12	histidine ammonia-lyase	Histidine ammonia-lyase is a cytosolic enzyme catalyzing the first reaction in histidine catabolism, the nonoxidative deamination of L-histidine to trans-urocanic acid. Histidine ammonia-lyase defects cause histidinemia which is characterized by increased histidine and histamine and decreased urocanic acid in body fluids. Several transcript variants encoding different isoforms have been found for…
CHURC1	0.481951	8.24052	8.73306e-13	1.40165e-11	churchill domain containing 1	Predicted to enable zinc ion binding activity. Predicted to be involved in positive regulation of transcription, DNA-templated. [provided by Alliance of Genome Resources, Apr 2022]
TP53INP1	0.348574	8.17741	8.85362e-13	1.4198e-11	tumor protein p53 inducible nuclear protein 1	Predicted to enable antioxidant activity. Involved in autophagic cell death; positive regulation of autophagy; and positive regulation of transcription, DNA-templated. Located in autophagosome; cytosol; and nucleus. [provided by Alliance of Genome Resources, Apr 2022]
SFRS2	0.329192	9.52065	1.03019e-12	1.63957e-11	NA	NA
STK4	0.300862	10.9469	1.07516e-12	1.70829e-11	serine/threonine kinase 4	The protein encoded by this gene is a cytoplasmic kinase that is structurally similar to the yeast Ste20p kinase, which acts upstream of the stress-induced mitogen-activated protein kinase cascade. The encoded protein can phosphorylate myelin basic protein and undergoes autophosphorylation. A caspase-cleaved fragment of the encoded protein has been shown to be capable of phosphorylating histone H…
TOMM20	0.289553	7.34289	1.28595e-12	2.02119e-11	translocase of outer mitochondrial membrane 20	Enables protein-transporting ATPase activity and unfolded protein binding activity. Involved in protein targeting to mitochondrion. Located in mitochondria-associated endoplasmic reticulum membrane and mitochondrial outer membrane. [provided by Alliance of Genome Resources, Apr 2022]
FAM120A	0.415072	9.48406	1.37524e-12	2.14907e-11	family with sequence similarity 120 member A	Enables RNA binding activity. Located in cytosol. [provided by Alliance of Genome Resources, Apr 2022]
CCR2	0.25245	8.33385	1.45697e-12	2.26374e-11	C-C motif chemokine receptor 2	The protein encoded by this gene is a receptor for monocyte chemoattractant protein-1, a chemokine which specifically mediates monocyte chemotaxis. Monocyte chemoattractant protein-1 is involved in monocyte infiltration in inflammatory diseases such as rheumatoid arthritis as well as in the inflammatory response against tumors. The encoded protein mediates agonist-dependent calcium mobilization a…
CD44	0.526279	10.7531	1.56374e-12	2.41774e-11	CD44 molecule (IN blood group)	The protein encoded by this gene is a cell-surface glycoprotein involved in cell-cell interactions, cell adhesion and migration. It is a receptor for hyaluronic acid (HA) and can also interact with other ligands, such as osteopontin, collagens, and matrix metalloproteinases (MMPs). This protein participates in a wide variety of cellular functions including lymphocyte activation, recirculation and…
RBM25	0.360303	7.4946	1.57522e-12	2.43352e-11	RNA binding motif protein 25	Enables mRNA binding activity. Involved in regulation of alternative mRNA splicing, via spliceosome and regulation of apoptotic process. Located in nuclear speck. [provided by Alliance of Genome Resources, Apr 2022]
KHDRBS1	0.457776	9.04449	1.64269e-12	2.53568e-11	KH RNA binding domain containing, signal transduction associated 1	This gene encodes a member of the K homology domain-containing, RNA-binding, signal transduction-associated protein family. The encoded protein appears to have many functions and may be involved in a variety of cellular processes, including alternative splicing, cell cycle regulation, RNA 3'-end formation, tumorigenesis, and regulation of human immunodeficiency virus gene expression. Alternative …
GMCL1	0.262447	7.45246	1.8225e-12	2.79697e-11	germ cell-less 1, spermatogenesis associated	This gene encodes a nuclear envelope protein that appears to be involved in spermatogenesis, either directly or by influencing genes that play a more direct role in the process. This multi-exon locus is the homolog of the mouse and drosophila germ cell-less gene but the human genome also contains a single-exon locus on chromosome 5 that contains an open reading frame capable of encoding a highly-…
HSD17B12	0.340833	8.25838	1.8535e-12	2.83341e-11	hydroxysteroid 17-beta dehydrogenase 12	This gene encodes a very important 17beta-hydroxysteroid dehydrogenase (17beta-HSD) that converts estrone into estradiol in ovarian tissue. This enzyme is also involved in fatty acid elongation. [provided by RefSeq, Oct 2011].
C19orf59	0.303605	9.10099	2.00963e-12	3.05977e-11	NA	NA
CSAD	0.250883	8.13091	2.1021e-12	3.18776e-11	cysteine sulfinic acid decarboxylase	This gene encodes a member of the group 2 decarboxylase family. A similar protein in rodents plays a role in multiple biological processes as the rate-limiting enzyme in taurine biosynthesis, catalyzing the decarboxylation of cysteinesulfinate to hypotaurine. Alternatively spliced transcript variants encoding multiple isoforms have been observed for this gene. [provided by RefSeq, Sep 2011].
PPFIA1	0.307158	8.0343	2.11671e-12	3.20735e-11	PPFI scaffold protein A1	The protein encoded by this gene is a member of the LAR protein-tyrosine phosphatase-interacting protein (liprin) family. Liprins interact with members of LAR family of transmembrane protein tyrosine phosphatases, which are known to be important for axon guidance and mammary gland development. This protein binds to the intracellular membrane-distal phosphatase domain of tyrosine phosphatase LAR, …
ELOVL5	0.448511	7.94206	2.28286e-12	3.4481e-11	ELOVL fatty acid elongase 5	This gene belongs to the ELO family. It is highly expressed in the adrenal gland and testis, and encodes a multi-pass membrane protein that is localized in the endoplasmic reticulum. This protein is involved in the elongation of long-chain polyunsaturated fatty acids. Mutations in this gene have been associated with spinocerebellar ataxia-38 (SCA38). Alternatively spliced transcript variants have…
BIRC3	0.296672	8.18713	2.33234e-12	3.50887e-11	baculoviral IAP repeat containing 3	This gene encodes a member of the IAP family of proteins that inhibit apoptosis by binding to tumor necrosis factor receptor-associated factors TRAF1 and TRAF2, probably by interfering with activation of ICE-like proteases. The encoded protein inhibits apoptosis induced by serum deprivation but does not affect apoptosis resulting from exposure to menadione, a potent inducer of free radicals. It c…
CLNS1A	0.280477	8.09296	2.35596e-12	3.53879e-11	chloride nucleotide-sensitive channel 1A	This gene encodes a protein that functions in multiple regulatory pathways. The encoded protein complexes with numerous cytosolic proteins and performs diverse functions including regulation of small nuclear ribonucleoprotein biosynthesis, platelet activation and cytoskeletal organization. The protein is also found associated with the plasma membrane where it functions as a chloride current regul…
PLXNC1	0.299006	7.57964	2.49698e-12	3.73582e-11	plexin C1	This gene encodes a member of the plexin family. Plexins are transmembrane receptors for semaphorins, a large family of proteins that regulate axon guidance, cell motility and migration, and the immune response. The encoded protein and its ligand regulate melanocyte adhesion, and viral semaphorins may modulate the immune response by binding to this receptor. The encoded protein may be a tumor sup…
BASP1	0.264907	12.6388	2.64591e-12	3.94e-11	brain abundant membrane attached signal protein 1	This gene encodes a membrane bound protein with several transient phosphorylation sites and PEST motifs. Conservation of proteins with PEST sequences among different species supports their functional significance. PEST sequences typically occur in proteins with high turnover rates. Immunological characteristics of this protein are species specific. This protein also undergoes N-terminal myristoyl…
MTSS1	0.348271	7.68647	2.7221e-12	4.04077e-11	MTSS I-BAR domain containing 1	Enables actin monomer binding activity; identical protein binding activity; and signaling receptor binding activity. Predicted to be involved in cellular response to fluid shear stress; negative regulation of epithelial cell proliferation; and urogenital system development. Predicted to act upstream of or within several processes, including actin filament polymerization; adherens junction mainten…
SS18L2	0.287399	9.31267	2.82769e-12	4.18768e-11	SS18 like 2	Synovial sarcomas occur most frequently in the extremities around large joints. More than 90% of cases have a recurrent and specific chromosomal translocation, t(X;18)(p11.2;q11.2), in which the 5-prime end of the SS18 gene (MIM 600192) is fused in-frame to the 3-prime end of the SSX1 (MIM 312820), SSX2 (MIM 300192), or SSX4 (MIM 300326) gene. The SS18L2 gene is homologous to SS18.[supplied by OM…
RPS15A	0.510827	10.1655	2.83513e-12	4.19542e-11	ribosomal protein S15a	Ribosomes, the organelles that catalyze protein synthesis, consist of a small 40S subunit and a large 60S subunit. Together these subunits are composed of 4 RNA species and approximately 80 structurally distinct proteins. This gene encodes a ribosomal protein that is a component of the 40S subunit. The protein belongs to the S8P family of ribosomal proteins. It is located in the cytoplasm. As is …
TPT1	0.479189	11.0043	2.85524e-12	4.2186e-11	tumor protein, translationally-controlled 1	This gene encodes a protein that is a regulator of cellular growth and proliferation. Its mRNA is highly structured and contains an oligopyrimidine tract (5'-TOP) in its 5' untranslated region that functions to repress its translation under quiescent conditions. The encoded protein is involved in a variety of cellular pathways, including apoptosis, protein synthesis and cell division. It binds to…
SERPINB1	0.323045	9.46102	2.88486e-12	4.25904e-11	serpin family B member 1	The protein encoded by this gene is a member of the serpin family of proteinase inhibitors. Members of this family maintain homeostasis by neutralizing overexpressed proteinase activity through their function as suicide substrates. This protein inhibits the neutrophil-derived proteinases neutrophil elastase, cathepsin G, and proteinase-3 and thus protects tissues from damage at inflammatory sites…
APOBEC3A	0.280994	7.25485	3.05267e-12	4.47545e-11	apolipoprotein B mRNA editing enzyme catalytic subunit 3A	This gene is a member of the cytidine deaminase gene family. It is one of seven related genes or pseudogenes found in a cluster, thought to result from gene duplication, on chromosome 22. Members of the cluster encode proteins that are structurally and functionally related to the C to U RNA-editing cytidine deaminase APOBEC1. The protein encoded by this gene lacks the zinc binding activity of oth…
ABI1	0.253199	7.29533	3.08088e-12	4.51331e-11	abl interactor 1	This gene encodes a member of the Abelson-interactor family of adaptor proteins. These proteins facilitate signal transduction as components of several multiprotein complexes, and regulate actin polymerization and cytoskeletal remodeling through interactions with Abelson tyrosine kinases. The encoded protein plays a role in macropinocytosis as a component of the WAVE2 complex, and also forms a co…
KIAA0528	0.282799	7.72695	3.45973e-12	5.04106e-11	NA	NA
UBE2J1	0.31072	8.10486	4.07681e-12	5.88146e-11	ubiquitin conjugating enzyme E2 J1	The modification of proteins with ubiquitin is an important cellular mechanism for targeting abnormal or short-lived proteins for degradation. Ubiquitination involves at least three classes of enzymes: ubiquitin-activating enzymes, or E1s, ubiquitin-conjugating enzymes, or E2s, and ubiquitin-protein ligases, or E3s. This gene encodes a member of the E2 ubiquitin-conjugating enzyme family. This en…
GGNBP2	0.334199	7.77879	4.14831e-12	5.97552e-11	gametogenetin binding protein 2	Predicted to be involved in spermatogenesis. Predicted to act upstream of or within several processes, including labyrinthine layer blood vessel development; negative regulation of cell population proliferation; and negative regulation of protein phosphorylation. Predicted to be located in cytoplasmic vesicle. Predicted to be active in cytoplasm and nucleus. [provided by Alliance of Genome Resour…
HCG27	0.252633	8.94178	4.2243e-12	6.07114e-11	HLA complex group 27	NA
LYST	0.352935	7.51796	4.36178e-12	6.25452e-11	lysosomal trafficking regulator	This gene encodes a protein that regulates intracellular protein trafficking in endosomes, and may be involved in pigmentation. Mutations in this gene are associated with Chediak-Higashi syndrome, a lysosomal storage disorder. Alternative splicing results in multiple transcript variants, though the full-length nature of some of these variants has not been determined. [provided by RefSeq, Apr 2013…
ARL8B	0.309791	7.55552	5.28859e-12	7.51535e-11	ARF like GTPase 8B	Enables guanyl ribonucleotide binding activity and tubulin binding activity. Involved in several processes, including calcium ion regulated lysosome exocytosis; lysosomal transport; and vesicle fusion. Located in cytolytic granule membrane; midbody; and spindle midzone. Colocalizes with lysosomal membrane. [provided by Alliance of Genome Resources, Apr 2022]
PPIL3	0.285403	7.80545	6.16839e-12	8.70042e-11	peptidylprolyl isomerase like 3	This gene encodes a member of the cyclophilin family. Cyclophilins catalyze the cis-trans isomerization of peptidylprolyl imide bonds in oligopeptides. They have been proposed to act either as catalysts or as molecular chaperones in protein-folding events. Alternative splicing results in multiple transcript variants. [provided by RefSeq, Sep 2008].
FLJ20273	0.255684	7.2071	6.9157e-12	9.6968e-11	NA	NA
YOD1	0.260714	7.14317	7.49588e-12	1.04793e-10	YOD1 deubiquitinase	Protein ubiquitination controls many intracellular processes, including cell cycle progression, transcriptional activation, and signal transduction. This dynamic process, involving ubiquitin conjugating enzymes and deubiquitinating enzymes, adds and removes ubiquitin. Deubiquitinating enzymes are cysteine proteases that specifically cleave ubiquitin from ubiquitin-conjugated protein substrates. T…
VPS29	0.404403	8.43925	7.97964e-12	1.10984e-10	VPS29 retromer complex component	This gene belongs to a group of vacuolar protein sorting (VPS) genes that, when functionally impaired, disrupt the efficient delivery of vacuolar hydrolases. The protein encoded by this gene is a component of a large multimeric complex, termed the retromer complex, which is involved in retrograde transport of proteins from endosomes to the trans-Golgi network. This VPS protein may be involved in …
PRDM1	0.29763	7.77715	8.98401e-12	1.23953e-10	PR/SET domain 1	This gene encodes a protein that acts as a repressor of beta-interferon gene expression. The protein binds specifically to the PRDI (positive regulatory domain I element) of the beta-IFN gene promoter. Transcription of this gene increases upon virus induction. Two alternatively spliced transcript variants that encode different isoforms have been reported. [provided by RefSeq, Jul 2008].
ERICH1	0.265995	8.15688	1.01556e-11	1.38506e-10	glutamate rich 1	NA
CARD8	0.316734	8.8357	1.0305e-11	1.40443e-10	caspase recruitment domain family member 8	The protein encoded by this gene belongs to the caspase recruitment domain (CARD)-containing family of proteins, which are involved in pathways leading to activation of caspases or nuclear factor kappa-B (NFKB). This protein may be a component of the inflammasome, a protein complex that plays a role in the activation of proinflammatory caspases. It is thought that this protein acts as an adaptor …
PPP1CC	0.506713	8.82951	1.11247e-11	1.50532e-10	protein phosphatase 1 catalytic subunit gamma	The protein encoded by this gene belongs to the protein phosphatase family, PP1 subfamily. PP1 is an ubiquitous serine/threonine phosphatase that regulates many cellular processes, including cell division. It is expressed in mammalian cells as three closely related isoforms, alpha, beta/delta and gamma, which have distinct localization patterns. This gene encodes the gamma isozyme. Alternatively …
DYRK1A	0.250453	7.59325	1.24588e-11	1.6739e-10	dual specificity tyrosine phosphorylation regulated kinase 1A	This gene encodes a member of the Dual-specificity tyrosine phosphorylation-regulated kinase (DYRK) family. This member contains a nuclear targeting signal sequence, a protein kinase domain, a leucine zipper motif, and a highly conservative 13-consecutive-histidine repeat. It catalyzes its autophosphorylation on serine/threonine and tyrosine residues. It may play a significant role in a signaling…
TMEM14C	0.288115	8.71754	1.31252e-11	1.76095e-10	transmembrane protein 14C	Predicted to be involved in mitochondrial transport. Predicted to act upstream of or within erythrocyte differentiation and regulation of heme biosynthetic process. Predicted to be located in mitochondrion. Predicted to be active in mitochondrial inner membrane. [provided by Alliance of Genome Resources, Apr 2022]
ATP6V1G1	0.35889	8.7459	1.35796e-11	1.81677e-10	ATPase H+ transporting V1 subunit G1	This gene encodes a component of vacuolar ATPase (V-ATPase), a multisubunit enzyme that mediates acidification of eukaryotic intracellular organelles. V-ATPase dependent organelle acidification is necessary for such intracellular processes as protein sorting, zymogen activation, receptor-mediated endocytosis, and synaptic vesicle proton gradient generation. V-ATPase is composed of a cytosolic V1 …
APAF1	0.435386	8.87457	1.37334e-11	1.83606e-10	apoptotic peptidase activating factor 1	This gene encodes a cytoplasmic protein that initiates apoptosis. This protein contains several copies of the WD-40 domain, a caspase recruitment domain (CARD), and an ATPase domain (NB-ARC). Upon binding cytochrome c and dATP, this protein forms an oligomeric apoptosome. The apoptosome binds and cleaves caspase 9 preproprotein, releasing its mature, activated form. Activated caspase 9 stimulates…
LOC391656	0.531867	9.7381	1.49211e-11	1.98784e-10	NA	NA
GPR97	0.335799	8.30896	1.61795e-11	2.1486e-10	NA	NA
C5AR1	0.256793	10.2777	1.81635e-11	2.39511e-10	complement C5a receptor 1	Enables G protein-coupled receptor activity and complement component C5a receptor activity. Involved in several processes, including complement component C5a signaling pathway; mRNA transcription by RNA polymerase II; and positive regulation of ERK1 and ERK2 cascade. Located in apical part of cell and basolateral plasma membrane. Biomarker of Alzheimer's disease; asthma; chronic obstructive pulmo…
GOLPH3	0.344375	7.78553	1.81909e-11	2.39653e-10	golgi phosphoprotein 3	The Golgi complex plays a key role in the sorting and modification of proteins exported from the endoplasmic reticulum. The protein encoded by this gene is a peripheral membrane protein of the Golgi stack and may have a regulatory role in Golgi trafficking. Several alternatively spliced transcript variants of this gene have been described, but the full-length nature of these variants has not been…
CNOT8	0.273763	7.53194	2.00807e-11	2.62725e-10	CCR4-NOT transcription complex subunit 8	Enables poly(A)-specific ribonuclease activity. Involved in exonucleolytic catabolism of deadenylated mRNA and positive regulation of cell population proliferation. Located in nucleus. Part of CCR4-NOT complex. [provided by Alliance of Genome Resources, Apr 2022]
PCMT1	0.312341	8.86573	2.01885e-11	2.63954e-10	protein-L-isoaspartate (D-aspartate) O-methyltransferase	This gene encodes a member of the type II class of protein carboxyl methyltransferase enzymes. The encoded enzyme plays a role in protein repair by recognizing and converting D-aspartyl and L-isoaspartyl residues resulting from spontaneous deamidation back to the normal L-aspartyl form. The encoded protein may play a protective role in the pathogenesis of Alzheimer's disease, and single nucleotid…
CALM2	0.440775	10.7114	2.0282e-11	2.64993e-10	calmodulin 2	This gene is a member of the calmodulin gene family. There are three distinct calmodulin genes dispersed throughout the genome that encode the identical protein, but differ at the nucleotide level. Calmodulin is a calcium binding protein that plays a role in signaling pathways, cell cycle progression and proliferation. Several infants with severe forms of long-QT syndrome (LQTS) who displayed lif…
CD53	0.282362	9.65237	2.06256e-11	2.68926e-10	CD53 molecule	The protein encoded by this gene is a member of the transmembrane 4 superfamily, also known as the tetraspanin family. Most of these members are cell-surface proteins that are characterized by the presence of four hydrophobic domains. The proteins mediate signal transduction events that play a role in the regulation of cell development, activation, growth and motility. This encoded protein is a c…
NPL	0.272487	9.27886	2.33921e-11	3.0333e-10	N-acetylneuraminate pyruvate lyase	This gene encodes a member of the N-acetylneuraminate lyase sub-family of (beta/alpha)(8)-barrel enzymes. N-acetylneuraminate lyases regulate cellular concentrations of N-acetyl-neuraminic acid (sialic acid) by mediating the reversible conversion of sialic acid into N-acetylmannosamine and pyruvate. A pseudogene of this gene is located on the short arm of chromosome 2. Alternatively spliced trans…
TNFSF13B	0.378919	10.451	2.3818e-11	3.08642e-10	TNF superfamily member 13b	The protein encoded by this gene is a cytokine that belongs to the tumor necrosis factor (TNF) ligand family. This cytokine is a ligand for receptors TNFRSF13B/TACI, TNFRSF17/BCMA, and TNFRSF13C/BAFFR. This cytokine is expressed in B cell lineage cells, and acts as a potent B cell activator. It has been also shown to play an important role in the proliferation and differentiation of B cells. Alte…
OCIAD1	0.42295	8.19717	2.52402e-11	3.25957e-10	OCIA domain containing 1	Predicted to be involved in several processes, including hematopoietic stem cell homeostasis; positive regulation of receptor signaling pathway via JAK-STAT; and regulation of stem cell differentiation. Located in membrane. [provided by Alliance of Genome Resources, Apr 2022]
ARHGEF3	0.266027	9.23033	2.94974e-11	3.77085e-10	Rho guanine nucleotide exchange factor 3	Rho-like GTPases are involved in a variety of cellular processes, and they are activated by binding GTP and inactivated by conversion of GTP to GDP by their intrinsic GTPase activity. Guanine nucleotide exchange factors (GEFs) accelerate the GTPase activity of Rho GTPases by catalyzing their release of bound GDP. This gene encodes a guanine nucleotide exchange factor, which specifically activates…
METAP2	0.255909	7.77106	3.02148e-11	3.85478e-10	methionyl aminopeptidase 2	The protein encoded by this gene is a member of the methionyl aminopeptidase family. The encoded protein functions both by protecting the alpha subunit of eukaryotic initiation factor 2 from inhibitory phosphorylation and by removing the amino-terminal methionine residue from nascent proteins. Increased expression of this gene is associated with various forms of cancer, and the anti-cancer drugs …
SLTM	0.293574	7.86054	3.95515e-11	4.96909e-10	SAFB like transcription modulator	Enables RNA binding activity. Predicted to be involved in regulation of mRNA processing and regulation of transcription by RNA polymerase II. Located in nuclear body. [provided by Alliance of Genome Resources, Apr 2022]
CEP350	0.282466	7.78705	4.40586e-11	5.49169e-10	centrosomal protein 350	The product of this gene is a large protein with a CAP-Gly domain typically found in cytoskeleton-associated proteins. The encoded protein primarily localizes to the centrosome, a non-membraneous organelle that functions as the major microtubule-organizing center in animal cells. The encoded protein directly interacts with another large centrosomal protein and is required to anchor microtubules a…
MKKS	0.25551	7.51099	4.48507e-11	5.58675e-10	MKKS centrosomal shuttling protein	This gene encodes a protein which shares sequence similarity with other members of the type II chaperonin family. The encoded protein is a centrosome-shuttling protein and plays an important role in cytokinesis. This protein also interacts with other type II chaperonin members to form a complex known as the BBSome, which involves ciliary membrane biogenesis. This protein is encoded by a downstrea…
CHD1	0.273777	7.4019	6.09199e-11	7.48517e-10	chromodomain helicase DNA binding protein 1	The CHD family of proteins is characterized by the presence of chromo (chromatin organization modifier) domains and SNF2-related helicase/ATPase domains. CHD genes alter gene expression possibly by modification of chromatin structure thus altering access of the transcriptional apparatus to its chromosomal DNA template. [provided by RefSeq, Jul 2008].
MFSD1	0.300022	8.3032	6.16285e-11	7.56734e-10	major facilitator superfamily domain containing 1	Predicted to enable protein homodimerization activity. Predicted to be involved in protein localization to lysosome and protein stabilization. Predicted to be located in lysosome. [provided by Alliance of Genome Resources, Apr 2022]
LYSMD2	0.457802	9.11868	6.56723e-11	8.02751e-10	LysM domain containing 2	NA
KLHDC2	0.261893	7.67364	6.69622e-11	8.16939e-10	kelch domain containing 2	Enables ubiquitin ligase-substrate adaptor activity. Involved in ubiquitin-dependent protein catabolic process via the C-end degron rule pathway. Located in nuclear body and nuclear membrane. Is active in Cul2-RING ubiquitin ligase complex and nucleus. [provided by Alliance of Genome Resources, Apr 2022]
EIF4G2	0.355195	10.014	7.85902e-11	9.52674e-10	eukaryotic translation initiation factor 4 gamma 2	Translation initiation is mediated by specific recognition of the cap structure by eukaryotic translation initiation factor 4F (eIF4F), which is a cap binding protein complex that consists of three subunits: eIF4A, eIF4E and eIF4G. The protein encoded by this gene shares similarity with the C-terminal region of eIF4G that contains the binding sites for eIF4A and eIF3; eIF4G, in addition, contains…
MMP9	0.401094	10.491	8.47349e-11	1.01999e-09	matrix metallopeptidase 9	Proteins of the matrix metalloproteinase (MMP) family are involved in the breakdown of extracellular matrix in normal physiological processes, such as embryonic development, reproduction, and tissue remodeling, as well as in disease processes, such as arthritis and metastasis. Most MMP's are secreted as inactive proproteins which are activated when cleaved by extracellular proteinases. The enzyme…
TMCO1	0.330328	8.09275	1.11471e-10	1.3217e-09	transmembrane and coiled-coil domains 1	This locus encodes a transmembrane protein. Mutations at this locus have been associated with craniofacial dysmorphism, skeletal anomalies, and cognitive disability. Mutations at this locus have also been associated with open angle glaucoma blindness. Alternatively spliced transcript variants have been described. [provided by RefSeq, Jan 2012].
NKTR	0.256977	9.06646	1.29876e-10	1.52562e-09	natural killer cell triggering receptor	This gene encodes a membrane-anchored protein with a hydrophobic amino terminal domain and a cyclophilin-like PPIase domain. It is present on the surface of natural killer cells and facilitates their binding to targets. Its expression is regulated by IL2 activation of the cells. [provided by RefSeq, Jul 2008].
PTGER2	0.256392	7.63923	1.3298e-10	1.55919e-09	prostaglandin E receptor 2	This gene encodes a receptor for prostaglandin E2, a metabolite of arachidonic acid which has different biologic activities in a wide range of tissues. Mutations in this gene are associated with aspirin-induced susceptibility to asthma. [provided by RefSeq, Oct 2009].
S100A8	0.333401	12.3793	1.40575e-10	1.64013e-09	S100 calcium binding protein A8	The protein encoded by this gene is a member of the S100 family of proteins containing 2 EF-hand calcium-binding motifs. S100 proteins are localized in the cytoplasm and/or nucleus of a wide range of cells, and involved in the regulation of a number of cellular processes such as cell cycle progression and differentiation. S100 genes include at least 13 members which are located as a cluster on ch…
CDC42SE2	0.382856	8.44027	1.44953e-10	1.68602e-09	CDC42 small effector 2	Enables signaling adaptor activity. Involved in regulation of signal transduction. Located in plasma membrane. [provided by Alliance of Genome Resources, Apr 2022]
RBM22	0.345826	9.94644	1.59722e-10	1.84649e-09	RNA binding motif protein 22	This gene encodes an RNA binding protein. The encoded protein may play a role in cell division and may be involved in pre-mRNA splicing. Related pseudogenes exist on chromosomes 6, 7, 9, 13, 16, 18, and X. [provided by RefSeq, Mar 2009].
C20orf111	0.32026	9.14516	1.67951e-10	1.93865e-09	NA	NA
PSMA6	0.285221	7.67756	1.82564e-10	2.10031e-09	proteasome 20S subunit alpha 6	The proteasome is a multicatalytic proteinase complex with a highly ordered ring-shaped 20S core structure. The core structure is composed of 4 rings of 28 non-identical subunits; 2 rings are composed of 7 alpha subunits and 2 rings are composed of 7 beta subunits. Proteasomes are distributed throughout eukaryotic cells at a high concentration and cleave peptides in an ATP/ubiquitin-dependent pro…
DYRK2	0.261215	9.0882	1.87908e-10	2.15396e-09	dual specificity tyrosine phosphorylation regulated kinase 2	DYRK2 belongs to a family of protein kinases whose members are presumed to be involved in cellular growth and/or development. The family is defined by structural similarity of their kinase domains and their capability to autophosphorylate on tyrosine residues. DYRK2 has demonstrated tyrosine autophosphorylation and catalyzed phosphorylation of histones H3 and H2B in vitro. Two isoforms of DYRK2 h…
PRDX6	0.256346	9.78344	2.02046e-10	2.30211e-09	peroxiredoxin 6	The protein encoded by this gene is a member of the thiol-specific antioxidant protein family. This protein is a bifunctional enzyme with two distinct active sites. It is involved in redox regulation of the cell; it can reduce H(2)O(2) and short chain organic, fatty acid, and phospholipid hydroperoxides. It may play a role in the regulation of phospholipid turnover as well as in protection agains…
RPL27	0.341086	11.8698	2.23379e-10	2.52999e-09	ribosomal protein L27	Ribosomes, the organelles that catalyze protein synthesis, consist of a small 40S subunit and a large 60S subunit. Together these subunits are composed of four RNA species and approximately 80 structurally distinct proteins. This gene encodes a member of the L27e family of ribosomal proteins and a component of the 60S subunit. A splice site mutation in this gene has been identified in a Diamond-B…
SDCBP	0.533735	9.58532	2.26576e-10	2.56161e-09	syndecan binding protein	The protein encoded by this gene was initially identified as a molecule linking syndecan-mediated signaling to the cytoskeleton. The syntenin protein contains tandemly repeated PDZ domains that bind the cytoplasmic, C-terminal domains of a variety of transmembrane proteins. This protein may also affect cytoskeletal-membrane organization, cell adhesion, protein trafficking, and the activation of t…
CKAP4	0.278986	9.44898	2.37026e-10	2.67338e-09	cytoskeleton associated protein 4	Enables RNA binding activity. Located in several cellular components, including lipid droplet; nuclear speck; and rough endoplasmic reticulum. [provided by Alliance of Genome Resources, Apr 2022]
HTATIP2	0.271367	8.46542	2.62957e-10	2.9553e-09	HIV-1 Tat interactive protein 2	Enables protein serine/threonine kinase activity. Involved in import into nucleus and regulation of angiogenesis. Acts upstream of or within positive regulation of programmed cell death; positive regulation of transcription by RNA polymerase II; and protein autophosphorylation. Located in cytosol and nuclear envelope. [provided by Alliance of Genome Resources, Apr 2022]
ANXA1	0.371884	9.96922	3.37536e-10	3.73812e-09	annexin A1	This gene encodes a membrane-localized protein that binds phospholipids. This protein inhibits phospholipase A2 and has anti-inflammatory activity. Loss of function or expression of this gene has been detected in multiple tumors. [provided by RefSeq, Dec 2014].
LOC649150	0.325936	13.2511	3.61274e-10	3.99634e-09	NA	NA
FAM49B	0.267546	7.42348	3.67709e-10	4.06278e-09	NA	NA
DOCK8	0.376085	8.4101	4.23352e-10	4.63976e-09	dedicator of cytokinesis 8	This gene encodes a member of the DOCK180 family of guanine nucleotide exchange factors. Guanine nucleotide exchange factors interact with Rho GTPases and are components of intracellular signaling networks. Mutations in this gene result in the autosomal recessive form of the hyper-IgE syndrome. Alternatively spliced transcript variants encoding different isoforms have been described.[provided by …
GLIPR1	0.394751	9.27657	4.60526e-10	5.02105e-09	GLI pathogenesis related 1	This gene encodes a protein with similarity to both the pathogenesis-related protein (PR) superfamily and the cysteine-rich secretory protein (CRISP) family. Increased expression of this gene is associated with myelomocytic differentiation in macrophage and decreased expression of this gene through gene methylation is associated with prostate cancer. The protein has proapoptotic activities in pro…
FYB	0.470605	9.73988	5.84912e-10	6.30833e-09	NA	NA
VPS35	0.297124	8.59969	6.27686e-10	6.74664e-09	VPS35 retromer complex component	This gene belongs to a group of vacuolar protein sorting (VPS) genes. The encoded protein is a component of a large multimeric complex, termed the retromer complex, involved in retrograde transport of proteins from endosomes to the trans-Golgi network. The close structural similarity between the yeast and human proteins that make up this complex suggests a similarity in function. Expression studi…
S100A9	0.252813	13.6303	6.51315e-10	6.9848e-09	S100 calcium binding protein A9	The protein encoded by this gene is a member of the S100 family of proteins containing 2 EF-hand calcium-binding motifs. S100 proteins are localized in the cytoplasm and/or nucleus of a wide range of cells, and involved in the regulation of a number of cellular processes such as cell cycle progression and differentiation. S100 genes include at least 13 members which are located as a cluster on ch…
IFIT2	0.436096	9.60583	7.35489e-10	7.81241e-09	interferon induced protein with tetratricopeptide repeats 2	Enables RNA binding activity. Involved in negative regulation of protein binding activity; positive regulation of apoptotic process; and response to virus. Located in endoplasmic reticulum. [provided by Alliance of Genome Resources, Apr 2022]
TMEM70	0.270381	7.28904	7.46135e-10	7.92105e-09	transmembrane protein 70	This gene likely encodes a mitochondrial membrane protein. The encoded protein may play a role in biogenesis of mitochondrial ATP synthase. Mutations in this gene have been associated with neonatal mitochondrial encephalocardiomyopathy due to ATP synthase deficiency. Alternatively spliced transcript variants have been described. [provided by RefSeq, Feb 2010].
BRP44L	0.295357	8.49965	7.78871e-10	8.23807e-09	NA	NA
TM9SF2	0.370377	8.65835	7.79036e-10	8.23807e-09	transmembrane 9 superfamily member 2	This gene encodes a member of the transmembrane 9 superfamily. The encoded 76 kDa protein localizes to early endosomes in human cells. The encoded protein possesses a conserved and highly hydrophobic C-terminal domain which contains nine transmembrane domains. The protein may play a role in small molecule transport or act as an ion channel. A pseudogene associated with this gene is located on the…
FGL2	0.346992	10.7381	7.86685e-10	8.30507e-09	fibrinogen like 2	The protein encoded by this gene is a secreted protein that is similar to the beta- and gamma-chains of fibrinogen. The carboxyl-terminus of the encoded protein consists of the fibrinogen-related domains (FRED). The encoded protein forms a tetrameric complex which is stabilized by interchain disulfide bonds. This protein may play a role in physiologic functions at mucosal sites. [provided by RefS…
TNFAIP6	0.369009	8.55727	8.96981e-10	9.40665e-09	TNF alpha induced protein 6	The protein encoded by this gene is a secretory protein that contains a hyaluronan-binding domain, and thus is a member of the hyaluronan-binding protein family. The hyaluronan-binding domain is known to be involved in extracellular matrix stability and cell migration. This protein has been shown to form a stable complex with inter-alpha-inhibitor (I alpha I), and thus enhance the serine protease…
DDX21	0.27283	7.65498	1.07959e-09	1.11918e-08	DExD-box helicase 21	DEAD box proteins, characterized by the conserved motif Asp-Glu-Ala-Asp (DEAD), are putative RNA helicases. They are implicated in a number of cellular processes involving alteration of RNA secondary structure such as translation initiation, nuclear and mitochondrial splicing, and ribosome and spliceosome assembly. Based on their distribution patterns, some members of this family are believed to …
ADM	0.412678	9.60669	1.10905e-09	1.14658e-08	adrenomedullin	The protein encoded by this gene is a preprohormone which is cleaved to form two biologically active peptides, adrenomedullin and proadrenomedullin N-terminal 20 peptide. Adrenomedullin is a 52 aa peptide with several functions, including vasodilation, regulation of hormone secretion, promotion of angiogenesis, and antimicrobial activity. The antimicrobial activity is antibacterial, as the peptid…
MYLIP	0.311964	8.37989	1.14247e-09	1.17857e-08	myosin regulatory light chain interacting protein	The ERM protein family members ezrin, radixin, and moesin are cytoskeletal effector proteins linking actin to membrane-bound proteins at the cell surface. Myosin regulatory light chain interacting protein (MYLIP) is a novel ERM-like protein that interacts with myosin regulatory light chain and inhibits neurite outgrowth. [provided by RefSeq, Jul 2008].
C19orf2	0.329546	8.35207	1.19587e-09	1.22632e-08	NA	NA
NDUFB5	0.302414	9.13262	1.22996e-09	1.25924e-08	NADH:ubiquinone oxidoreductase subunit B5	The protein encoded by this gene is a subunit of the multisubunit NADH:ubiquinone oxidoreductase (complex I). Mammalian complex I is composed of 45 different subunits. It locates at the mitochondrial inner membrane. This protein has NADH dehydrogenase activity and oxidoreductase activity. It transfers electrons from NADH to the respiratory chain. The immediate electron acceptor for the enzyme is …
C1orf59	0.255836	7.76089	1.37286e-09	1.401e-08	NA	NA
C1orf183	0.276704	8.94267	2.0319e-09	2.01817e-08	NA	NA
LPIN1	0.264414	8.16124	2.19506e-09	2.16887e-08	lipin 1	This gene encodes a magnesium-ion-dependent phosphatidic acid phosphohydrolase enzyme that catalyzes the penultimate step in triglyceride synthesis including the dephosphorylation of phosphatidic acid to yield diacylglycerol. Expression of this gene is required for adipocyte differentiation and it also functions as a nuclear transcriptional coactivator with some peroxisome proliferator-activated …
CD52	0.374605	11.1567	2.25302e-09	2.22268e-08	CD52 molecule	Involved in positive regulation of cytosolic calcium ion concentration. Predicted to be located in extracellular region and plasma membrane. Predicted to be intrinsic component of plasma membrane. Predicted to be active in sperm midpiece. [provided by Alliance of Genome Resources, Apr 2022]
HLA-DRA	0.281589	12.6955	2.51911e-09	2.46213e-08	major histocompatibility complex, class II, DR alpha	HLA-DRA is one of the HLA class II alpha chain paralogues. This class II molecule is a heterodimer consisting of an alpha and a beta chain, both anchored in the membrane. This molecule is expressed on the surface of various antigen presenting cells such as B lymphocytes, dendritic cells, and monocytes/macrophages, and plays a central role in the immune system and response by presenting peptides d…
ITGAM	0.352951	9.09823	3.04413e-09	2.93297e-08	integrin subunit alpha M	This gene encodes the integrin alpha M chain. Integrins are heterodimeric integral membrane proteins composed of an alpha chain and a beta chain. This I-domain containing alpha integrin combines with the beta 2 chain (ITGB2) to form a leukocyte-specific integrin referred to as macrophage receptor 1 ('Mac-1'), or inactivated-C3b (iC3b) receptor 3 ('CR3'). The alpha M beta 2 integrin is important i…
ARPC5	0.510444	10.0951	3.25577e-09	3.12735e-08	actin related protein 2/3 complex subunit 5	This gene encodes one of seven subunits of the human Arp2/3 protein complex. The Arp2/3 protein complex has been implicated in the control of actin polymerization in cells and has been conserved through evolution. The exact role of the protein encoded by this gene, the p16 subunit, has yet to be determined. Alternatively spliced transcript variants encoding different isoforms have been observed f…
KCNJ2	0.259622	8.91553	3.29537e-09	3.16059e-08	potassium inwardly rectifying channel subfamily J member 2	Potassium channels are present in most mammalian cells, where they participate in a wide range of physiologic responses. The protein encoded by this gene is an integral membrane protein and inward-rectifier type potassium channel. The encoded protein, which has a greater tendency to allow potassium to flow into a cell rather than out of a cell, probably participates in establishing action potenti…
BTF3	0.336799	11.5522	4.72541e-09	4.41822e-08	basic transcription factor 3	This gene encodes the basic transcription factor 3. This protein forms a stable complex with RNA polymerase IIB and is required for transcriptional initiation. Alternative splicing results in multiple transcript variants encoding different isoforms. This gene has multiple pseudogenes. [provided by RefSeq, Jul 2008].
GALNAC4S-6ST	0.253193	10.4447	5.14963e-09	4.78989e-08	NA	NA
MTPN	0.34154	10.1122	5.98208e-09	5.52033e-08	myotrophin	The transcript produced from this gene is bi-cistronic and can encode both myotrophin and leucine zipper protein 6. The myotrophin protein is associated with cardiac hypertrophy, where it is involved in the conversion of NFkappa B p50-p65 heterodimers to p50-p50 and p65-p65 homodimers. This protein also has a potential function in cerebellar morphogenesis, and it may be involved in the differenti…
LITAF	0.277183	12.6506	6.19057e-09	5.68723e-08	lipopolysaccharide induced TNF factor	Lipopolysaccharide is a potent stimulator of monocytes and macrophages, causing secretion of tumor necrosis factor-alpha (TNF-alpha) and other inflammatory mediators. This gene encodes lipopolysaccharide-induced TNF-alpha factor, which is a DNA-binding protein and can mediate the TNF-alpha expression by direct binding to the promoter region of the TNF-alpha gene. The transcription of this gene is…
PIAS1	0.288571	9.45828	6.71699e-09	6.13815e-08	protein inhibitor of activated STAT 1	This gene encodes a member of the protein inhibitor of activated STAT (PIAS) family. PIAS proteins function as SUMO E3 ligases and play important roles in many cellular processes by mediating the sumoylation of target proteins. This protein plays a central role as a transcriptional coregulator of numerous cellular pathways includign the STAT1 and nuclear factor kappaB pathways. Alternate splicing…
C21orf7	0.267885	7.79515	7.03926e-09	6.41103e-08	NA	NA
ANKRD13A	0.349864	9.7437	7.5609e-09	6.87292e-08	ankyrin repeat domain 13A	Enables ubiquitin-dependent protein binding activity. Involved in negative regulation of protein localization to endosome and negative regulation of receptor internalization. Located in late endosome; perinuclear region of cytoplasm; and plasma membrane. [provided by Alliance of Genome Resources, Apr 2022]
ABHD5	0.333387	7.95987	7.82251e-09	7.09373e-08	abhydrolase domain containing 5, lysophosphatidic acid acyltransferase	The protein encoded by this gene belongs to a large family of proteins defined by an alpha/beta hydrolase fold, and contains three sequence motifs that correspond to a catalytic triad found in the esterase/lipase/thioesterase subfamily. It differs from other members of this subfamily in that its putative catalytic triad contains an asparagine instead of the serine residue. Mutations in this gene …
H2AFZ	0.285877	10.2923	8.06727e-09	7.29824e-08	NA	NA
FTHL3	0.372538	9.16254	8.49953e-09	7.67101e-08	NA	NA
EDG6	0.251737	10.4388	9.21134e-09	8.27407e-08	NA	NA
DEF8	0.251351	10.1341	1.22984e-08	1.08416e-07	differentially expressed in FDCP 8 homolog	Predicted to enable metal ion binding activity. Predicted to be involved in lysosome localization; positive regulation of bone resorption; and positive regulation of ruffle assembly. [provided by Alliance of Genome Resources, Apr 2022]
RRAGA	0.272525	8.82528	1.28084e-08	1.12703e-07	Ras related GTP binding A	Enables several functions, including GTP binding activity; protein dimerization activity; and ubiquitin protein ligase binding activity. Involved in several processes, including cellular response to amino acid starvation; negative regulation of autophagy; and positive regulation of TORC1 signaling. Located in lysosome and nucleus. Colocalizes with GATOR1 complex. [provided by Alliance of Genome R…
SNAP23	0.275425	7.66573	1.29694e-08	1.13962e-07	synaptosome associated protein 23	Specificity of vesicular transport is regulated, in part, by the interaction of a vesicle-associated membrane protein termed synaptobrevin/VAMP with a target compartment membrane protein termed syntaxin. These proteins, together with SNAP25 (synaptosome-associated protein of 25 kDa), form a complex which serves as a binding site for the general membrane fusion machinery. Synaptobrevin/VAMP and sy…
MNDA	0.409753	10.7679	1.81132e-08	1.56549e-07	myeloid cell nuclear differentiation antigen	The myeloid cell nuclear differentiation antigen (MNDA) is detected only in nuclei of cells of the granulocyte-monocyte lineage. A 200-amino acid region of human MNDA is strikingly similar to a region in the proteins encoded by a family of interferon-inducible mouse genes, designated Ifi-201, Ifi-202, and Ifi-203, that are not regulated in a cell- or tissue-specific fashion. The 1.8-kb MNDA mRNA,…
MS4A6A	0.339735	9.99813	1.8809e-08	1.62064e-07	membrane spanning 4-domains A6A	This gene encodes a member of the membrane-spanning 4A gene family. Members of this nascent protein family are characterized by common structural features and similar intron/exon splice boundaries and display unique expression patterns among hematopoietic cells and nonlymphoid tissues. The gene encoding this protein is localized to 11q12.1, among a cluster of family members. Alternative splicing …
NMI	0.381288	7.94642	2.12042e-08	1.81201e-07	N-myc and STAT interactor	NMYC interactor (NMI) encodes a protein that interacts with NMYC and CMYC (two members of the oncogene Myc family), and other transcription factors containing a Zip, HLH, or HLH-Zip motif. The NMI protein also interacts with all STATs except STAT2 and augments STAT-mediated transcription in response to cytokines IL2 and IFN-gamma. The NMI mRNA has low expression levels in all human fetal and adul…
WAC	0.280765	8.96457	2.37087e-08	2.01333e-07	WW domain containing adaptor with coiled-coil	The protein encoded by this gene contains a WW domain, which is a protein module found in a wide range of signaling proteins. This domain mediates protein-protein interactions and binds proteins containing short linear peptide motifs that are proline-rich or contain at least one proline. This gene product shares 94% sequence identity with the WAC protein in mouse, however, its exact function is n…
PDCD6	0.318585	9.34469	2.55539e-08	2.16035e-07	programmed cell death 6	This gene encodes a calcium-binding protein belonging to the penta-EF-hand protein family. Calcium binding is important for homodimerization and for conformational changes required for binding to other protein partners. This gene product participates in T cell receptor-, Fas-, and glucocorticoid-induced programmed cell death. In mice deficient for this gene product, however, apoptosis was not blo…
CREB5	0.261575	9.4301	2.64668e-08	2.23057e-07	cAMP responsive element binding protein 5	The product of this gene belongs to the CRE (cAMP response element)-binding protein family. Members of this family contain zinc-finger and bZIP DNA-binding domains. The encoded protein specifically binds to CRE as a homodimer or a heterodimer with c-Jun or CRE-BP1, and functions as a CRE-dependent trans-activator. Alternatively spliced transcript variants encoding different isoforms have been ide…
PPP2R3C	0.259415	8.2125	2.83054e-08	2.37918e-07	protein phosphatase 2 regulatory subunit B''gamma	This gene encodes a regulatory subunit of the serine/threonine phosphatase, protein phosphatase 2. This protein is localized to both nuclear and cytoplasmic regions depending on cell cycle phase. Homozygous conditional knockout mice for this gene exhibit reduced numbers and impaired proliferation of immune system B cells. This protein may regulate the expression of the P-glycoprotein ATP-binding …
H3F3B	0.290812	8.3543	3.11311e-08	2.59371e-07	NA	NA
TUBB1	0.412102	9.22551	3.15129e-08	2.62322e-07	tubulin beta 1 class VI	This gene encodes a member of the beta tubulin protein family. Beta tubulins are one of two core protein families (alpha and beta tubulins) that heterodimerize and assemble to form microtubules. This protein is specifically expressed in platelets and megakaryocytes and may be involved in proplatelet production and platelet release. A mutations in this gene is associated with autosomal dominant ma…
BTN2A1	0.264776	8.41828	3.54758e-08	2.92106e-07	butyrophilin subfamily 2 member A1	This gene encodes a member of the immunoglobulin superfamily. The gene is located in a cluster of butyrophilin-like genes in the juxta-telomeric region of the major histocompatibility complex on chromosome 6. A pseudogene of this gene has been identified in this cluster. The encoded protein is an integral plasma membrane protein involved in lipid, fatty-acid, and sterol metabolism. Alterations in…
DDX17	0.3231	9.89483	3.78762e-08	3.10513e-07	DEAD-box helicase 17	DEAD box proteins, characterized by the conserved motif Asp-Glu-Ala-Asp (DEAD), are putative RNA helicases. They are implicated in a number of cellular processes involving alteration of RNA secondary structure, such as translation initiation, nuclear and mitochondrial splicing, and ribosome and splicesosome assembly. Based on their distribution patterns, some members of this family are believed t…
IL18RAP	0.315559	9.75466	3.8211e-08	3.12457e-07	interleukin 18 receptor accessory protein	The protein encoded by this gene is an accessory subunit of the heterodimeric receptor for interleukin 18 (IL18), a proinflammatory cytokine involved in inducing cell-mediated immunity. This protein enhances the IL18-binding activity of the IL18 receptor and plays a role in signaling by IL18. Mutations in this gene are associated with Crohn's disease and inflammatory bowel disease, and susceptibi…
DHX15	0.266401	8.7117	3.95512e-08	3.22444e-07	DEAH-box helicase 15	The protein encoded by this gene is a putative ATP-dependent RNA helicase implicated in pre-mRNA splicing. [provided by RefSeq, Jul 2008].
ORMDL1	0.268214	7.59829	4.40831e-08	3.56631e-07	ORMDL sphingolipid biosynthesis regulator 1	Involved in ceramide metabolic process. Acts upstream of or within negative regulation of ceramide biosynthetic process. Located in endoplasmic reticulum membrane. [provided by Alliance of Genome Resources, Apr 2022]
NAMPT	0.410817	9.04453	4.64775e-08	3.74724e-07	nicotinamide phosphoribosyltransferase	This gene encodes a protein that catalyzes the condensation of nicotinamide with 5-phosphoribosyl-1-pyrophosphate to yield nicotinamide mononucleotide, one step in the biosynthesis of nicotinamide adenine dinucleotide. The protein belongs to the nicotinic acid phosphoribosyltransferase (NAPRTase) family and is thought to be involved in many important biological processes, including metabolism, st…
PPT1	0.438526	10.2657	6.66062e-08	5.20852e-07	palmitoyl-protein thioesterase 1	The protein encoded by this gene is a small glycoprotein involved in the catabolism of lipid-modified proteins during lysosomal degradation. The encoded enzyme removes thioester-linked fatty acyl groups such as palmitate from cysteine residues. Defects in this gene are a cause of infantile neuronal ceroid lipofuscinosis 1 (CLN1, or INCL) and neuronal ceroid lipofuscinosis 4 (CLN4). Two transcript…
GLUD1	0.266919	8.70913	7.05657e-08	5.48873e-07	glutamate dehydrogenase 1	This gene encodes glutamate dehydrogenase, which is a mitochondrial matrix enzyme that catalyzes the oxidative deamination of glutamate to alpha-ketoglutarate and ammonia. This enzyme has an important role in regulating amino acid-induced insulin secretion. It is allosterically activated by ADP and inhibited by GTP and ATP. Activating mutations in this gene are a common cause of congenital hyperi…
LOC729559	0.250654	7.63413	7.32558e-08	5.68271e-07	NA	NA
IGJ	0.262026	7.11462	1.02188e-07	7.74822e-07	NA	NA
C12orf57	0.299842	9.38962	1.13998e-07	8.58195e-07	chromosome 12 open reading frame 57	This gene is ubiquitously expressed in human tissues. It is required for development of the human corpus callosum. Mutations in this gene are associated with Temtamy syndrome (TEMTYS). Multiple alternatively spliced transcript variants have been found for this gene. [provided by RefSeq, Sep 2014].
TM2D1	0.257285	7.86404	1.36091e-07	1.01326e-06	TM2 domain containing 1	The protein encoded by this gene is a beta-amyloid peptide-binding protein. It contains a structural module related to that of the seven transmembrane domain G protein-coupled receptor superfamily and known to be important in heterotrimeric G protein activation. Beta-amyloid peptide has been established to be a causative factor in neuron death and the consequent diminution of cognitive abilities …
GBP1	0.303491	7.86538	1.53865e-07	1.13402e-06	guanylate binding protein 1	Guanylate binding protein expression is induced by interferon. Guanylate binding proteins are characterized by their ability to specifically bind guanine nucleotides (GMP, GDP, and GTP) and are distinguished from the GTP-binding proteins by the presence of 2 binding motifs rather than 3. [provided by RefSeq, Jul 2008].
CXCR4	0.266448	9.67927	1.62986e-07	1.19291e-06	C-X-C motif chemokine receptor 4	This gene encodes a CXC chemokine receptor specific for stromal cell-derived factor-1. The protein has 7 transmembrane regions and is located on the cell surface. It acts with the CD4 protein to support HIV entry into cells and is also highly expressed in breast cancer cells. Mutations in this gene have been associated with WHIM (warts, hypogammaglobulinemia, infections, and myelokathexis) syndro…
LOC644029	0.252912	12.8751	1.67104e-07	1.21834e-06	NA	NA
CASP4	0.257121	10.002	1.95227e-07	1.40716e-06	caspase 4	This gene encodes a protein that is a member of the cysteine-aspartic acid protease (caspase) family. Sequential activation of caspases plays a central role in the execution-phase of cell apoptosis. Caspases exist as inactive proenzymes composed of a prodomain and a large and small protease subunit. Activation of caspases requires proteolytic processing at conserved internal aspartic residues to …
HOPX	0.260654	7.93237	2.2533e-07	1.61126e-06	HOP homeobox	The protein encoded by this gene is a homeodomain protein that lacks certain conserved residues required for DNA binding. It was reported that choriocarcinoma cell lines and tissues failed to express this gene, which suggested the possible involvement of this gene in malignant conversion of placental trophoblasts. Studies in mice suggest that this protein may interact with serum response factor (…
TLR1	0.271528	7.44877	2.6402e-07	1.8606e-06	toll like receptor 1	The protein encoded by this gene is a member of the Toll-like receptor (TLR) family which plays a fundamental role in pathogen recognition and activation of innate immunity. TLRs are highly conserved from Drosophila to humans and share structural and functional similarities. They recognize pathogen-associated molecular patterns (PAMPs) that are expressed on infectious agents, and mediate the prod…
CD48	0.31951	9.30441	2.69253e-07	1.89536e-06	CD48 molecule	This gene encodes a member of the CD2 subfamily of immunoglobulin-like receptors which includes SLAM (signaling lymphocyte activation molecules) proteins. The encoded protein is found on the surface of lymphocytes and other immune cells, dendritic cells and endothelial cells, and participates in activation and differentiation pathways in these cells. The encoded protein does not have a transmembr…
C20orf3	0.253554	8.60449	3.22807e-07	2.23789e-06	NA	NA
ARHGAP9	0.286681	11.1545	4.42608e-07	3.00312e-06	Rho GTPase activating protein 9	This gene encodes a member of the Rho-GAP family of GTPase activating proteins. The protein has substantial GAP activity towards several Rho-family GTPases in vitro, converting them to an inactive GDP-bound state. It is implicated in regulating adhesion of hematopoietic cells to the extracellular matrix. Multiple transcript variants encoding different isoforms have been found for this gene. [prov…
RPS23	0.27437	8.77232	4.56263e-07	3.08748e-06	ribosomal protein S23	Ribosomes, the organelles that catalyze protein synthesis, consist of a small 40S subunit and a large 60S subunit. Together these subunits are composed of 4 RNA species and approximately 80 structurally distinct proteins. This gene encodes a ribosomal protein that is a component of the 40S subunit. The protein belongs to the S12P family of ribosomal proteins. It is located in the cytoplasm. The p…
LOC653773	0.277674	7.38514	5.55157e-07	3.70972e-06	NA	NA
UBE2E1	0.290759	8.43582	5.68466e-07	3.79344e-06	ubiquitin conjugating enzyme E2 E1	The modification of proteins with ubiquitin is an important cellular mechanism for targeting abnormal or short-lived proteins for degradation. Ubiquitination involves at least three classes of enzymes: ubiquitin-activating enzymes, or E1s, ubiquitin-conjugating enzymes, or E2s, and ubiquitin-protein ligases, or E3s. This gene encodes a member of the E2 ubiquitin-conjugating enzyme family. Three a…
ZFP36L1	0.31345	8.68865	6.25928e-07	4.15047e-06	ZFP36 ring finger protein like 1	This gene is a member of the TIS11 family of early response genes, which are induced by various agonists such as the phorbol ester TPA and the polypeptide mitogen EGF. This gene is well conserved across species and has a promoter that contains motifs seen in other early-response genes. The encoded protein contains a distinguishing putative zinc finger domain with a repeating cys-his motif. This p…
HERPUD1	0.318353	8.21255	7.74762e-07	5.0613e-06	homocysteine inducible ER protein with ubiquitin like domain 1	The accumulation of unfolded proteins in the endoplasmic reticulum (ER) triggers the ER stress response. This response includes the inhibition of translation to prevent further accumulation of unfolded proteins, the increased expression of proteins involved in polypeptide folding, known as the unfolded protein response (UPR), and the destruction of misfolded proteins by the ER-associated protein …
ACSL1	0.416811	8.84798	9.80356e-07	6.29172e-06	acyl-CoA synthetase long chain family member 1	The protein encoded by this gene is an isozyme of the long-chain fatty-acid-coenzyme A ligase family. Although differing in substrate specificity, subcellular localization, and tissue distribution, all isozymes of this family convert free long-chain fatty acids into fatty acyl-CoA esters, and thereby play a key role in lipid biosynthesis and fatty acid degradation. Several transcript variants enc…
DUSP6	0.257641	7.87654	1.1429e-06	7.24662e-06	dual specificity phosphatase 6	The protein encoded by this gene is a member of the dual specificity protein phosphatase subfamily. These phosphatases inactivate their target kinases by dephosphorylating both the phosphoserine/threonine and phosphotyrosine residues. They negatively regulate members of the mitogen-activated protein (MAP) kinase superfamily (MAPK/ERK, SAPK/JNK, p38), which are associated with cellular proliferati…
COX5A	0.258403	10.0827	1.40995e-06	8.81616e-06	cytochrome c oxidase subunit 5A	Cytochrome c oxidase (COX) is the terminal enzyme of the mitochondrial respiratory chain. It is a multi-subunit enzyme complex that couples the transfer of electrons from cytochrome c to molecular oxygen and contributes to a proton electrochemical gradient across the inner mitochondrial membrane. The complex consists of 13 mitochondrial- and nuclear-encoded subunits. The mitochondrially-encoded s…
HEBP2	0.33791	8.50602	1.81022e-06	1.11102e-05	heme binding protein 2	The protein encoded by this gene is found predominately in the cytoplasm, where it plays a role in the collapse of mitochondrial membrane potential (MMP) prior to necrotic cell death. The encoded protein enhances outer and inner mitochondrial membrane permeabilization, especially under conditions of oxidative stress. [provided by RefSeq, May 2016].
EEF1G	0.261966	11.4948	1.83753e-06	1.12524e-05	eukaryotic translation elongation factor 1 gamma	This gene encodes a subunit of the elongation factor-1 complex, which is responsible for the enzymatic delivery of aminoacyl tRNAs to the ribosome. This subunit contains an N-terminal glutathione transferase domain, which may be involved in regulating the assembly of multisubunit complexes containing this elongation factor and aminoacyl-tRNA synthetases. [provided by RefSeq, Jul 2008].
FCGR3B	0.31847	9.23901	2.23951e-06	1.34832e-05	Fc gamma receptor IIIb	The protein encoded by this gene is a low affinity receptor for the Fc region of gamma immunoglobulins (IgG). The encoded protein acts as a monomer and can bind either monomeric or aggregated IgG. This gene may function to capture immune complexes in the peripheral circulation. Several transcript variants encoding different isoforms have been found for this gene. A highly-similar gene encoding a …
DNTTIP1	0.297655	8.5115	2.48864e-06	1.48652e-05	deoxynucleotidyltransferase terminal interacting protein 1	DNTTIP1 binds DNA and enhances the activity of terminal deoxynucleotidyltransferase (TDT, or DNTT; MIM 187410), a DNA polymerase that catalyzes the polymerization of DNA in the absence of a DNA template (Yamashita et al., 2001 [PubMed 11473582]).[supplied by OMIM, Mar 2008].
LEPROT	0.266145	9.24638	3.60151e-06	2.08496e-05	leptin receptor overlapping transcript	LEPROT is associated with the Golgi complex and endosomes and has a role in cell surface expression of growth hormone receptor (GHR; MIM 600946) and leptin receptor (OBR, or LEPR; MIM 601007), thereby altering receptor-mediated cell signaling (Couturier et al., 2007 [PubMed 18042720]; Touvier et al., 2009 [PubMed 19907080]).[supplied by OMIM, Jul 2010].
FTH1	0.303946	8.41943	3.97395e-06	2.28316e-05	ferritin heavy chain 1	This gene encodes the heavy subunit of ferritin, the major intracellular iron storage protein in prokaryotes and eukaryotes. It is composed of 24 subunits of the heavy and light ferritin chains. Variation in ferritin subunit composition may affect the rates of iron uptake and release in different tissues. A major function of ferritin is the storage of iron in a soluble and nontoxic state. Defects…
ORM1	0.295696	8.03066	4.12377e-06	2.36208e-05	orosomucoid 1	This gene encodes a key acute phase plasma protein. Because of its increase due to acute inflammation, this protein is classified as an acute-phase reactant. The specific function of this protein has not yet been determined; however, it may be involved in aspects of immunosuppression. [provided by RefSeq, Jul 2008].
HBE1	0.729517	10.8008	4.18263e-06	2.3929e-05	hemoglobin subunit epsilon 1	The epsilon globin gene (HBE) is normally expressed in the embryonic yolk sac: two epsilon chains together with two zeta chains (an alpha-like globin) constitute the embryonic hemoglobin Hb Gower I; two epsilon chains together with two alpha chains form the embryonic Hb Gower II. Both of these embryonic hemoglobins are normally supplanted by fetal, and later, adult hemoglobin. The five beta-like …
PSMD6	0.337822	8.38071	4.31579e-06	2.46092e-05	proteasome 26S subunit, non-ATPase 6	This gene encodes a member of the protease subunit S10 family. The encoded protein is a subunit of the 26S proteasome which colocalizes with DNA damage foci and is involved in the ATP-dependent degradation of ubiquinated proteins. Alternative splicing results in multiple transcript variants [provided by RefSeq, Nov 2012].
EMR3	0.251196	9.03796	5.72589e-06	3.193e-05	NA	NA
LOC647856	0.270359	11.1796	8.49319e-06	4.5813e-05	NA	NA
TMEM154	0.267081	10.4515	1.00638e-05	5.34639e-05	transmembrane protein 154	Predicted to be integral component of membrane. [provided by Alliance of Genome Resources, Apr 2022]
YWHAB	0.28676	11.3645	1.36655e-05	7.08523e-05	tyrosine 3-monooxygenase/tryptophan 5-monooxygenase activation protein beta	This gene encodes a protein belonging to the 14-3-3 family of proteins, members of which mediate signal transduction by binding to phosphoserine-containing proteins. This highly conserved protein family is found in both plants and mammals. The encoded protein has been shown to interact with RAF1 and CDC25 phosphatases, suggesting that it may play a role in linking mitogenic signaling and the cell…
CMTM2	0.311357	10.2757	1.47225e-05	7.59589e-05	CKLF like MARVEL transmembrane domain containing 2	This gene belongs to the chemokine-like factor gene superfamily, a novel family that links the chemokine and the transmembrane 4 superfamilies of signaling molecules. The protein encoded by this gene may play an important role in testicular development. [provided by RefSeq, Jul 2008].
S100P	0.31154	9.17851	2.31957e-05	0.000114834	S100 calcium binding protein P	The protein encoded by this gene is a member of the S100 family of proteins containing 2 EF-hand calcium-binding motifs. S100 proteins are localized in the cytoplasm and/or nucleus of a wide range of cells, and involved in the regulation of a number of cellular processes such as cell cycle progression and differentiation. S100 genes include at least 13 members which are located as a cluster on ch…
PYGL	0.298224	9.00347	2.83079e-05	0.000137983	glycogen phosphorylase L	This gene encodes a homodimeric protein that catalyses the cleavage of alpha-1,4-glucosidic bonds to release glucose-1-phosphate from liver glycogen stores. This protein switches from inactive phosphorylase B to active phosphorylase A by phosphorylation of serine residue 15. Activity of this enzyme is further regulated by multiple allosteric effectors and hormonal controls. Humans have three glyc…
LOC649946	0.263388	9.52631	4.62729e-05	0.000216751	NA	NA
LOC440737	0.296645	9.23418	9.52166e-05	0.000417751	NA	NA
ZNF313	0.268677	8.78507	0.000179507	0.000741116	NA	NA
BLOC1S1	0.292334	8.49616	0.000190286	0.000782553	biogenesis of lysosomal organelles complex 1 subunit 1	BLOC1S1 is a component of the ubiquitously expressed BLOC1 multisubunit protein complex. BLOC1 is required for normal biogenesis of specialized organelles of the endosomal-lysosomal system, such as melanosomes and platelet dense granules (Starcevic and Dell'Angelica, 2004 [PubMed 15102850]).[supplied by OMIM, Mar 2008].
JAK1	0.259018	8.23849	0.0004218	0.0016107	Janus kinase 1	This gene encodes a membrane protein that is a member of a class of protein-tyrosine kinases (PTK) characterized by the presence of a second phosphotransferase-related domain immediately N-terminal to the PTK domain. The encoded kinase phosphorylates STAT proteins (signal transducers and activators of transcription) and plays a key role in interferon-alpha/beta, interferon-gamma, and cytokine sig…
PICALM	0.341762	8.80578	0.000726279	0.00262193	phosphatidylinositol binding clathrin assembly protein	This gene encodes a clathrin assembly protein, which recruits clathrin and adaptor protein complex 2 (AP2) to cell membranes at sites of coated-pit formation and clathrin-vesicle assembly. The protein may be required to determine the amount of membrane to be recycled, possibly by regulating the size of the clathrin cage. The protein is involved in AP2-dependent clathrin-mediated endocytosis at th…
Abbreviations: log₂FC, log₂ fold change; FDR, false discovery rate; ALS, amyotrophic lateral sclerosis; DEG, differentially expressed gene.

## Sheet: Downregulated_DEGs
ID	logFC	AveExpr	P.Value	FDR
ARS2	-0.311509	10.2506	7.17416e-32	3.18871e-29
ZNF652	-0.518521	11.5371	2.60292e-31	9.42616e-29
STIP1	-0.341368	8.69165	6.48927e-30	1.86006e-27
GABBR1	-0.311335	7.99845	7.48476e-30	2.02848e-27
FLJ21438	-0.436949	11.0972	1.03816e-29	2.55778e-27
LILRB1	-0.327422	13.0688	1.30508e-29	3.09484e-27
OSBPL5	-0.323745	8.02927	2.93628e-29	6.33001e-27
WDR23	-0.300601	8.79454	2.08982e-28	3.77581e-26
D2HGDH	-0.328629	8.86621	2.56815e-28	4.51114e-26
IDH3B	-0.252978	10.0832	2.84197e-28	4.90137e-26
GPR114	-0.32478	8.10251	3.58842e-28	5.86861e-26
RNF165	-0.424351	7.62872	4.86521e-28	7.64237e-26
AARS	-0.305829	9.26308	7.68074e-28	1.16661e-25
EIF3B	-0.336227	10.8261	1.11483e-27	1.6523e-25
ABCF1	-0.342102	9.21746	1.69405e-27	2.47214e-25
RBM6	-0.3163	8.77348	1.38775e-26	1.85402e-24
IL18	-0.262278	13.3641	9.24397e-26	1.12415e-23
NOL1	-0.30421	8.88786	1.02575e-25	1.22387e-23
PUF60	-0.254803	10.3972	1.53213e-25	1.76157e-23
PNPT1	-0.284879	13.5092	2.35991e-25	2.64911e-23
NUDC	-0.332539	9.95653	3.63802e-25	3.89926e-23
AHR	-0.376702	12.7625	5.69438e-25	5.80796e-23
FBXO18	-0.262446	9.21696	5.8244e-25	5.90881e-23
CARD11	-0.350689	8.57156	6.03189e-25	6.08675e-23
LAT1-3TM	-0.289957	7.49778	8.50346e-25	8.49048e-23
DTX2	-0.316979	9.53918	2.57491e-24	2.47963e-22
POLR3A	-0.255816	8.12698	3.98892e-24	3.72778e-22
CLIC3	-0.488063	8.9629	5.64763e-24	5.05383e-22
DIAPH1	-0.291409	10.1391	7.67086e-24	6.64892e-22
CDH23	-0.357793	8.04204	8.97129e-24	7.59796e-22
C2orf29	-0.297837	9.75287	9.93401e-24	8.33885e-22
EDC4	-0.273075	9.04229	1.16162e-23	9.66543e-22
MCM7	-0.256649	9.39568	1.70484e-23	1.38809e-21
TXLNA	-0.271155	9.16884	1.78972e-23	1.45097e-21
DDX51	-0.412557	12.062	2.18493e-23	1.74896e-21
CYFIP2	-0.323457	11.6381	2.96991e-23	2.33785e-21
IL18BP	-0.284513	8.79922	3.85323e-23	2.97153e-21
SCRIB	-0.350633	8.14144	7.61887e-23	5.71295e-21
VPS13C	-0.350872	7.86975	8.76303e-23	6.49388e-21
GLG1	-0.303426	9.90881	1.18367e-22	8.57075e-21
LOC645895	-0.269808	13.4345	1.56022e-22	1.10034e-20
CXXC1	-0.253476	9.67807	1.78084e-22	1.24666e-20
EML3	-0.368314	10.321	1.82609e-22	1.27363e-20
MLL4	-0.317764	8.292	2.51633e-22	1.71717e-20
ANKZF1	-0.39109	8.44002	2.65003e-22	1.80192e-20
MYO9A	-0.260889	7.73496	3.51349e-22	2.33875e-20
DDX27	-0.253381	7.59294	7.26297e-22	4.68659e-20
SBK1	-0.39296	9.07978	7.51327e-22	4.80984e-20
WDR74	-0.36643	8.77653	8.27765e-22	5.25202e-20
RANGAP1	-0.456481	9.30114	8.46142e-22	5.35072e-20
C10orf58	-0.358952	12.1792	1.73387e-21	1.0509e-19
CDAN1	-0.282114	13.4789	1.85233e-21	1.11913e-19
DAGLB	-0.327424	8.72073	1.86807e-21	1.12505e-19
DPP9	-0.28784	8.59833	2.72587e-21	1.59115e-19
CATSPER2	-0.482794	12.4316	3.03291e-21	1.76495e-19
ALPP	-0.435461	12.2629	3.57587e-21	2.04948e-19
FLJ20699	-0.314305	8.68017	3.98506e-21	2.27713e-19
VPS16	-0.274745	9.29876	4.14373e-21	2.35362e-19
C7orf54	-0.302375	8.73193	5.16208e-21	2.90593e-19
TPM2	-0.344326	7.91702	5.91545e-21	3.30065e-19
NCR3	-0.328206	8.11958	6.46659e-21	3.57661e-19
FAM125A	-0.275718	8.64482	6.9249e-21	3.79689e-19
LOC286016	-0.393064	7.83069	7.10067e-21	3.88204e-19
ZNF689	-0.258591	8.73801	7.36963e-21	4.01751e-19
PCDHB19P	-0.327878	8.39281	9.33257e-21	5.04411e-19
HNRNPUL2	-0.36245	9.15313	1.04448e-20	5.61325e-19
ENO3	-0.25392	7.52429	1.43194e-20	7.56693e-19
LOC158301	-0.329097	8.06955	1.62303e-20	8.48225e-19
GCN5L2	-0.277952	8.42806	1.76043e-20	9.10004e-19
C9orf114	-0.313057	8.53212	2.36731e-20	1.20403e-18
ERBB2	-0.251682	7.22717	2.97464e-20	1.48897e-18
ADAM15	-0.375081	10.1541	3.7883e-20	1.85226e-18
SGSM2	-0.295074	10.1737	6.14701e-20	2.94482e-18
ATP5I	-0.475104	10.3988	6.92609e-20	3.26042e-18
EIF2AK4	-0.364076	9.14914	7.76025e-20	3.63505e-18
ITPR3	-0.311193	9.22559	8.02257e-20	3.7303e-18
GFOD1	-0.353388	8.33219	8.66466e-20	3.99957e-18
DEF6	-0.295173	9.78664	1.09432e-19	4.99045e-18
NCALD	-0.289452	8.12992	1.17552e-19	5.3224e-18
CTSW	-0.459955	9.04683	1.98738e-19	8.82963e-18
PLEKHF1	-0.380381	8.99506	2.15354e-19	9.50113e-18
GAK	-0.374083	10.7882	2.39894e-19	1.05104e-17
C21orf2	-0.328679	8.19782	2.78966e-19	1.20279e-17
CLCN7	-0.394931	10.5353	4.01469e-19	1.69251e-17
C9orf80	-0.269755	12.9197	5.22193e-19	2.17248e-17
PRF1	-0.385702	10.1177	8.86466e-19	3.59341e-17
TJAP1	-0.3361	9.23983	1.12343e-18	4.50583e-17
UBA7	-0.40895	9.74508	1.24918e-18	4.98395e-17
PLA2G4B	-0.330816	9.16241	1.59228e-18	6.24114e-17
PLCH2	-0.283012	7.84057	1.63099e-18	6.35348e-17
FAM65A	-0.314936	9.35016	1.7623e-18	6.85095e-17
MCART1	-0.347885	11.9712	1.77808e-18	6.89814e-17
AIRE	-0.321956	13.3403	2.9226e-18	1.10668e-16
PPM1G	-0.269322	10.3604	3.49098e-18	1.30884e-16
GSDML	-0.335447	9.00657	4.79339e-18	1.75551e-16
DUXAP3	-0.393302	11.6181	4.89457e-18	1.78911e-16
FASTK	-0.255359	8.31722	5.32394e-18	1.92749e-16
COPS7B	-0.264086	8.40187	6.75968e-18	2.40596e-16
ANKRD13D	-0.360175	9.81122	8.10271e-18	2.8466e-16
BST2	-0.32611	9.44732	8.55619e-18	2.98381e-16
IL2RB	-0.421085	9.515	9.22008e-18	3.20356e-16
SLC9A1	-0.310842	9.36477	9.57645e-18	3.31523e-16
CHD8	-0.292362	8.95894	1.02866e-17	3.5546e-16
NAT10	-0.270234	8.02522	1.50189e-17	5.11531e-16
CLDND2	-0.371161	7.81287	1.50957e-17	5.12309e-16
ITGAL	-0.378766	9.81814	1.6544e-17	5.57472e-16
RAXL1	-0.34117	10.1527	1.91776e-17	6.40525e-16
SF3A3	-0.270395	9.61882	2.22382e-17	7.34985e-16
SERPINB6	-0.338542	10.4147	2.43116e-17	8.00722e-16
INTS1	-0.451604	8.60856	2.49035e-17	8.16993e-16
RHOC	-0.276116	9.46962	2.67231e-17	8.68089e-16
MOV10	-0.261696	7.82964	3.08253e-17	9.89487e-16
PIP5K1C	-0.257124	8.33102	3.35096e-17	1.06842e-15
IL11RA	-0.285287	9.22522	3.41238e-17	1.08436e-15
CCS	-0.2578	8.4802	3.76471e-17	1.17601e-15
TCF25	-0.296171	10.1275	4.26977e-17	1.3279e-15
ZNF767	-0.323922	8.04261	4.45388e-17	1.38289e-15
ABI3	-0.351025	8.60481	4.69024e-17	1.45153e-15
NEK8	-0.26501	7.42402	5.51175e-17	1.68923e-15
AP1M1	-0.345498	9.88087	8.16556e-17	2.43185e-15
SPG7	-0.310439	9.70252	9.98222e-17	2.94514e-15
TSPAN18	-0.492174	8.78758	1.25565e-16	3.63677e-15
POLR3H	-0.28079	7.88277	1.42838e-16	4.08716e-15
MATK	-0.507109	10.194	1.58244e-16	4.49425e-15
LOC339123	-0.257287	10.2696	1.58833e-16	4.50406e-15
WDR18	-0.307848	8.63874	1.70117e-16	4.77409e-15
BCKDHA	-0.282926	9.17608	1.73367e-16	4.85094e-15
CTNNBL1	-0.258148	8.21415	2.11257e-16	5.86788e-15
ARL2	-0.34702	9.65945	2.18767e-16	6.06759e-15
SRRM2	-0.329405	10.662	2.24039e-16	6.1957e-15
YIF1A	-0.366624	8.41411	2.30874e-16	6.35324e-15
SPHK2	-0.316493	8.78959	2.31076e-16	6.35324e-15
DAPP1	-0.260867	12.7775	2.36457e-16	6.48239e-15
SCAMP3	-0.356631	9.67661	2.50577e-16	6.82055e-15
RRAS	-0.28168	8.79801	3.10628e-16	8.33512e-15
NELF	-0.264617	7.87002	3.23917e-16	8.65497e-15
DENND1C	-0.371413	8.74186	3.95901e-16	1.0417e-14
SPN	-0.267925	9.32689	3.96835e-16	1.04271e-14
NPCDR1	-0.328039	7.53926	3.97594e-16	1.04326e-14
SAFB	-0.377854	9.42917	4.18337e-16	1.09617e-14
C16orf35	-0.416789	9.81868	5.64205e-16	1.45428e-14
SCRN1	-0.277888	7.75934	5.95519e-16	1.5267e-14
DHX37	-0.275493	8.12644	6.19261e-16	1.57903e-14
CCDC12	-0.260095	9.55767	9.26287e-16	2.32135e-14
CHD4	-0.307924	9.58585	1.2595e-15	3.11932e-14
MRPL37	-0.279736	9.70327	1.28572e-15	3.17597e-14
NUBPL	-0.345028	10.8391	1.30293e-15	3.21011e-14
FYN	-0.27022	10.2785	1.5041e-15	3.67236e-14
FAM38A	-0.326328	9.30201	1.68947e-15	4.09858e-14
CSK	-0.287783	11.4221	1.95761e-15	4.67731e-14
CEP27	-0.454167	10.6373	1.97338e-15	4.70906e-14
PLA2G2D	-0.354668	9.13518	2.02921e-15	4.83499e-14
AP1G2	-0.262565	8.84955	2.25572e-15	5.35586e-14
UNC84B	-0.30498	12.3533	2.43423e-15	5.72239e-14
LOC92017	-0.251617	7.948	2.68249e-15	6.2749e-14
SPTLC1	-0.374716	11.6682	2.85883e-15	6.63017e-14
SCYL1	-0.259183	10.0785	2.94391e-15	6.80255e-14
CD68	-0.340704	10.6896	3.11937e-15	7.16435e-14
HGS	-0.283162	10.3276	4.12295e-15	9.32259e-14
FAM129B	-0.319111	8.46628	4.56709e-15	1.03023e-13
PLXNB2	-0.289504	8.43935	4.94053e-15	1.10768e-13
CALM3	-0.393543	11.0672	5.84405e-15	1.29518e-13
FIBP	-0.26094	9.69288	5.95376e-15	1.31642e-13
CTSB	-0.36145	11.7571	6.39123e-15	1.40496e-13
C17orf70	-0.27221	9.30484	6.5963e-15	1.44836e-13
DMC1	-0.338027	12.2338	6.65407e-15	1.45936e-13
ZNF598	-0.255975	8.69074	6.67564e-15	1.4624e-13
C14orf173	-0.434978	9.79783	6.8722e-15	1.50026e-13
TSPAN33	-0.358121	8.89827	7.45061e-15	1.61239e-13
LAT	-0.26533	9.36385	7.69329e-15	1.6604e-13
MADD	-0.289739	8.14777	7.87966e-15	1.69484e-13
PCSK7	-0.302825	9.51409	7.94202e-15	1.70632e-13
TSPAN32	-0.295432	10.8799	9.20208e-15	1.96609e-13
LZTR1	-0.298039	8.91174	9.95655e-15	2.11755e-13
MUM1	-0.290292	7.8399	1.18683e-14	2.49615e-13
ATP13A1	-0.444645	8.09644	1.59766e-14	3.2909e-13
ASCC2	-0.431406	12.3032	1.72833e-14	3.54466e-13
SPTAN1	-0.350137	8.75285	1.82095e-14	3.72255e-13
RBM14	-0.274163	9.71867	1.86353e-14	3.8014e-13
POFUT1	-0.313763	11.7296	1.9127e-14	3.89751e-13
FLJ21865	-0.260013	7.89411	1.9655e-14	3.99224e-13
REC8	-0.32995	8.41414	2.04524e-14	4.13649e-13
MAP4K1	-0.34641	9.79018	2.21126e-14	4.45326e-13
ALG3	-0.281145	8.4879	2.22417e-14	4.47452e-13
SLC27A3	-0.332439	8.49996	2.27175e-14	4.56541e-13
HEATR1	-0.512289	8.35575	2.40313e-14	4.80905e-13
ATP6V0A1	-0.274643	9.3829	2.78218e-14	5.50947e-13
DOPEY2	-0.376105	9.81766	2.88423e-14	5.69373e-13
SLC25A22	-0.344956	7.71386	3.00153e-14	5.91299e-13
DFFA	-0.269616	8.53809	3.06711e-14	6.01718e-13
PARP10	-0.294304	8.8105	3.18353e-14	6.21986e-13
LHPP	-0.278925	8.944	3.50718e-14	6.81011e-13
NLRP8	-0.374164	11.7647	3.53921e-14	6.85826e-13
HSD17B7	-0.360386	11.9554	3.66641e-14	7.09749e-13
PPP2R4	-0.324235	8.79878	3.80993e-14	7.36031e-13
GPBAR1	-0.308502	9.68635	4.68911e-14	8.97649e-13
TNK2	-0.344237	10.0771	4.8356e-14	9.21972e-13
MFSD3	-0.271499	8.00156	4.893e-14	9.31979e-13
UNC45A	-0.255525	8.85906	5.06192e-14	9.61258e-13
NSMCE1	-0.272564	8.98689	5.08118e-14	9.6395e-13
PIGQ	-0.368001	8.5788	5.29862e-14	1.00219e-12
PNPLA7	-0.372975	8.39577	6.98017e-14	1.30335e-12
CDK10	-0.369385	8.50616	7.16876e-14	1.33594e-12
TMEM175	-0.266812	9.07528	7.29695e-14	1.35849e-12
PAF1	-0.267848	8.41879	7.6296e-14	1.41764e-12
EDG8	-0.331134	8.6224	7.95594e-14	1.47251e-12
C20orf27	-0.373095	8.64933	1.02945e-13	1.87426e-12
C5orf28	-0.326163	11.8844	1.08705e-13	1.97155e-12
TNFSF14	-0.291836	11.1045	1.31427e-13	2.35662e-12
CDC25B	-0.262984	10.175	1.51069e-13	2.69607e-12
ZNF342	-0.256863	8.32431	1.74414e-13	3.08945e-12
GSTP1	-0.345563	11.606	2.08931e-13	3.64975e-12
BRD9	-0.269186	9.24304	2.56618e-13	4.44593e-12
TRMT1	-0.30579	8.57734	2.7726e-13	4.7948e-12
STX4	-0.357752	9.32365	3.68298e-13	6.23837e-12
PTCRA	-0.387327	8.47726	5.05189e-13	8.3996e-12
SOLH	-0.301351	8.11673	5.43994e-13	9.01319e-12
TSPAN17	-0.316996	9.42471	5.47128e-13	9.04932e-12
RRBP1	-0.302746	8.64031	5.78094e-13	9.51998e-12
CCDC92	-0.252255	9.0754	5.90253e-13	9.70337e-12
SMG5	-0.304209	8.68731	5.98815e-13	9.82709e-12
HECTD3	-0.269461	7.42799	6.01476e-13	9.86224e-12
N4BP2	-0.264757	10.6746	8.55188e-13	1.37642e-11
LRFN3	-0.319305	7.9205	8.55412e-13	1.37642e-11
PPP2R3A	-0.321972	8.34303	9.42639e-13	1.50529e-11
TAGLN	-0.400012	8.96772	9.44891e-13	1.50761e-11
SPNS1	-0.378533	8.46281	1.13089e-12	1.78933e-11
MED16	-0.332974	9.90796	1.27095e-12	1.99927e-11
CARM1	-0.452267	10.8471	1.29152e-12	2.02827e-11
LRSAM1	-0.399614	8.67739	1.35842e-12	2.12453e-11
CPSF1	-0.356592	8.34589	1.49997e-12	2.32294e-11
VASH1	-0.255554	7.66793	1.71159e-12	2.63346e-11
GPS1	-0.280654	9.49551	2.1468e-12	3.24776e-11
SH3GL1	-0.257657	7.61261	2.28664e-12	3.45107e-11
LTA	-0.298021	8.57507	2.65489e-12	3.94717e-11
LOC196752	-0.305279	8.33729	2.90954e-12	4.2888e-11
RNF40	-0.269304	8.42579	2.95832e-12	4.35732e-11
NOL10	-0.547469	8.6556	3.27357e-12	4.78083e-11
ILVBL	-0.294562	8.20489	3.40551e-12	4.96968e-11
SIDT2	-0.323819	9.3943	3.55123e-12	5.17041e-11
CSF1R	-0.295894	10.9009	3.8106e-12	5.5226e-11
ARFGAP2	-0.358746	8.41034	4.52537e-12	6.47931e-11
LOC440313	-0.579933	11.084	4.99995e-12	7.13189e-11
BSCL2	-0.308025	9.12479	5.02212e-12	7.15812e-11
LOC653158	-0.285346	8.86623	5.63725e-12	7.99285e-11
C8orf37	-0.273245	12.1171	5.90966e-12	8.36658e-11
KRT72	-0.445199	8.27446	7.07793e-12	9.91694e-11
EVL	-0.3184	10.7353	8.26183e-12	1.14656e-10
IHPK1	-0.26393	9.58178	8.90978e-12	1.23019e-10
MZF1	-0.251	8.83362	9.17335e-12	1.26198e-10
IFI30	-0.301101	10.0865	9.71717e-12	1.33005e-10
C7orf27	-0.352083	8.97829	1.13328e-11	1.53021e-10
CCDC101	-0.254107	8.19743	1.17553e-11	1.58388e-10
ZNF223	-0.367929	10.6743	1.64315e-11	2.17836e-10
MTA2	-0.25123	8.38774	1.68932e-11	2.23643e-10
FCGBP	-0.289444	7.8618	1.81454e-11	2.39511e-10
BAT3	-0.263204	8.41437	1.8593e-11	2.44779e-10
TOMM40	-0.398801	9.33797	1.87099e-11	2.46148e-10
NPSR1	-0.258179	8.29881	1.90949e-11	2.51039e-10
DOK2	-0.279471	8.12423	2.53693e-11	3.27402e-10
TXNRD2	-0.334863	8.09153	3.05829e-11	3.89859e-10
RHBDF2	-0.258597	9.55499	3.05994e-11	3.89859e-10
RNPEP	-0.427509	8.75659	3.56887e-11	4.5183e-10
RCP9	-0.335046	11.2064	3.71521e-11	4.68937e-10
CD4	-0.313833	8.14887	3.84589e-11	4.83822e-10
AURKAIP1	-0.292996	11.2106	4.68091e-11	5.81924e-10
SGSH	-0.356595	8.9074	4.84296e-11	6.00888e-10
PPP2R1A	-0.25782	10.2065	5.02592e-11	6.21961e-10
LOC440704	-0.358855	10.6565	5.79822e-11	7.14273e-10
ZNF827	-0.366037	8.08053	7.41562e-11	9.00651e-10
KLHL22	-0.317932	9.25765	8.30732e-11	1.00126e-09
SLC4A5	-0.325772	11.1375	8.44972e-11	1.01778e-09
LOC389816	-0.252568	7.28467	8.99162e-11	1.08099e-09
NT5C	-0.290139	9.64401	9.1537e-11	1.09769e-09
PLOD3	-0.272355	8.38076	9.62801e-11	1.15093e-09
C8orf55	-0.288163	8.53217	1.00256e-10	1.19695e-09
TAPBPL	-0.257204	8.24355	1.14117e-10	1.35054e-09
RASSF4	-0.270584	7.71923	1.15615e-10	1.36656e-09
DCLRE1C	-0.284978	10.1467	1.30896e-10	1.53665e-09
CD7	-0.420253	10.8963	1.3728e-10	1.60663e-09
SNX26	-0.33878	7.98346	1.51393e-10	1.75769e-09
NAPRT1	-0.310344	9.75235	1.55846e-10	1.80718e-09
CENPB	-0.342883	10.2606	1.58243e-10	1.83162e-09
GSDMDC1	-0.356649	10.1787	1.63562e-10	1.88973e-09
DCXR	-0.315119	8.95013	1.68e-10	1.93865e-09
RNF123	-0.345101	8.1976	1.75022e-10	2.016e-09
FLAD1	-0.30483	8.69279	2.03221e-10	2.31272e-09
HARS	-0.300044	7.789	2.13728e-10	2.42502e-09
REXO1	-0.307816	8.04263	2.73952e-10	3.06979e-09
SPSB3	-0.294652	10.7632	3.06e-10	3.41278e-09
CALR	-0.276827	8.64059	3.10655e-10	3.46266e-09
IRF3	-0.32263	9.50124	3.30401e-10	3.66338e-09
ZNF653	-0.378779	8.57971	3.84013e-10	4.23061e-09
CD96	-0.36676	9.63575	4.04698e-10	4.44816e-09
RNF126	-0.34425	9.00978	4.06269e-10	4.46285e-09
CBX6	-0.300789	9.51505	4.56045e-10	4.97792e-09
ALDOC	-0.259489	9.24106	4.7304e-10	5.15158e-09
GNLY	-0.405516	12.5704	4.90709e-10	5.33172e-09
PH-4	-0.257853	8.03817	5.20647e-10	5.64088e-09
ABHD8	-0.285947	8.53394	5.73597e-10	6.18982e-09
CMIP	-0.268046	10.9243	6.10033e-10	6.5718e-09
Septin 5	-0.343228	12.6383	6.59918e-10	7.06108e-09
CDKN2AIPNL	-0.257558	12.9165	7.01865e-10	7.48459e-09
ZGPAT	-0.40537	9.79567	7.21437e-10	7.68466e-09
RPUSD3	-0.259781	8.62585	7.27293e-10	7.73401e-09
MRPL20	-0.262779	8.93651	8.32166e-10	8.76083e-09
SMOX	-0.348669	8.66918	9.96994e-10	1.04152e-08
UBE2O	-0.298705	8.10756	1.01584e-09	1.05946e-08
SFRS14	-0.257599	8.863	1.09466e-09	1.13232e-08
GPR175	-0.393003	11.9138	1.18434e-09	1.21647e-08
CDKN1A	-0.262285	9.03532	1.31903e-09	1.34897e-08
GP9	-0.436286	10.4549	1.4544e-09	1.47627e-08
SPOCK2	-0.27901	11.5907	1.58287e-09	1.59727e-08
SLC2A6	-0.264754	8.8265	1.80476e-09	1.80962e-08
LOC648852	-0.315478	10.7028	1.86386e-09	1.86396e-08
ITGA5	-0.337935	9.77205	2.02291e-09	2.01135e-08
CD6	-0.324955	10.7286	2.12543e-09	2.10227e-08
FBXW4	-0.296348	8.45092	2.28767e-09	2.25452e-08
DNLZ	-0.300011	9.03683	2.31713e-09	2.28236e-08
RPS6KB2	-0.314409	10.6835	2.4016e-09	2.35578e-08
HDGF	-0.321207	9.80485	2.65791e-09	2.58448e-08
E4F1	-0.291711	9.5486	2.6853e-09	2.60978e-08
RPP21	-0.251239	10.2728	2.91907e-09	2.81964e-08
FLJ41423	-0.25408	9.05981	3.45304e-09	3.30346e-08
CCDC28B	-0.253731	7.45262	3.45912e-09	3.30761e-08
NKG7	-0.299274	12.473	3.62645e-09	3.45889e-08
HLA-DMA	-0.293795	11.408	3.91399e-09	3.71076e-08
NHP2L1	-0.255471	10.0218	4.05388e-09	3.83763e-08
E2F2	-0.329293	10.1404	4.15016e-09	3.91315e-08
TOM1	-0.298577	9.99663	4.64774e-09	4.35204e-08
CCDC106	-0.28505	7.7952	5.27634e-09	4.89953e-08
LFNG	-0.256991	11.4482	5.6824e-09	5.25858e-08
EOMES	-0.288564	8.84654	6.06824e-09	5.59381e-08
SNAPC2	-0.262456	8.33292	6.10614e-09	5.62328e-08
PNPLA6	-0.317937	9.86164	6.18016e-09	5.68317e-08
R3HCC1	-0.28773	8.38101	6.38351e-09	5.85542e-08
ABR	-0.261286	9.72491	8.15137e-09	7.37081e-08
MOBKL2A	-0.324461	10.1699	8.73333e-09	7.86513e-08
CRIPAK	-0.389183	8.52859	9.4389e-09	8.46154e-08
UROS	-0.305317	9.49913	9.8796e-09	8.83251e-08
GSTTP2	-0.262915	7.97724	1.02775e-08	9.1623e-08
SPRYD3	-0.366743	11.915	1.11534e-08	9.87358e-08
GPR56	-0.287777	9.49929	1.15314e-08	1.01939e-07
SLC7A5	-0.256929	7.98695	1.18808e-08	1.0493e-07
GNL1	-0.282025	8.20715	1.26403e-08	1.11276e-07
CGI-96	-0.260068	8.2687	1.85687e-08	1.6034e-07
ZC3H3	-0.300425	9.35517	1.86946e-08	1.61207e-07
GPR1	-0.30316	9.97477	2.0252e-08	1.73611e-07
PRKCSH	-0.38586	9.20723	2.35782e-08	2.00315e-07
EPN1	-0.272206	11.3367	2.40667e-08	2.04191e-07
C1orf164	-0.323602	8.99807	2.58493e-08	2.1824e-07
CENTA1	-0.253964	11.119	2.94341e-08	2.46532e-07
CNN2	-0.296835	11.7221	2.95626e-08	2.4739e-07
RAB3IL1	-0.348397	8.37924	3.0544e-08	2.55039e-07
VWCE	-0.387526	8.90055	3.16705e-08	2.63402e-07
FEZ1	-0.304372	7.98205	3.27157e-08	2.71263e-07
PRAME	-0.253996	7.58467	3.49053e-08	2.87783e-07
SLC39A3	-0.298184	9.06237	3.57552e-08	2.94151e-07
SQSTM1	-0.277488	10.0868	3.60604e-08	2.96533e-07
PDLIM1	-0.265908	8.46931	3.88088e-08	3.16936e-07
RAPGEF1	-0.294845	10.0745	3.92838e-08	3.20401e-07
OSBP2	-0.424533	8.95318	4.25029e-08	3.44877e-07
TMEM138	-0.267328	8.28183	4.28379e-08	3.47447e-07
NRGN	-0.338159	9.91243	4.3468e-08	3.52256e-07
C9orf130	-0.306374	9.31766	4.53387e-08	3.66477e-07
SIPA1	-0.334628	11.1701	4.90559e-08	3.94339e-07
TUBA4A	-0.334427	9.59988	4.97428e-08	3.99353e-07
VIPR1	-0.282014	8.78911	6.48651e-08	5.08074e-07
FAM116B	-0.293183	9.92288	7.61515e-08	5.8942e-07
ZNF577	-0.264893	9.15538	9.72365e-08	7.41428e-07
PCDHB9	-0.282576	9.11004	1.06275e-07	8.02925e-07
NFIC	-0.316758	8.54933	1.08934e-07	8.21707e-07
LOC644852	-0.342109	12.0901	1.21932e-07	9.15023e-07
CNNM3	-0.286225	8.73757	1.26656e-07	9.48217e-07
PLDN	-0.250641	10.0067	1.61781e-07	1.18591e-06
RBBP4	-0.270636	7.80122	1.78771e-07	1.29495e-06
EVI5	-0.286021	10.0274	1.82779e-07	1.32196e-06
CD3E	-0.270085	8.93355	2.34015e-07	1.66773e-06
SLC43A2	-0.286332	9.9473	2.37157e-07	1.68885e-06
SEMA6B	-0.338283	8.22171	3.41138e-07	2.35421e-06
ZYX	-0.320883	11.7146	4.36985e-07	2.96738e-06
UBL7	-0.28082	8.90692	5.18326e-07	3.48199e-06
IL17RD	-0.272268	10.9491	5.71604e-07	3.8129e-06
PLD3	-0.251471	9.59912	5.72832e-07	3.81975e-06
C5orf4	-0.290594	9.01135	7.08655e-07	4.6664e-06
TRAPPC1	-0.266096	10.449	7.71797e-07	5.04366e-06
ATP6V0E2	-0.253272	9.76868	1.29535e-06	8.16145e-06
GPR162	-0.275009	9.28584	1.29596e-06	8.16256e-06
FCER2	-0.270802	7.83011	1.56834e-06	9.72541e-06
EIF5B	-0.266513	7.96819	1.73184e-06	1.06671e-05
ACTN4	-0.262235	9.00931	1.91791e-06	1.17105e-05
CCR7	-0.305675	10.6366	1.94816e-06	1.18799e-05
BLVRB	-0.314894	9.69621	1.95017e-06	1.18884e-05
SNRPN	-0.270976	9.7792	2.73236e-06	1.61885e-05
ANKRD9	-0.326874	8.83781	3.17141e-06	1.85636e-05
PI4KB	-0.336376	8.94037	3.58068e-06	2.07417e-05
HES4	-0.274676	8.10684	3.89913e-06	2.24425e-05
C19orf48	-0.274564	8.04818	4.22928e-06	2.4174e-05
C8orf45	-0.277092	11.1071	4.56142e-06	2.59241e-05
LOC731640	-0.323167	9.42528	4.66044e-06	2.64631e-05
NDUFA3	-0.304745	11.4438	4.96903e-06	2.80558e-05
MAGEL2	-0.267705	7.98937	5.47097e-06	3.06164e-05
HAGH	-0.267566	11.504	5.71754e-06	3.18928e-05
SH3BP1	-0.296372	8.50714	6.09242e-06	3.37753e-05
LOC388532	-0.325871	9.54163	6.28498e-06	3.47717e-05
EIF5A	-0.266998	10.1426	7.01946e-06	3.84318e-05
SF3A2	-0.250896	9.65295	7.82589e-06	4.24793e-05
PA2G4	-0.254975	8.80578	8.44161e-06	4.55477e-05
ZNF683	-0.302132	8.09953	8.65329e-06	4.66003e-05
RHBDL2	-0.273844	8.79717	9.01502e-06	4.83255e-05
SELENBP1	-0.326724	9.85764	1.1333e-05	5.96225e-05
FKBP8	-0.330258	8.29094	1.32403e-05	6.88922e-05
MED25	-0.326882	9.81101	1.55427e-05	7.97569e-05
LIME1	-0.265058	11.4798	1.78809e-05	9.06273e-05
SMARCC2	-0.275247	9.03256	1.8376e-05	9.2839e-05
TLN1	-0.286051	9.74182	1.89611e-05	9.56168e-05
GZMH	-0.297891	10.2215	4.38989e-05	0.000206549
TNFRSF4	-0.256722	8.35481	4.43687e-05	0.000208553
HYPK	-0.259077	11.201	5.5334e-05	0.000254977
GRINA	-0.306244	10.1576	9.31125e-05	0.000409087
TMEM176A	-0.257212	7.6728	0.00051553	0.00192569
FCGR3A	-0.251856	8.35974	0.000533389	0.00198527
HBZ	-0.295656	8.37905	0.00573979	0.0165712
