# Supplementary material for: ABCA1 acts as a protective modulator in amyotrophic lateral sclerosis
Source: iScience. 2025 Dec 3;29(1):114320. doi: 10.1016/j.isci.2025.114320 (PMC12834111; doi:10.1016/j.isci.2025.114320)
Supplement: Data S1. Tables S1–S14 [file mmc2.zip › Supplementary Table 5.xlsx]

## Sheet: Sheet1
Supplementary Table S4. Cell-specific marker genes used for ssGSEA
This table lists the cell-type–specific marker genes applied for single-sample gene set enrichment analysis (ssGSEA). Each column corresponds to a distinct immune or nonimmune cell type, and each row contains the marker genes associated with that cell type. These markers were compiled from previously published datasets and curated literature to represent characteristic transcriptional signatures …
aDC	B cells	CD8 T cells	Cytotoxic cells	DC	Eosinophils	iDC	Macrophages	Mast cells	Neutrophils	NK CD56bright cells	NK CD56dim cells	NK cells	T cells	T helper cells	Tcm	Tem	TFH	Tgd	Th1 cells	Th17 cells	Th2 cells
LAMP3	GLDC	DNAJB1	RUNX3	HSD11B1	THBS1	BLVRB	EMP1	ABCC4	CD93	DUSP4	GTF3C1	IGFBP5	ITM2A	UBE2L3	SLC7A6	TBCD	STK39	FEZ1	APOD	IL17RA	DHFR
CCL1	COCH	ZFP36L2	DUSP2	CCL13	SIAH1	TACSTD2	SCARB2	MPO	MME	PLA2G6	KIR2DL3	MAPRE3	LCK	ANP32B	AQP3	TBC1D5	PTPN13	C1orf61	BST2	RORC	SNRPD1
INDO	SLC15A2	VAMP2	GZMA	CD209	TGIF1	CSF1R	RAI14	SCG2	CSF3R	RRAD	KIR2DS5	ZNF747	CD3E	NAP1L4	CLUAP1	NFATC4	CHGB	CD160	DPP4	IL17A	GSTA4
OAS3	CR2	PPP1R2	GNLY	CCL22	HES1	F13A1	CTSK	MAOB	FCGR3B	FOXJ1	GZMB	XCL1	SKAP1	RPA1	FYB	PRKY	TOX		CCL4		SMAD2
EBI3	HLA-DOB	TBCC	ZBTB16	CCL17	KBTBD11	GSTT1	APOE	LOH11CR2A	KIAA0329	XCL1	KIR3DS1	ZNF205	CD2	SEC24C	USP9Y	CCR2	CDK5R1		SGCB		MB
	SPIB	LEPROTL1	KLRD1	PPFIBP2	THBS4	RAP1GAP	CD163	KIT	FPR1	MPPED1	KIR2DS2	TCTN2	CD28	ITM2A	TXK	LTK	CXCL13		LRP8		CDC7
	PNOC	CAMLG	APBA2	NPR1	KCNH2	VASH1	FDX1	PTGS1	BST1	MUC3B	KIR3DL1	NM_014274	CD96	SLC25A12	KLF12	MEFV	PVALB		BTG3		WDHD1
	BLK	KLF9	GZMH		ABHD2	FABP4	SCG5	CALB2	S100A12	BG255923	FLJ20699	FGF18	CD3G	ASF1A	CASP8	DDX17	BLR1		SYNGR3		CDC25C
	CD19	GADD45A	RORA		RNASE2	PREP	CYBB	CPA3	SLC22A4	NIBP	KIR2DS1	BCL2	PRKCQ	ATF2	CEP68	C7orf54	MAF		CD38		PMCH
	KIAA0125	CD8A	NKG7		CLC	MMP12	ME1	CTSG	TNFRSF10C	MADD	KIR3DL3	TBXA2R	SH2D1A	BATF	ATM	FLI1	PDCD1		CD70		CXCR6
	TNFRSF17	ZNF91	CTSW		GPR44	CTNS	GPC4	TPSAB1	CYP4F3		TMEPAI	NCR1	TRBC1	GOLGA8A	PCM1	EWSR1	ICA1		DGKI		LAIR2
	GNG7	PF4	KLRB1		EMR1	SYT17	KAL1	SLC18A2	MGAM		EDG8	CDC5L	NCALD	ICOS	CDC14A	AKT3	C18orf1		LTA		PTGIS
	CCR9	THUMPD1	SIGIRR		IGSF2	CD1C	SULT1C2	ADCYAP1	IL8RB		IL21R	MRC2	CD3D	CD28	NFATC3	VIL2	MYO7A		IL12RB2		ANK1
	BLNK	TSC22D3	KLRF1		SYNJ1	GUCA1A	MARCO	TAL1	IL8RA			FZR1	CD6	FRYL	TIMM8A	GDPD5	TSHR		DUSP5		CENPF
	ABCB4	SLC16A7	APOL3		CCR3	CLEC10A	CCL7	SIGLEC6	FCAR			ALDH1B1	TRAT1	PPP2R5C	HNRPH1		ST8SIA1		LRRN3		GATA3
	MEF2C	GZMM			HIST1H1C	CD1B	CHIT1	NR0B1	CEACAM3			ADARB1	BCL11B	FUSIP1	CREBZF		MYO6		CSF2		EVI5
	IGHM	ZEB1			IL5RA	CH25H	MSR1	CEACAM8	LILRB2			PSMD4		LRBA	CYorf15B		SMAD1		IFNG		BIRC5
	TCL1A	RBM3			GALC	PPARG	CHI3L1	PGDS	FPRL1			FUT5		FAM111A	CYLD		CHI3L2		CMAH		PHEX
	BCL11A	APBA2			CAT	CD1E	CD84	ELA2	KCNJ15			AL080130		NUP107	MAP3K1		PASK		ATP9A		SLC39A14
	MS4A1	C4orf15			TIPARP	ABCG2	PTGDS	HDC	G0S2			PDLIM4		PHF10	DOCK9		HIST1H4K		APBB2		MICAL2
	SCN3A	SF1			TKTL1	FZD2	SGMS1	TPSB2	ALPL			ZNF528		C13orf34	CG030		MKL2		DOK5		ADCY1
	MICAL3	FLT3LG			LRP5L	CD1A	BCAT1	MS4A2	SLC25A37			MCM3AP		DDX50	PCNX		POMT1		EGFL6		LIMA1
	IGHG1	C19orf6			RRP12	SLC7A8	FN1	NM_003293	FLJ11151			LDB3			REPS1		MAGEH1		ZBTB32		NEIL3
	IGHA1	ZNF609			RCOR3	NM_021941	CXCL5	GATA2	DYSF			AF107846			TRAF3IP3		HEY1		IL22		HELLS
	IGKC	SFRS7			SMPD3	NUDT9	GM2A	HPGD	HPSE			TINAGL1			PHC3		SH3TC1		CTLA4		AHI1
	DTNB	PRF1			CYSLTR2	MS4A6A	ATG7	PRG2	SIGLEC5			PRX			RPP38		B3GAT1		HBEGF		IL26
	CD72	TMC6			HRH4	HS3ST2	PCOLCE2	PPM1H	VNN3			SLC30A5			MLL		KCNK5
	QRSL1	MYST3			ACACB	TM7SF4	MS4A4A	CMA1	CRISPLD2			NM_017616			POLR2J2		THADA
	OSBPL10	AES			C9orf156	LMAN2L	CLEC5A	LOC339524							STX16		SIRPG
	FAM30A	ZNF22			MYO15B		DNASE2B	MLPH							NEFL		SLC7A10
	BACH2	ABT1					COLEC12	SLC24A3									KIAA1324
	FCRL2	CDKN2AIP					COL8A2										ZNF764
		ARHGAP8
		LIME1
		PRR5
		C12orf47
Abbreviations: ssGSEA, single-sample gene set enrichment analysis; aDC, activated dendritic cells; B cells, B lymphocytes; CD8 T cells, CD8⁺ cytotoxic T lymphocytes; Cytotoxic cells, mixed population of cytotoxic lymphocytes including CD8⁺ T and NK subsets; DC, dendritic cells (general population); Eosinophils, eosinophilic granulocytes; iDC, immature dendritic cells; Macrophages, tissue-resident…
