# Supplementary material for: ABCA1 acts as a protective modulator in amyotrophic lateral sclerosis
Source: iScience. 2025 Dec 3;29(1):114320. doi: 10.1016/j.isci.2025.114320 (PMC12834111; doi:10.1016/j.isci.2025.114320)
Supplement: Data S1. Tables S1–S14 [file mmc2.zip › Supplementary Table 6.xlsx]

## Sheet: Overview
Supplementary Table S5. Gene Ontology (GO) and Kyoto Encyclopedia of Genes and Genomes (KEGG) pathway enrichment analyses for differentially expressed genes and trait-related co-expression modules associated with ALS.
Each sheet in this table contains enrichment results for one comparison group.
Up_GO, Down_GO, Green_GO, and Salmon_GO represent Gene Ontology (GO) enrichment results of upregulated, downregulated, and co-expression modules (Green and Salmon), respectively.
Up_KEGG, Down_KEGG, Green_KEGG, and Salmon_KEGG show corresponding KEGG pathway enrichment results.
Columns include GO or KEGG term ID, term name, number of genes in the category, enrichment statistics (p-value, adjusted p-value, enrichment ratio, etc.), and representative genes in each term.
Abbreviations: BP, biological process; CC, cellular component; MF, molecular function; FDR, false discovery rate; P.adjust, adjusted p-value.

## Sheet: Up_GO
ONTOLOGY	ID	Description	GeneRatio	BgRatio	RichFactor	FoldEnrichment	zScore	pvalue	p.adjust	qvalue	geneID	Count
BP	GO:0043484	regulation of RNA splicing	23/598	190/18986	0.121053	3.84332	7.10327	3.45967e-08	0.000119962	0.000104239	SRPK1/PTBP3/ARGLU1/CLK1/MBNL1/TIA1/SRSF7/YTHDC1/DDX5/RBM15/RBM12B/HNRNPH3/HNRNPK/SLC38A2/SRSF2/RBM25/KHDRBS1/CLNS1A/RBM47/DYRK1A/RBM22/PRDX6/DDX17	23
BP	GO:0097193	intrinsic apoptotic signaling pathway	31/598	327/18986	0.0948012	3.00986	6.61126	5.28002e-08	0.000119962	0.000104239	MARCHF7/USP15/ERO1A/PTGS2/UBQLN1/CYP1B1/PDCD10/MAP2K4/ATM/CUL5/DDX5/NFE2L2/ARL6IP5/SIAH1/IVNS1ABP/BID/CASP3/BCLAF1/HNRNPK/NCK1/CD44/TPT1/CARD8/APAF1/MMP9/S100A8/DYRK2/S100A9/URI1/CASP4/HERPUD1	31
BP	GO:0050684	regulation of mRNA processing	18/598	136/18986	0.132353	4.2021	6.75829	2.7789e-07	0.000420911	0.000365743	SRPK1/ARGLU1/TIA1/SRSF7/YTHDC1/DDX5/RBM15/HNRNPK/SRSF2/RBM25/KHDRBS1/CLNS1A/RBM47/DYRK1A/SLTM/PRDX6/DDX17/ZFP36L1	18
BP	GO:0048024	regulation of mRNA splicing, via spliceosome	16/598	114/18986	0.140351	4.45602	6.67435	5.68221e-07	0.000645499	0.000560893	SRPK1/ARGLU1/TIA1/SRSF7/YTHDC1/DDX5/RBM15/HNRNPK/SRSF2/RBM25/KHDRBS1/CLNS1A/RBM47/DYRK1A/PRDX6/DDX17	16
BP	GO:0032943	mononuclear cell proliferation	27/598	305/18986	0.0885246	2.81058	5.74853	1.46779e-06	0.00132663	0.00115275	CD46/PRKAR1A/MARCHF7/PELI1/TGFBR2/PRNP/NFKBIZ/TBK1/LILRB2/BCL6/PURA/CD55/TLR4/ATM/ARG1/PTPRC/PPP3CB/BID/CASP3/GAPT/GPR183/RIPK2/NCK1/TNFSF13B/ANXA1/DOCK8/MNDA	27
BP	GO:0016050	vesicle organization	31/598	386/18986	0.0803109	2.5498	5.54757	1.99587e-06	0.00132663	0.00115275	ABCA1/VPS4B/STX11/TRAPPC8/CHMP1B/IRAG2/AKTIP/RAB22A/STX3/SAMD9/RAB11A/SNX10/SNX3/TMED2/SRGN/RUBCNL/VPS36/ATP6V1A/SPG11/RAB32/C2CD5/LYST/ARL8B/ATP6V1G1/GOLPH3/SDCBP/ANXA1/SNAP23/PDCD6/BLOC1S1/PICALM	31
BP	GO:0002768	immune response-regulating cell surface receptor signaling pathway	30/598	369/18986	0.0813008	2.58123	5.5315	2.27477e-06	0.00132663	0.00115275	PJA2/LY96/PELI1/PDE4B/WDFY1/PRNP/CD47/MAP3K7/NFKBIZ/TBK1/LILRB2/MAP2K4/TLR4/PTPRC/UBE2N/ELF1/RIPK2/TAX1BP1/FPR2/MAP3K1/KHDRBS1/C5AR1/FYB1/ITGAM/MNDA/NMI/BTN2A1/GBP1/TLR1/FCGR3B	30
BP	GO:0016197	endosomal transport	26/598	294/18986	0.0884354	2.80775	5.63343	2.33561e-06	0.00132663	0.00115275	ABCA1/ACAP2/CMTM6/VPS4B/DENND5A/CHMP1B/RAB8B/AKTIP/DENND10/SPAG9/VPS26A/RAB21/MAP2K1/RAB11A/SNX3/TMEM87A/TMEM50B/VPS36/LEPROTL1/LYST/ARL8B/VPS29/VPS35/LEPROT/BLOC1S1/PICALM	26
BP	GO:0046651	lymphocyte proliferation	26/598	297/18986	0.0875421	2.77939	5.57371	2.81736e-06	0.00142245	0.00123601	CD46/PRKAR1A/MARCHF7/PELI1/TGFBR2/PRNP/NFKBIZ/LILRB2/BCL6/PURA/CD55/TLR4/ATM/ARG1/PTPRC/PPP3CB/BID/CASP3/GAPT/GPR183/RIPK2/NCK1/TNFSF13B/ANXA1/DOCK8/MNDA	26
BP	GO:0002833	positive regulation of response to biotic stimulus	32/598	416/18986	0.0769231	2.44224	5.36374	3.41552e-06	0.00155201	0.00134859	CTSS/USP15/RTN4/PJA2/LY96/PELI1/UBQLN1/WDFY1/MAP3K7/NFKBIZ/AKIRIN2/TBK1/BIRC2/TLR4/PPP2CA/ARG1/PUM2/RIPK2/HMGB2/TAX1BP1/FPR2/PRKAA1/BIRC3/RBM47/CARD8/S100A8/S100A9/MNDA/NMI/IL18RAP/PPT1/TLR1	32
BP	GO:2001233	regulation of apoptotic signaling pathway	31/598	403/18986	0.0769231	2.44224	5.27742	4.85207e-06	0.00200435	0.00174164	CTSS/MARCHF7/USP15/RB1CC1/PTGS2/UBQLN1/RPS6KB1/RAF1/TLR4/PTPRC/RFFL/NFE2L2/ZMYND11/GHITM/SIAH1/IVNS1ABP/BID/BCLAF1/HNRNPK/TNFSF10/HMGB2/NCK1/STK4/CD44/TPT1/APAF1/MMP9/S100A8/S100A9/URI1/HERPUD1	31
BP	GO:0009615	response to virus	32/598	425/18986	0.0752941	2.39053	5.22831	5.33542e-06	0.00202035	0.00175554	RB1CC1/ZMPSTE24/IFNGR1/BNIP3L/LAMTOR5/IFNGR2/TBK1/SLFN11/TANK/PTPRC/UBE2N/ZMYND11/TRIM22/IVNS1ABP/IL10RB/NCK1/RPS15A/TPT1/APOBEC3A/LYST/CARD8/IFIT2/FGL2/DDX21/URI1/NMI/DDX17/DHX15/GBP1/CXCR4/EEF1G/JAK1	32
BP	GO:0045089	positive regulation of innate immune response	30/598	387/18986	0.0775194	2.46118	5.23723	5.91764e-06	0.00206844	0.00179733	CTSS/USP15/RTN4/PJA2/LY96/PELI1/UBQLN1/WDFY1/MAP3K7/NFKBIZ/AKIRIN2/TBK1/BIRC2/TLR4/PPP2CA/PUM2/RIPK2/HMGB2/TAX1BP1/FPR2/BIRC3/RBM47/CARD8/S100A8/S100A9/MNDA/NMI/IL18RAP/PPT1/TLR1	30
BP	GO:0045088	regulation of innate immune response	34/598	470/18986	0.0723404	2.29675	5.13357	6.46948e-06	0.00209981	0.00182459	CTSS/USP15/RTN4/PJA2/LY96/PELI1/UBQLN1/WDFY1/MAP3K7/NFKBIZ/AKIRIN2/TBK1/BIRC2/TLR4/PPP2CA/ARG1/CEP63/PUM2/NFE2L2/USP38/RIPK2/HMGB2/TAX1BP1/FPR2/BIRC3/RBM47/CARD8/S100A8/S100A9/MNDA/NMI/IL18RAP/PPT1/TLR1	34
BP	GO:0002221	pattern recognition receptor signaling pathway	24/598	278/18986	0.0863309	2.74094	5.27327	8.56471e-06	0.00251136	0.0021822	CTSS/USP15/RTN4/PJA2/LY96/PELI1/UBQLN1/WDFY1/MAP3K7/NFKBIZ/TBK1/BIRC2/TLR4/PPP2CA/PUM2/RIPK2/TAX1BP1/BIRC3/CARD8/S100A8/S100A9/NMI/PPT1/TLR1	24
BP	GO:0002237	response to molecule of bacterial origin	29/598	375/18986	0.0773333	2.45527	5.1329	8.84283e-06	0.00251136	0.0021822	ABCA1/LY96/PELI1/PTGS2/PDE4B/RPS6KB1/NFKBIZ/AKIRIN2/TRIB1/LILRB2/CXCL8/CD55/TLR4/FOS/CASP3/HNRNPA0/RIPK2/HMGB2/PRDX3/PTGER4/CARD8/C5AR1/MMP9/PTGER2/S100A8/CYRIB/ADM/LITAF/TLR1	29
BP	GO:0034612	response to tumor necrosis factor	22/598	243/18986	0.090535	2.87441	5.30319	9.56129e-06	0.00255568	0.00222071	PTGS2/CD58/CYP1B1/RPS6KB1/MAP3K7/CXCL8/NSMAF/BIRC2/TANK/RFFL/NFE2L2/FOS/CASP3/DICER1/SPPL2A/BIRC3/CARD8/TNFSF13B/RRAGA/GBP1/CASP4/ZFP36L1	22
BP	GO:0000381	regulation of alternative mRNA splicing, via spliceosome	10/598	57/18986	0.175439	5.57003	6.23134	1.01338e-05	0.00255821	0.00222291	ARGLU1/TIA1/YTHDC1/DDX5/RBM15/SRSF2/RBM25/KHDRBS1/RBM47/DDX17	10
BP	GO:0070661	leukocyte proliferation	27/598	341/18986	0.0791789	2.51386	5.08711	1.17629e-05	0.00281319	0.00244447	CD46/PRKAR1A/MARCHF7/PELI1/TGFBR2/PRNP/NFKBIZ/TBK1/LILRB2/BCL6/PURA/CD55/TLR4/ATM/ARG1/PTPRC/PPP3CB/BID/CASP3/GAPT/GPR183/RIPK2/NCK1/TNFSF13B/ANXA1/DOCK8/MNDA	27
BP	GO:0140895	cell surface toll-like receptor signaling pathway	11/598	72/18986	0.152778	4.85057	5.9032	1.45971e-05	0.00326843	0.00284003	PJA2/LY96/PELI1/WDFY1/MAP3K7/TBK1/TLR4/RIPK2/TAX1BP1/NMI/TLR1	11
BP	GO:0006470	protein dephosphorylation	16/598	146/18986	0.109589	3.47936	5.42331	1.5105e-05	0.00326843	0.00284003	PPP2R5A/PPP1CB/PPP4R1/PTPRE/PTEN/DUSP11/DUSP1/PPP2CA/MTMR6/PTPRC/PTPN12/PPP3CB/DUSP12/RNGTT/PPP1CC/DUSP6	16
BP	GO:0016236	macroautophagy	28/598	372/18986	0.0752688	2.38972	4.88167	2.06626e-05	0.00426778	0.0037084	VPS4B/RB1CC1/ATG3/FEZ2/UBQLN1/VMP1/BNIP3L/MAP3K7/CHMP1B/PEX2/TBK1/VPS26A/ATM/GABARAPL2/GNAI3/RUBCNL/SH3GLB1/CASP3/VPS36/ATP6V1A/RIPK2/SPG11/TP53INP1/ARL8B/YOD1/ATP6V1G1/VPS35/WAC	28
BP	GO:0062207	regulation of pattern recognition receptor signaling pathway	18/598	184/18986	0.0978261	3.1059	5.17646	2.171e-05	0.00427079	0.00371102	USP15/RTN4/PJA2/PELI1/UBQLN1/WDFY1/MAP3K7/BIRC2/TLR4/PPP2CA/PUM2/TAX1BP1/BIRC3/CARD8/S100A8/S100A9/PPT1/TLR1	18
BP	GO:0002429	immune response-activating cell surface receptor signaling pathway	26/598	336/18986	0.077381	2.45678	4.85862	2.53037e-05	0.00427079	0.00371102	PJA2/LY96/PELI1/PDE4B/WDFY1/PRNP/CD47/MAP3K7/NFKBIZ/TBK1/TLR4/PTPRC/UBE2N/ELF1/RIPK2/TAX1BP1/FPR2/KHDRBS1/C5AR1/FYB1/ITGAM/MNDA/NMI/BTN2A1/GBP1/TLR1	26
BP	GO:0007033	vacuole organization	21/598	240/18986	0.0875	2.77805	4.99901	2.53428e-05	0.00427079	0.00371102	ABCA1/VPS4B/RB1CC1/ATG3/FEZ2/UBQLN1/VMP1/CHMP1B/AKTIP/ATM/GABARAPL2/HEXB/PPP3CB/SH3GLB1/ATP6V1A/SPG11/CREG1/TP53INP1/ARL8B/VPS35/PPT1	21
BP	GO:0050670	regulation of lymphocyte proliferation	21/598	240/18986	0.0875	2.77805	4.99901	2.53428e-05	0.00427079	0.00371102	CD46/PRKAR1A/MARCHF7/PELI1/TGFBR2/PRNP/LILRB2/BCL6/CD55/TLR4/ATM/ARG1/PTPRC/BID/CASP3/GPR183/RIPK2/NCK1/TNFSF13B/ANXA1/MNDA	21
BP	GO:0002758	innate immune response-activating signaling pathway	24/598	297/18986	0.0808081	2.56559	4.90401	2.56302e-05	0.00427079	0.00371102	CTSS/USP15/RTN4/PJA2/LY96/PELI1/UBQLN1/WDFY1/MAP3K7/NFKBIZ/TBK1/BIRC2/TLR4/PPP2CA/PUM2/RIPK2/TAX1BP1/BIRC3/CARD8/S100A8/S100A9/NMI/PPT1/TLR1	24
BP	GO:0002218	activation of innate immune response	25/598	317/18986	0.0788644	2.50388	4.86934	2.63165e-05	0.00427079	0.00371102	CTSS/USP15/RTN4/PJA2/LY96/PELI1/UBQLN1/WDFY1/MAP3K7/NFKBIZ/TBK1/BIRC2/TLR4/PPP2CA/PUM2/RIPK2/TAX1BP1/BIRC3/CARD8/S100A8/S100A9/MNDA/NMI/PPT1/TLR1	25
BP	GO:0039531	regulation of cytoplasmic pattern recognition receptor signaling pathway	14/598	122/18986	0.114754	3.64335	5.28209	3.04425e-05	0.00471184	0.00409426	USP15/RTN4/PELI1/UBQLN1/WDFY1/MAP3K7/BIRC2/TLR4/PPP2CA/PUM2/TAX1BP1/BIRC3/CARD8/PPT1	14
BP	GO:2001242	regulation of intrinsic apoptotic signaling pathway	18/598	189/18986	0.0952381	3.02373	5.04229	3.11349e-05	0.00471184	0.00409426	MARCHF7/USP15/PTGS2/UBQLN1/NFE2L2/SIAH1/IVNS1ABP/BID/BCLAF1/HNRNPK/NCK1/CD44/TPT1/MMP9/S100A8/S100A9/URI1/HERPUD1	18
BP	GO:1903077	negative regulation of protein localization to plasma membrane	7/598	30/18986	0.233333	7.40814	6.33443	3.2145e-05	0.00471184	0.00409426	PPP2R5A/TMEM59/NUMB/TMED2/PPFIA1/GBP1/PICALM	7
BP	GO:0032944	regulation of mononuclear cell proliferation	21/598	245/18986	0.0857143	2.72136	4.89042	3.44058e-05	0.00488563	0.00424527	CD46/PRKAR1A/MARCHF7/PELI1/TGFBR2/PRNP/LILRB2/BCL6/CD55/TLR4/ATM/ARG1/PTPRC/BID/CASP3/GPR183/RIPK2/NCK1/TNFSF13B/ANXA1/MNDA	21
BP	GO:0002752	cell surface pattern recognition receptor signaling pathway	11/598	79/18986	0.139241	4.42077	5.49433	3.57724e-05	0.00492575	0.00428014	PJA2/LY96/PELI1/WDFY1/MAP3K7/TBK1/TLR4/RIPK2/TAX1BP1/NMI/TLR1	11
BP	GO:0032509	endosome transport via multivesicular body sorting pathway	8/598	42/18986	0.190476	6.04746	5.90541	4.23471e-05	0.00537486	0.00467038	VPS4B/CHMP1B/DENND10/TMEM50B/VPS36/LEPROTL1/LYST/LEPROT	8
BP	GO:0097306	cellular response to alcohol	13/598	110/18986	0.118182	3.75217	5.22043	4.25825e-05	0.00537486	0.00467038	ABCA1/BTG2/CYP1B1/KLF9/XRN1/SGK1/GNG2/FOS/PTGER4/PRKAA1/TP53INP1/GOLPH3/PTGER2	13
BP	GO:1901655	cellular response to ketone	13/598	110/18986	0.118182	3.75217	5.22043	4.25825e-05	0.00537486	0.00467038	BTG2/CYP1B1/RPS6KB1/KLF9/NCOA4/XRN1/SGK1/GNG2/FOS/PTGER4/PRKAA1/GOLPH3/PTGER2	13
BP	GO:0007159	leukocyte cell-cell adhesion	30/598	430/18986	0.0697674	2.21506	4.59598	4.42556e-05	0.00543507	0.0047227	CD46/PRKAR1A/MARCHF7/CBFB/PELI1/TGFBR2/PRNP/CD47/NFKBIZ/LILRB2/BCL6/CD55/ARG1/PTPRC/CASP3/MAP3K8/RIPK2/NCK1/SELL/PRKAA1/CD44/GOLPH3/TNFSF13B/S100A8/ANXA1/CYRIB/DOCK8/S100A9/FGL2/HLA-DRA	30
BP	GO:1904376	negative regulation of protein localization to cell periphery	7/598	32/18986	0.21875	6.94513	6.0698	5.03178e-05	0.00601695	0.00522831	PPP2R5A/TMEM59/NUMB/TMED2/PPFIA1/GBP1/PICALM	7
BP	GO:0042098	T cell proliferation	19/598	215/18986	0.0883721	2.80574	4.80197	5.32236e-05	0.00620123	0.00538844	CD46/PRKAR1A/MARCHF7/PELI1/TGFBR2/PRNP/LILRB2/BCL6/CD55/ARG1/PTPRC/PPP3CB/BID/CASP3/RIPK2/NCK1/TNFSF13B/ANXA1/DOCK8	19
BP	GO:0071346	cellular response to type II interferon	12/598	98/18986	0.122449	3.88765	5.16837	5.87198e-05	0.00667057	0.00579626	CD58/IFNGR1/RPS6KB1/CD47/RAF1/IFNGR2/TLR4/ARG1/STXBP3/ACTR2/GBP1/JAK1	12
BP	GO:0032496	response to lipopolysaccharide	26/598	354/18986	0.0734463	2.33186	4.56162	6.09888e-05	0.00675935	0.00587341	ABCA1/LY96/PELI1/PTGS2/PDE4B/RPS6KB1/NFKBIZ/AKIRIN2/TRIB1/LILRB2/CXCL8/CD55/TLR4/FOS/CASP3/HNRNPA0/RIPK2/HMGB2/PRDX3/PTGER4/CARD8/MMP9/PTGER2/S100A8/ADM/LITAF	26
BP	GO:0042129	regulation of T cell proliferation	17/598	182/18986	0.0934066	2.96558	4.80496	6.55272e-05	0.00708942	0.00616022	CD46/PRKAR1A/MARCHF7/PELI1/TGFBR2/PRNP/LILRB2/BCL6/CD55/ARG1/PTPRC/BID/CASP3/RIPK2/NCK1/TNFSF13B/ANXA1	17
BP	GO:0008380	RNA splicing	32/598	484/18986	0.0661157	2.09912	4.41719	6.96864e-05	0.00736407	0.00639887	SRPK1/PTBP3/ARGLU1/CLK1/MBNL1/TIA1/SF3B1/SRSF7/RSRP1/YTHDC1/DDX5/THOC7/PNN/RBM15/IVNS1ABP/RBM12B/HNRNPH3/HNRNPK/SLC38A2/SMNDC1/ZRANB2/SRSF2/RBM25/KHDRBS1/CLNS1A/PPIL3/RBM47/DYRK1A/RBM22/PRDX6/DDX17/DHX15	32
BP	GO:0062208	positive regulation of pattern recognition receptor signaling pathway	10/598	71/18986	0.140845	4.47171	5.28516	7.29832e-05	0.00753717	0.00654928	USP15/RTN4/PJA2/PELI1/WDFY1/MAP3K7/TLR4/PPP2CA/PUM2/TLR1	10
BP	GO:0071356	cellular response to tumor necrosis factor	19/598	221/18986	0.0859729	2.72957	4.66388	7.71406e-05	0.00762513	0.00662571	CD58/CYP1B1/MAP3K7/CXCL8/NSMAF/BIRC2/TANK/RFFL/NFE2L2/FOS/DICER1/SPPL2A/BIRC3/CARD8/TNFSF13B/RRAGA/GBP1/CASP4/ZFP36L1	19
BP	GO:0045017	glycerolipid biosynthetic process	20/598	240/18986	0.0833333	2.64576	4.62708	7.78493e-05	0.00762513	0.00662571	EFR3A/TMX1/SLC44A1/CNEP1R1/PTEN/PIGB/HYCC2/ABHD3/GPAT3/ATM/MTMR6/CRLS1/PIGY/FAR1/CEPT1/SMG1/HTR2A/LPIN1/ABHD5/ACSL1	20
BP	GO:2000116	regulation of cysteine-type endopeptidase activity	16/598	167/18986	0.0958084	3.04184	4.77936	7.88691e-05	0.00762513	0.00662571	PTGS2/RAF1/LAMTOR5/BIRC2/RFFL/ARL6IP5/TNFSF10/RIPK2/CD44/BIRC3/CARD8/APAF1/MMP9/S100A8/S100A9/PDCD6	16
BP	GO:0016311	dephosphorylation	19/598	222/18986	0.0855856	2.71727	4.64132	8.194e-05	0.00775699	0.00674029	PIP4P2/PPP2R5A/PPP1CB/PPP4R1/PTPRE/PTEN/DUSP11/DUSP1/PPP2CA/MTMR6/PTPRC/PTPN12/PPP3CB/DUSP12/RNGTT/PPP1CC/URI1/PPP2R3C/DUSP6	19
BP	GO:0032535	regulation of cellular component size	26/598	361/18986	0.0720222	2.28664	4.45095	8.41787e-05	0.00780629	0.00678312	CAPZA2/RB1CC1/RTN4/RASA1/MAP3K7/PTEN/LAMTOR5/RAB22A/IFRD1/MEGF9/BRK1/RAB21/DIP2B/RAB11A/PUM2/ARFGEF1/RYK/NCK1/CLNS1A/MKKS/EIF4G2/CYRIB/ARPC5/MTPN/BLOC1S1/PICALM	26
BP	GO:0008654	phospholipid biosynthetic process	20/598	243/18986	0.0823045	2.6131	4.56387	9.23956e-05	0.00803364	0.00698068	EFR3A/SLC44A1/PTEN/PIGB/SERINC1/HYCC2/ABHD3/GPAT3/ATM/MTMR6/CRLS1/HEXB/PIGY/FAR1/CEPT1/SMG1/HTR2A/LPIN1/ABHD5/ORMDL1	20
BP	GO:0034063	stress granule assembly	7/598	35/18986	0.2	6.34983	5.71277	9.2619e-05	0.00803364	0.00698068	G3BP2/TIA1/PUM2/DAZAP2/USP10/PRKAA1/RPS23	7
BP	GO:1903322	positive regulation of protein modification by small protein conjugation or removal	14/598	135/18986	0.103704	3.29251	4.82057	9.33835e-05	0.00803364	0.00698068	MARCHF7/PELI1/FBXO33/UBQLN1/PTEN/BIRC2/TANK/UBE2N/DERL1/RIPK2/BIRC3/PIAS1/NMI/PDCD6	14
BP	GO:0032006	regulation of TOR signaling	15/598	152/18986	0.0986842	3.13314	4.76166	9.37023e-05	0.00803364	0.00698068	PELI1/ZMPSTE24/RPS6KB1/LAMTOR5/TBK1/GPAT3/ATM/UBE2N/RFFL/LAMTOR3/PRKAA1/GOLPH3/RRAGA/WAC/PDCD6	15
BP	GO:1901875	positive regulation of post-translational protein modification	14/598	136/18986	0.102941	3.2683	4.78743	0.000101151	0.00851164	0.00739603	MARCHF7/PELI1/FBXO33/UBQLN1/PTEN/BIRC2/TANK/UBE2N/DERL1/RIPK2/BIRC3/PIAS1/NMI/PDCD6	14
BP	GO:0018198	peptidyl-cysteine modification	7/598	36/18986	0.194444	6.17345	5.60293	0.00011188	0.00924334	0.00803182	OXR1/ZDHHC17/NCOA7/GOLGA7/PRDX3/S100A8/S100A9	7
BP	GO:0000380	alternative mRNA splicing, via spliceosome	10/598	75/18986	0.133333	4.23322	5.05938	0.000117065	0.00949897	0.00825394	ARGLU1/TIA1/YTHDC1/DDX5/RBM15/SRSF2/RBM25/KHDRBS1/RBM47/DDX17	10
BP	GO:0051092	positive regulation of NF-kappaB transcription factor activity	13/598	122/18986	0.106557	3.38311	4.76207	0.000125085	0.00997167	0.00866469	RPS6KA5/LAMTOR5/TLR4/IL18R1/UBE2N/TRIM22/RIPK2/PRDX3/S100A8/PSMA6/S100A9/MTPN/IL18RAP	13
BP	GO:0071985	multivesicular body sorting pathway	8/598	49/18986	0.163265	5.18354	5.2878	0.000133316	0.0104446	0.00907564	VPS4B/CHMP1B/DENND10/TMEM50B/VPS36/LEPROTL1/LYST/LEPROT	8
BP	GO:0050863	regulation of T cell activation	27/598	393/18986	0.0687023	2.18124	4.26725	0.000135835	0.0104616	0.00909042	CD46/PRKAR1A/MARCHF7/CBFB/PELI1/TGFBR2/PRNP/CD47/NFKBIZ/LILRB2/BCL6/CD55/ARG1/PTPRC/BID/CASP3/MAP3K8/RIPK2/NCK1/PRKAA1/PRDM1/TNFSF13B/ANXA1/CYRIB/DOCK8/FGL2/HLA-DRA	27
BP	GO:0070663	regulation of leukocyte proliferation	21/598	270/18986	0.0777778	2.46938	4.38529	0.000138694	0.0105037	0.00912703	CD46/PRKAR1A/MARCHF7/PELI1/TGFBR2/PRNP/LILRB2/BCL6/CD55/TLR4/ATM/ARG1/PTPRC/BID/CASP3/GPR183/RIPK2/NCK1/TNFSF13B/ANXA1/MNDA	21
BP	GO:0002292	T cell differentiation involved in immune response	11/598	92/18986	0.119565	3.7961	4.84811	0.000147169	0.010786	0.00937232	CD46/NFKBIZ/BCL6/IL18R1/GPR183/RIPK2/PTGER4/ANXA1/FGL2/HLA-DRA/JAK1	11
BP	GO:0042100	B cell proliferation	11/598	92/18986	0.119565	3.7961	4.84811	0.000147169	0.010786	0.00937232	PELI1/NFKBIZ/BCL6/TLR4/ATM/PTPRC/CASP3/GAPT/GPR183/TNFSF13B/MNDA	11
BP	GO:0002753	cytoplasmic pattern recognition receptor signaling pathway	16/598	178/18986	0.0898876	2.85386	4.4813	0.000166957	0.0116489	0.0101221	USP15/RTN4/PELI1/UBQLN1/WDFY1/MAP3K7/TBK1/BIRC2/TLR4/PPP2CA/PUM2/RIPK2/TAX1BP1/BIRC3/CARD8/PPT1	16
BP	GO:0031929	TOR signaling	16/598	178/18986	0.0898876	2.85386	4.4813	0.000166957	0.0116489	0.0101221	RPS6KA5/PELI1/ZMPSTE24/RPS6KB1/LAMTOR5/TBK1/GPAT3/ATM/UBE2N/RFFL/LAMTOR3/PRKAA1/GOLPH3/RRAGA/WAC/PDCD6	16
BP	GO:0034142	toll-like receptor 4 signaling pathway	9/598	64/18986	0.140625	4.46473	5.00684	0.000168717	0.0116489	0.0101221	LY96/PELI1/WDFY1/MAP3K7/TBK1/TLR4/RIPK2/TAX1BP1/NMI	9
BP	GO:0006650	glycerophospholipid metabolic process	22/598	294/18986	0.0748299	2.37579	4.28732	0.000169196	0.0116489	0.0101221	PIP4P2/EFR3A/SLC44A1/GPCPD1/PTEN/PIGB/SERINC1/HYCC2/ABHD3/GPAT3/ATM/MTMR6/CRLS1/OSBPL8/PIGY/FAR1/CEPT1/SMG1/HTR2A/PRDX6/LPIN1/ABHD5	22
BP	GO:0046474	glycerophospholipid biosynthetic process	17/598	197/18986	0.0862944	2.73978	4.42653	0.000173217	0.0117253	0.0101885	EFR3A/SLC44A1/PTEN/PIGB/HYCC2/ABHD3/GPAT3/ATM/MTMR6/CRLS1/PIGY/FAR1/CEPT1/SMG1/HTR2A/LPIN1/ABHD5	17
BP	GO:0009624	response to nematode	4/598	10/18986	0.4	12.6997	6.67359	0.000175861	0.0117253	0.0101885	PTGS2/ARG1/PTGER4/PTGER2	4
BP	GO:0097305	response to alcohol	21/598	275/18986	0.0763636	2.42448	4.29105	0.000178861	0.0117253	0.0101885	ABCA1/BTG2/TGFBR2/CYP1B1/RPS6KB1/KLF9/RPL15/BIRC2/PTPRC/XRN1/SGK1/RGS2/GNG2/FOS/PTGER4/PRKAA1/TP53INP1/GOLPH3/PTGER2/S100A8/RPL27	21
BP	GO:1901796	regulation of signal transduction by p53 class mediator	12/598	110/18986	0.109091	3.46355	4.67294	0.000180628	0.0117253	0.0101885	MARCHF7/USP15/ZMPSTE24/ATM/RFFL/DDX5/HAPSTR1/SGK1/HNRNPK/CD44/DYRK1A/DYRK2	12
BP	GO:1902916	positive regulation of protein polyubiquitination	5/598	18/18986	0.277778	8.81921	5.98518	0.000185736	0.0118871	0.0103291	MARCHF7/BIRC2/UBE2N/RIPK2/NMI	5
BP	GO:1905476	negative regulation of protein localization to membrane	7/598	39/18986	0.179487	5.69857	5.29683	0.000189955	0.0119883	0.010417	PPP2R5A/TMEM59/NUMB/TMED2/PPFIA1/GBP1/PICALM	7
BP	GO:0031398	positive regulation of protein ubiquitination	12/598	112/18986	0.107143	3.4017	4.5971	0.000214279	0.0133381	0.0115899	MARCHF7/PELI1/FBXO33/UBQLN1/PTEN/BIRC2/UBE2N/DERL1/RIPK2/BIRC3/NMI/PDCD6	12
BP	GO:0090150	establishment of protein localization to membrane	21/598	280/18986	0.075	2.38119	4.19884	0.000228953	0.0139542	0.0121252	RAB5IF/SSR1/ATG3/ZDHHC17/TRAM1/PRNP/RAB31/GOLGA7/RAB8B/STX3/RAB11A/CAMLG/EMC7/BID/TOMM20/C2CD5/GOLPH3/TMCO1/SDCBP/VPS35/ITGAM	21
BP	GO:0000375	RNA splicing, via transesterification reactions	24/598	342/18986	0.0701754	2.22801	4.13271	0.000230317	0.0139542	0.0121252	SRPK1/ARGLU1/TIA1/SF3B1/SRSF7/RSRP1/YTHDC1/DDX5/PNN/RBM15/HNRNPH3/HNRNPK/SMNDC1/SRSF2/RBM25/KHDRBS1/CLNS1A/PPIL3/RBM47/DYRK1A/RBM22/PRDX6/DDX17/DHX15	24
BP	GO:0046486	glycerolipid metabolic process	26/598	385/18986	0.0675325	2.1441	4.08992	0.000235337	0.0140707	0.0122264	PIP4P2/EFR3A/TMX1/SLC44A1/GPCPD1/CNEP1R1/PTEN/PIGB/SERINC1/HYCC2/ABHD3/GPAT3/SLC22A4/ATM/MTMR6/CRLS1/OSBPL8/PIGY/FAR1/CEPT1/SMG1/HTR2A/PRDX6/LPIN1/ABHD5/ACSL1	26
BP	GO:0030888	regulation of B cell proliferation	9/598	67/18986	0.134328	4.26481	4.82764	0.000240923	0.0141922	0.012332	PELI1/BCL6/TLR4/ATM/PTPRC/CASP3/GPR183/TNFSF13B/MNDA	9
BP	GO:1902914	regulation of protein polyubiquitination	6/598	29/18986	0.206897	6.56879	5.41208	0.000243615	0.0141922	0.012332	MARCHF7/BIRC2/CEP63/UBE2N/RIPK2/NMI	6
BP	GO:0002224	toll-like receptor signaling pathway	10/598	82/18986	0.121951	3.87185	4.69981	0.000248141	0.0142728	0.0124021	CTSS/LY96/MAP3K7/NFKBIZ/BIRC2/TLR4/BIRC3/S100A8/S100A9/TLR1	10
BP	GO:0038196	type III interferon-mediated signaling pathway	4/598	11/18986	0.363636	11.5452	6.3088	0.000269479	0.0149331	0.0129758	IFNGR1/IFNGR2/IL10RB/JAK1	4
BP	GO:0071044	histone mRNA catabolic process	4/598	11/18986	0.363636	11.5452	6.3088	0.000269479	0.0149331	0.0129758	DCP2/TENT2/ATM/XRN1	4
BP	GO:0071358	cellular response to type III interferon	4/598	11/18986	0.363636	11.5452	6.3088	0.000269479	0.0149331	0.0129758	IFNGR1/IFNGR2/IL10RB/JAK1	4
BP	GO:0046632	alpha-beta T cell differentiation	13/598	133/18986	0.0977444	3.1033	4.38961	0.000296926	0.0162558	0.0141252	CBFB/TGFBR2/NFKBIZ/BCL6/IL18R1/RPL22/GPR183/RIPK2/PTGER4/PRDM1/ANXA1/HLA-DRA/JAK1	13
BP	GO:0002220	innate immune response activating cell surface receptor signaling pathway	11/598	100/18986	0.11	3.49241	4.50648	0.00030924	0.0166295	0.0144499	PJA2/LY96/PELI1/WDFY1/MAP3K7/TBK1/TLR4/RIPK2/TAX1BP1/NMI/TLR1	11
BP	GO:1903037	regulation of leukocyte cell-cell adhesion	26/598	392/18986	0.0663265	2.10581	3.98957	0.000311071	0.0166295	0.0144499	CD46/PRKAR1A/MARCHF7/CBFB/PELI1/TGFBR2/PRNP/CD47/NFKBIZ/LILRB2/BCL6/CD55/ARG1/PTPRC/CASP3/MAP3K8/RIPK2/NCK1/PRKAA1/CD44/TNFSF13B/ANXA1/CYRIB/DOCK8/FGL2/HLA-DRA	26
BP	GO:0050890	cognition	23/598	329/18986	0.0699088	2.21955	4.02406	0.000325929	0.0170767	0.0148384	ARF4/PJA2/PAIP2/PTGS2/BTG2/PRNP/RPS6KB1/PTEN/LILRB2/ARL6IP5/PPP3CB/SGK1/FOS/CASP3/MME/SPG11/HTR2A/C5AR1/HLA-DRA/PIAS1/PPT1/C12orf57/PICALM	23
BP	GO:0001890	placenta development	14/598	152/18986	0.0921053	2.92427	4.2954	0.000326952	0.0170767	0.0148384	PTGS2/CDKN1B/SP3/BIRC2/MAP2K1/TMED2/RBM15/MME/PRDX3/STK4/GGNBP2/PRDM1/ADM/ZFP36L1	14
BP	GO:0071216	cellular response to biotic stimulus	20/598	269/18986	0.0743494	2.36053	4.0528	0.000358353	0.01834	0.0159362	ABCA1/LY96/ZMPSTE24/PTGS2/PDE4B/NFKBIZ/TRIB1/LILRB2/CXCL8/CD55/TLR4/RIPK2/HMGB2/CARD8/APAF1/MMP9/TMCO1/CYRIB/LITAF/TLR1	20
BP	GO:0006644	phospholipid metabolic process	25/598	374/18986	0.0668449	2.12227	3.95299	0.000359213	0.01834	0.0159362	PIP4P2/EFR3A/PLBD1/SLC44A1/GPCPD1/PTEN/PIGB/SERINC1/HYCC2/ABHD3/GPAT3/ATM/MTMR6/CRLS1/HEXB/OSBPL8/PIGY/FAR1/CEPT1/SMG1/HTR2A/PRDX6/LPIN1/ABHD5/ORMDL1	25
BP	GO:0043380	regulation of memory T cell differentiation	4/598	12/18986	0.333333	10.5831	5.9883	0.000394173	0.0196826	0.0171028	CD46/BCL6/FGL2/HLA-DRA	4
BP	GO:0070673	response to interleukin-18	4/598	12/18986	0.333333	10.5831	5.9883	0.000394173	0.0196826	0.0171028	IL18R1/RIPK2/IL18RAP/CASP4	4
BP	GO:0009048	dosage compensation by inactivation of X chromosome	5/598	21/18986	0.238095	7.55932	5.42352	0.0004079	0.0199301	0.0173179	SUZ12/SMCHD1/YTHDC1/RBM15/HNRNPK	5
BP	GO:0090713	immunological memory process	5/598	21/18986	0.238095	7.55932	5.42352	0.0004079	0.0199301	0.0173179	CD46/BCL6/EBAG9/FGL2/HLA-DRA	5
BP	GO:0016049	cell growth	30/598	490/18986	0.0612245	1.94383	3.81716	0.000433866	0.0208105	0.0180829	RTN4/CRLF3/CDKN1B/TGFBR2/SMAD4/SPAG9/IFRD1/NIN/RAB21/BCL6/DIP2B/MAP2K4/BTG1/EBAG9/PUM2/RYK/PPP3CB/SGK1/RGS2/NDEL1/SPG11/EIF4G2/S100A8/SDCBP/S100A9/URI1/MTPN/H3-3B/PPT1/CXCR4	30
BP	GO:0051251	positive regulation of lymphocyte activation	23/598	336/18986	0.0684524	2.17331	3.91318	0.000438427	0.0208105	0.0180829	CD46/CBFB/PELI1/TGFBR2/CD47/NFKBIZ/AKIRIN2/LILRB2/BCL6/CD55/TLR4/PTPRC/GPR183/MAP3K8/RIPK2/NCK1/PRKAA1/TNFSF13B/ANXA1/CYRIB/DOCK8/HLA-DRA/PPP2R3C	23
BP	GO:0034341	response to type II interferon	12/598	121/18986	0.0991736	3.14868	4.27587	0.000439659	0.0208105	0.0180829	CD58/IFNGR1/RPS6KB1/CD47/RAF1/IFNGR2/TLR4/ARG1/STXBP3/ACTR2/GBP1/JAK1	12
BP	GO:0070482	response to oxygen levels	24/598	358/18986	0.0670391	2.12844	3.88708	0.000448755	0.0210221	0.0182667	BNIP2/RTN4/ERO1A/PTGS2/CDKN1B/UBQLN1/TFAM/BNIP3L/MAP3K7/SMAD4/CYB5R4/BIRC2/ATM/NFE2L2/NPEPPS/FOS/CASP3/ATP6V1A/PRKAA1/ATP6V1G1/APAF1/ADM/CXCR4/ZFP36L1	24
BP	GO:0072659	protein localization to plasma membrane	21/598	295/18986	0.0711864	2.26011	3.93361	0.000460518	0.0212458	0.0184611	PPP2R5A/SLMAP/EFR3A/TMEM59/NUMB/PRNP/RAB31/GOLGA7/HYCC2/RAP2A/STX3/RAB11A/TMED2/ARL6IP5/PPFIA1/C2CD5/GOLPH3/FYB1/VPS35/GBP1/PICALM	21
BP	GO:0006879	intracellular iron ion homeostasis	9/598	73/18986	0.123288	3.91428	4.49885	0.000462882	0.0212458	0.0184611	SLC40A1/CYBRD1/FBXL5/SMAD4/NCOA4/ATP6V1A/ATP6V1G1/FTH1/PICALM	9
BP	GO:0000377	RNA splicing, via transesterification reactions with bulged adenosine as nucleophile	23/598	338/18986	0.0680473	2.16045	3.882	0.000476253	0.0214267	0.0186183	SRPK1/ARGLU1/TIA1/SF3B1/SRSF7/RSRP1/YTHDC1/DDX5/PNN/RBM15/HNRNPH3/HNRNPK/SRSF2/RBM25/KHDRBS1/CLNS1A/PPIL3/RBM47/DYRK1A/RBM22/PRDX6/DDX17/DHX15	23
BP	GO:0000398	mRNA splicing, via spliceosome	23/598	338/18986	0.0680473	2.16045	3.882	0.000476253	0.0214267	0.0186183	SRPK1/ARGLU1/TIA1/SF3B1/SRSF7/RSRP1/YTHDC1/DDX5/PNN/RBM15/HNRNPH3/HNRNPK/SRSF2/RBM25/KHDRBS1/CLNS1A/PPIL3/RBM47/DYRK1A/RBM22/PRDX6/DDX17/DHX15	23
BP	GO:0071260	cellular response to mechanical stimulus	9/598	74/18986	0.121622	3.86138	4.44746	0.000512525	0.0227994	0.0198111	PTGS2/MAP2K4/TLR4/TMEM87A/SLC38A2/PTGER4/MAP3K1/KCNJ2/MTPN	9
BP	GO:0018105	peptidyl-serine phosphorylation	14/598	159/18986	0.0880503	2.79552	4.10004	0.0005168	0.0227994	0.0198111	PTGS2/RPS6KB1/PDCD10/RAF1/PTEN/CAB39/TBK1/ATM/RIPK2/RASSF2/NCK1/SMG1/STK4/DYRK1A	14
BP	GO:0051607	defense response to virus	22/598	320/18986	0.06875	2.18276	3.84798	0.000546498	0.0233606	0.0202988	RB1CC1/ZMPSTE24/BNIP3L/IFNGR2/TBK1/SLFN11/TANK/PTPRC/UBE2N/ZMYND11/TRIM22/IL10RB/NCK1/APOBEC3A/LYST/CARD8/IFIT2/FGL2/DDX21/DDX17/DHX15/GBP1	22
BP	GO:0051090	regulation of DNA-binding transcription factor activity	24/598	363/18986	0.0661157	2.09912	3.81295	0.000546909	0.0233606	0.0202988	RPS6KA5/G3BP2/CYP1B1/PRNP/PTEN/LAMTOR5/TRIB1/PURA/TLR4/IL18R1/UBE2N/TRIM22/SGK1/RIPK2/PRDX3/TAX1BP1/ARID5B/CARD8/ADGRG3/S100A8/PSMA6/S100A9/MTPN/IL18RAP	24
BP	GO:0034342	response to type III interferon	4/598	13/18986	0.307692	9.76897	5.7035	0.000555226	0.0233606	0.0202988	IFNGR1/IFNGR2/IL10RB/JAK1	4
BP	GO:0043379	memory T cell differentiation	4/598	13/18986	0.307692	9.76897	5.7035	0.000555226	0.0233606	0.0202988	CD46/BCL6/FGL2/HLA-DRA	4
BP	GO:0090158	endoplasmic reticulum membrane organization	4/598	13/18986	0.307692	9.76897	5.7035	0.000555226	0.0233606	0.0202988	VCPIP1/RTN4/REEP5/TMED2	4
BP	GO:0071496	cellular response to external stimulus	9/598	75/18986	0.12	3.8099	4.39696	0.000566451	0.0236142	0.0205191	PTGS2/MAP2K4/TLR4/TMEM87A/SLC38A2/PTGER4/MAP3K1/KCNJ2/MTPN	9
BP	GO:0031647	regulation of protein stability	25/598	387/18986	0.0645995	2.05098	3.76698	0.000593354	0.0245109	0.0212983	MARCHF7/CMTM6/RTN4/PRNP/RNF149/PDCD10/GOLGA7/PTEN/PEX2/RAB21/USP42/CEP63/DAZAP2/CAMLG/SH3GLB1/CASP3/DERL1/USP38/RASSF2/USP10/STK4/MFSD1/VPS35/MYLIP/URI1	25
BP	GO:0050729	positive regulation of inflammatory response	14/598	162/18986	0.0864198	2.74375	4.01953	0.000623118	0.0252987	0.0219828	PTGS2/CD47/NFKBIZ/TLR4/CASP3/MAP3K8/ALOX5AP/PTGER4/HTR2A/S100A8/S100A9/NMI/GBP1/CASP4	14
BP	GO:0032945	negative regulation of mononuclear cell proliferation	10/598	92/18986	0.108696	3.451	4.24975	0.000631826	0.0252987	0.0219828	PRKAR1A/MARCHF7/PELI1/PRNP/LILRB2/BCL6/ATM/ARG1/CASP3/MNDA	10
BP	GO:0002718	regulation of cytokine production involved in immune response	12/598	126/18986	0.0952381	3.02373	4.11013	0.00063469	0.0252987	0.0219828	RTN4/MAP3K7/BCL6/CD55/TLR4/ARG1/IL18R1/RIPK2/HTR2A/UBE2J1/DDX21/LITAF	12
BP	GO:0043281	regulation of cysteine-type endopeptidase activity involved in apoptotic process	13/598	144/18986	0.0902778	2.86624	4.05392	0.000639377	0.0252987	0.0219828	PTGS2/RAF1/LAMTOR5/RFFL/ARL6IP5/TNFSF10/CD44/CARD8/APAF1/MMP9/S100A8/S100A9/PDCD6	13
BP	GO:0007549	sex-chromosome dosage compensation	5/598	23/18986	0.217391	6.90199	5.10737	0.000640262	0.0252987	0.0219828	SUZ12/SMCHD1/YTHDC1/RBM15/HNRNPK	5
BP	GO:0007611	learning or memory	20/598	282/18986	0.070922	2.25171	3.81901	0.000653077	0.0255826	0.0222295	ARF4/PJA2/PAIP2/PTGS2/BTG2/PRNP/RPS6KB1/PTEN/LILRB2/ARL6IP5/PPP3CB/SGK1/FOS/CASP3/MME/SPG11/HTR2A/PIAS1/PPT1/PICALM	20
BP	GO:0002367	cytokine production involved in immune response	12/598	127/18986	0.0944882	2.99992	4.07797	0.000681326	0.0260623	0.0226464	RTN4/MAP3K7/BCL6/CD55/TLR4/ARG1/IL18R1/RIPK2/HTR2A/UBE2J1/DDX21/LITAF	12
BP	GO:0050671	positive regulation of lymphocyte proliferation	13/598	145/18986	0.0896552	2.84648	4.02499	0.000682622	0.0260623	0.0226464	CD46/PELI1/TGFBR2/LILRB2/BCL6/CD55/TLR4/PTPRC/GPR183/RIPK2/NCK1/TNFSF13B/ANXA1	13
BP	GO:0002520	immune system development	16/598	202/18986	0.0792079	2.51479	3.9032	0.000688259	0.0260623	0.0226464	SLC40A1/MARCHF7/ZMPSTE24/TGFBR2/RAF1/NFKBIZ/LILRB2/BCL6/MAP2K1/ATM/PTPRC/RBM15/RO60/RCBTB2/HMGB2/PPP2R3C	16
BP	GO:0033135	regulation of peptidyl-serine phosphorylation	9/598	77/18986	0.116883	3.71094	4.29853	0.000688266	0.0260623	0.0226464	PTGS2/PDCD10/RAF1/PTEN/TBK1/RIPK2/RASSF2/NCK1/STK4	9
BP	GO:0009612	response to mechanical stimulus	17/598	222/18986	0.0765766	2.43124	3.86826	0.00069571	0.0261265	0.0227021	PTGS2/BTG2/RPS6KB1/RAF1/MAP2K4/TLR4/TMEM87A/FOS/SLC38A2/PTGER4/MAP3K1/HTR2A/MKKS/ITGAM/KCNJ2/MTPN/CXCR4	17
BP	GO:0072331	signal transduction by p53 class mediator	15/598	183/18986	0.0819672	2.60239	3.92798	0.000703973	0.0262201	0.0227835	MARCHF7/USP15/ZMPSTE24/CDKN1B/ATM/RFFL/DDX5/HAPSTR1/SGK1/HNRNPK/USP10/CD44/DYRK1A/DYRK2/URI1	15
BP	GO:0090715	immunological memory formation process	4/598	14/18986	0.285714	9.07119	5.44796	0.000758041	0.0277785	0.0241376	CD46/BCL6/FGL2/HLA-DRA	4
BP	GO:1900044	regulation of protein K63-linked ubiquitination	4/598	14/18986	0.285714	9.07119	5.44796	0.000758041	0.0277785	0.0241376	BIRC2/CEP63/UBE2N/RIPK2	4
BP	GO:0035710	CD4-positive, alpha-beta T cell activation	12/598	129/18986	0.0930233	2.95341	4.01459	0.00078324	0.0284723	0.0247405	CBFB/TGFBR2/NFKBIZ/BCL6/CD55/IL18R1/GPR183/RIPK2/PTGER4/ANXA1/HLA-DRA/JAK1	12
BP	GO:0010506	regulation of autophagy	24/598	373/18986	0.0643432	2.04284	3.6682	0.000800789	0.0285479	0.0248061	RB1CC1/FEZ2/TMEM59/ZMPSTE24/UBQLN1/BNIP3L/MAP3K7/TBK1/VPS26A/ATM/GNAI3/TRIM22/SH3GLB1/CASP3/ATP6V1A/RIPK2/USP10/PRKAA1/TP53INP1/ATP6V1G1/EIF4G2/VPS35/RRAGA/WAC	24
BP	GO:0031396	regulation of protein ubiquitination	16/598	205/18986	0.0780488	2.47798	3.83686	0.000806628	0.0285479	0.0248061	MARCHF7/PELI1/FBXO33/UBQLN1/PTEN/BIRC2/CEP63/UBE2N/IVNS1ABP/CAMLG/DERL1/RIPK2/BIRC3/NMI/PDCD6/HERPUD1	16
BP	GO:0007040	lysosome organization	11/598	112/18986	0.0982143	3.11822	4.0545	0.000816731	0.0285479	0.0248061	ABCA1/CHMP1B/AKTIP/HEXB/PPP3CB/ATP6V1A/SPG11/CREG1/ARL8B/VPS35/PPT1	11
BP	GO:0042116	macrophage activation	11/598	112/18986	0.0982143	3.11822	4.0545	0.000816731	0.0285479	0.0248061	PJA2/IFNGR1/CD93/IFNGR2/TLR4/ATM/PTPRC/C5AR1/ITGAM/NMI/TLR1	11
BP	GO:0080171	lytic vacuole organization	11/598	112/18986	0.0982143	3.11822	4.0545	0.000816731	0.0285479	0.0248061	ABCA1/CHMP1B/AKTIP/HEXB/PPP3CB/ATP6V1A/SPG11/CREG1/ARL8B/VPS35/PPT1	11
BP	GO:0032946	positive regulation of mononuclear cell proliferation	13/598	148/18986	0.0878378	2.78878	3.93966	0.000827418	0.0287007	0.0249389	CD46/PELI1/TGFBR2/LILRB2/BCL6/CD55/TLR4/PTPRC/GPR183/RIPK2/NCK1/TNFSF13B/ANXA1	13
BP	GO:0090174	organelle membrane fusion	12/598	130/18986	0.0923077	2.93069	3.98335	0.000838788	0.0288746	0.0250901	VCPIP1/STX11/CHMP1B/IRAG2/STX3/SAMD9/RUBCNL/SPG11/C2CD5/ARL8B/ANXA1/SNAP23	12
BP	GO:0001776	leukocyte homeostasis	11/598	113/18986	0.0973451	3.09063	4.01961	0.000879681	0.0298304	0.0259205	SLC40A1/PDE4B/PPP2CA/PPP3CB/CAMLG/CASP3/GAPT/GPR183/TNFSF13B/ANXA1/PPP2R3C	11
BP	GO:0038202	TORC1 signaling	11/598	113/18986	0.0973451	3.09063	4.01961	0.000879681	0.0298304	0.0259205	RPS6KA5/PELI1/RPS6KB1/LAMTOR5/TBK1/ATM/UBE2N/LAMTOR3/PRKAA1/RRAGA/WAC	11
BP	GO:1904019	epithelial cell apoptotic process	9/598	80/18986	0.1125	3.57178	4.15688	0.000910343	0.0302126	0.0262527	CDKN1B/TGFBR2/TIA1/NFKBIZ/BID/CASP3/PRKAA1/STK4/ZFP36L1	9
BP	GO:0061082	myeloid leukocyte cytokine production	7/598	50/18986	0.14	4.44488	4.39849	0.000914905	0.0302126	0.0262527	RTN4/BCL6/TLR4/RIPK2/UBE2J1/DDX21/LITAF	7
BP	GO:1903320	regulation of protein modification by small protein conjugation or removal	18/598	248/18986	0.0725806	2.30437	3.72868	0.000916723	0.0302126	0.0262527	MARCHF7/PELI1/FBXO33/UBQLN1/PTEN/BIRC2/CEP63/TANK/UBE2N/IVNS1ABP/CAMLG/DERL1/RIPK2/BIRC3/PIAS1/NMI/PDCD6/HERPUD1	18
BP	GO:0043161	proteasome-mediated ubiquitin-dependent protein catabolic process	28/598	467/18986	0.0599572	1.90359	3.56541	0.000917549	0.0302126	0.0262527	PCNP/FEM1C/PJA2/PHF20L1/PELI1/FBXL5/COP1/AKIRIN2/TRIB1/CRBN/BIRC2/FBXO11/CUL5/XPO1/UBE2N/RFFL/NFE2L2/SIAH1/IVNS1ABP/CAMLG/RNF145/DERL1/USP38/KLHDC2/PSMA6/PIAS1/WAC/PSMD6	28
BP	GO:0035336	long-chain fatty-acyl-CoA metabolic process	5/598	25/18986	0.2	6.34983	4.8269	0.000959704	0.0313734	0.0272613	HACD2/FAR1/HSD17B12/ELOVL5/ACSL1	5
BP	GO:0042093	T-helper cell differentiation	9/598	81/18986	0.111111	3.52768	4.11117	0.000996125	0.0320332	0.0278346	NFKBIZ/BCL6/IL18R1/GPR183/RIPK2/PTGER4/ANXA1/HLA-DRA/JAK1	9
BP	GO:0017014	protein nitrosylation	4/598	15/18986	0.266667	8.46644	5.21679	0.00100809	0.0320332	0.0278346	OXR1/NCOA7/S100A8/S100A9	4
BP	GO:0018119	peptidyl-cysteine S-nitrosylation	4/598	15/18986	0.266667	8.46644	5.21679	0.00100809	0.0320332	0.0278346	OXR1/NCOA7/S100A8/S100A9	4
BP	GO:0046007	negative regulation of activated T cell proliferation	4/598	15/18986	0.266667	8.46644	5.21679	0.00100809	0.0320332	0.0278346	PRKAR1A/PRNP/ARG1/CASP3	4
BP	GO:0050864	regulation of B cell activation	12/598	133/18986	0.0902256	2.86459	3.89141	0.00102552	0.0323607	0.0281192	PELI1/AKIRIN2/BCL6/TLR4/ATM/PTPRC/CASP3/GPR183/TNFSF13B/MNDA/PPP2R3C/ZFP36L1	12
BP	GO:0018209	peptidyl-serine modification	14/598	171/18986	0.0818713	2.59935	3.78859	0.00105966	0.0332075	0.0288551	PTGS2/RPS6KB1/PDCD10/RAF1/PTEN/CAB39/TBK1/ATM/RIPK2/RASSF2/NCK1/SMG1/STK4/DYRK1A	14
BP	GO:0043603	amide metabolic process	28/598	472/18986	0.059322	1.88342	3.50493	0.00107734	0.0335305	0.0291357	ST8SIA4/RTN4/IFNGR1/VNN2/PRNP/PPCS/DEGS1/NSMAF/ARG1/NFE2L2/ARL6IP5/HEXB/CASP3/MME/HACD2/FAR1/GALC/PRKAA1/HAL/HSD17B12/ELOVL5/DYRK1A/NPL/TM9SF2/ORMDL1/PPT1/ACSL1/PICALM	28
BP	GO:0043516	regulation of DNA damage response, signal transduction by p53 class mediator	6/598	38/18986	0.157895	5.01303	4.46551	0.00111362	0.0339993	0.0295431	MARCHF7/ZMPSTE24/ATM/DDX5/CD44/DYRK1A	6
BP	GO:0045324	late endosome to vacuole transport	6/598	38/18986	0.157895	5.01303	4.46551	0.00111362	0.0339993	0.0295431	VPS4B/CHMP1B/TMEM50B/VPS36/LEPROTL1/LEPROT	6
BP	GO:0070664	negative regulation of leukocyte proliferation	10/598	99/18986	0.10101	3.20699	3.97031	0.00112234	0.0339993	0.0295431	PRKAR1A/MARCHF7/PELI1/PRNP/LILRB2/BCL6/ATM/ARG1/CASP3/MNDA	10
BP	GO:1903432	regulation of TORC1 signaling	10/598	99/18986	0.10101	3.20699	3.97031	0.00112234	0.0339993	0.0295431	PELI1/RPS6KB1/LAMTOR5/TBK1/ATM/UBE2N/LAMTOR3/PRKAA1/RRAGA/WAC	10
BP	GO:1901873	regulation of post-translational protein modification	18/598	253/18986	0.0711462	2.25883	3.63508	0.00115099	0.0346365	0.0300967	MARCHF7/PELI1/FBXO33/UBQLN1/PTEN/BIRC2/CEP63/TANK/UBE2N/IVNS1ABP/CAMLG/DERL1/RIPK2/BIRC3/PIAS1/NMI/PDCD6/HERPUD1	18
BP	GO:0097237	cellular response to toxic substance	12/598	135/18986	0.0888889	2.82215	3.83153	0.00116825	0.034802	0.0302405	PTGS2/CYP1B1/MTARC1/LANCL1/NFE2L2/ALOX5AP/PRDX3/SELENOF/TP53INP1/PRDX6/S100A9/HBE1	12
BP	GO:1903311	regulation of mRNA metabolic process	25/598	406/18986	0.0615764	1.955	3.50777	0.00117181	0.034802	0.0302405	SRPK1/DCP2/ARGLU1/BTG2/TIA1/SRSF7/ANGEL2/YTHDC1/PUM2/PAN3/DDX5/RBM15/HNRNPA0/HNRNPK/SRSF2/RBM25/KHDRBS1/CLNS1A/RBM47/DYRK1A/CNOT8/SLTM/PRDX6/DDX17/ZFP36L1	25
BP	GO:0002294	CD4-positive, alpha-beta T cell differentiation involved in immune response	9/598	83/18986	0.108434	3.44268	4.02188	0.00118734	0.0350344	0.0304424	NFKBIZ/BCL6/IL18R1/GPR183/RIPK2/PTGER4/ANXA1/HLA-DRA/JAK1	9
BP	GO:0002287	alpha-beta T cell activation involved in immune response	9/598	84/18986	0.107143	3.4017	3.97825	0.00129349	0.0374372	0.0325303	NFKBIZ/BCL6/IL18R1/GPR183/RIPK2/PTGER4/ANXA1/HLA-DRA/JAK1	9
BP	GO:0002293	alpha-beta T cell differentiation involved in immune response	9/598	84/18986	0.107143	3.4017	3.97825	0.00129349	0.0374372	0.0325303	NFKBIZ/BCL6/IL18R1/GPR183/RIPK2/PTGER4/ANXA1/HLA-DRA/JAK1	9
BP	GO:0034248	regulation of amide metabolic process	9/598	84/18986	0.107143	3.4017	3.97825	0.00129349	0.0374372	0.0325303	RTN4/IFNGR1/PRNP/NSMAF/NFE2L2/CASP3/PRKAA1/ORMDL1/PICALM	9
BP	GO:1902107	positive regulation of leukocyte differentiation	15/598	195/18986	0.0769231	2.44224	3.65064	0.00134299	0.0381922	0.0331863	CD46/CBFB/TGFBR2/NFKBIZ/EVI2B/TRIB1/LILRB2/BCL6/PTPRC/FOS/RIPK2/ANXA1/HLA-DRA/PPP2R3C/ZFP36L1	15
BP	GO:1903708	positive regulation of hemopoiesis	15/598	195/18986	0.0769231	2.44224	3.65064	0.00134299	0.0381922	0.0331863	CD46/CBFB/TGFBR2/NFKBIZ/EVI2B/TRIB1/LILRB2/BCL6/PTPRC/FOS/RIPK2/ANXA1/HLA-DRA/PPP2R3C/ZFP36L1	15
BP	GO:0033209	tumor necrosis factor-mediated signaling pathway	11/598	119/18986	0.092437	2.9348	3.81809	0.00134742	0.0381922	0.0331863	NSMAF/BIRC2/TANK/RFFL/DICER1/SPPL2A/BIRC3/CARD8/TNFSF13B/RRAGA/CASP4	11
BP	GO:0062197	cellular response to chemical stress	21/598	321/18986	0.0654206	2.07705	3.50964	0.0013532	0.0381922	0.0331863	OXR1/USP15/PTGS2/CYP1B1/NCOA7/PDCD10/ZNF277/CAB39/PEX2/MAP2K4/ATM/NFE2L2/ARL6IP5/FOS/CASP3/PRDX3/PRKAA1/TP53INP1/OSER1/IL18RAP/ZFP36L1	21
BP	GO:0060333	type II interferon-mediated signaling pathway	5/598	27/18986	0.185185	5.87947	4.57547	0.00138446	0.0384536	0.0334135	IFNGR1/RAF1/IFNGR2/ARG1/JAK1	5
BP	GO:0030968	endoplasmic reticulum unfolded protein response	9/598	85/18986	0.105882	3.36168	3.93528	0.00140716	0.0384536	0.0334135	ERO1A/CREBRF/ERLEC1/TMED2/NFE2L2/DERL1/NCK1/YOD1/HERPUD1	9
BP	GO:0043367	CD4-positive, alpha-beta T cell differentiation	10/598	102/18986	0.0980392	3.11266	3.85809	0.00141118	0.0384536	0.0334135	CBFB/NFKBIZ/BCL6/IL18R1/GPR183/RIPK2/PTGER4/ANXA1/HLA-DRA/JAK1	10
BP	GO:0048534	hematopoietic or lymphoid organ development	10/598	102/18986	0.0980392	3.11266	3.85809	0.00141118	0.0384536	0.0334135	SLC40A1/ZMPSTE24/RAF1/NFKBIZ/MAP2K1/ATM/PTPRC/RBM15/RCBTB2/PPP2R3C	10
BP	GO:0002456	T cell mediated immunity	12/598	138/18986	0.0869565	2.7608	3.74373	0.00141294	0.0384536	0.0334135	CD46/MAP3K7/NFKBIZ/CD55/ARG1/PTPRC/EBAG9/IL18R1/PPP3CB/PRKAA1/CYRIB/HLA-DRA	12
BP	GO:0046631	alpha-beta T cell activation	15/598	196/18986	0.0765306	2.42978	3.62847	0.00141324	0.0384536	0.0334135	CBFB/TGFBR2/NFKBIZ/BCL6/CD55/PTPRC/IL18R1/RPL22/GPR183/RIPK2/PTGER4/PRDM1/ANXA1/HLA-DRA/JAK1	15
BP	GO:2000117	negative regulation of cysteine-type endopeptidase activity	7/598	54/18986	0.12963	4.11563	4.1346	0.00145574	0.0393742	0.0342135	PTGS2/RAF1/LAMTOR5/RFFL/CD44/CARD8/MMP9	7
BP	GO:0031124	mRNA 3'-end processing	6/598	40/18986	0.15	4.76237	4.29558	0.00146817	0.0394755	0.0343015	RPRD1A/TENT2/ANGEL2/YTHDC1/PAPOLA/ZFP36L1	6
BP	GO:0071453	cellular response to oxygen levels	14/598	178/18986	0.0786517	2.49713	3.61897	0.00155571	0.0413175	0.035902	RTN4/ERO1A/PTGS2/CDKN1B/UBQLN1/BNIP3L/MAP3K7/NFE2L2/NPEPPS/FOS/ATP6V1A/PRKAA1/ATP6V1G1/ZFP36L1	14
BP	GO:0050870	positive regulation of T cell activation	18/598	260/18986	0.0692308	2.19802	3.50765	0.00156328	0.0413175	0.035902	CD46/CBFB/TGFBR2/CD47/NFKBIZ/LILRB2/BCL6/CD55/PTPRC/MAP3K8/RIPK2/NCK1/PRKAA1/TNFSF13B/ANXA1/CYRIB/DOCK8/HLA-DRA	18
BP	GO:0006909	phagocytosis	17/598	239/18986	0.0711297	2.25831	3.53028	0.00156395	0.0413175	0.035902	ABCA1/PIP4P2/ATG3/CD302/RAB31/CD47/CD93/TLR4/SNX3/PTPRC/FPR2/SPG11/LYST/ARL8B/CDC42SE2/ANXA1/ITGAM	17
BP	GO:0046949	fatty-acyl-CoA biosynthetic process	5/598	28/18986	0.178571	5.66949	4.45904	0.00164229	0.0426371	0.0370487	HACD2/HSD17B12/ELOVL5/PPT1/ACSL1	5
BP	GO:0002696	positive regulation of leukocyte activation	23/598	371/18986	0.0619946	1.96828	3.39659	0.00166183	0.0426371	0.0370487	CD46/CBFB/PELI1/TGFBR2/CD47/NFKBIZ/AKIRIN2/LILRB2/BCL6/CD55/TLR4/PTPRC/GPR183/MAP3K8/RIPK2/NCK1/PRKAA1/TNFSF13B/ANXA1/CYRIB/DOCK8/HLA-DRA/PPP2R3C	23
BP	GO:0071380	cellular response to prostaglandin E stimulus	4/598	17/18986	0.235294	7.47039	4.81306	0.00167183	0.0426371	0.0370487	GNG2/PTGER4/PRKAA1/PTGER2	4
BP	GO:0035337	fatty-acyl-CoA metabolic process	6/598	41/18986	0.146341	4.64622	4.21479	0.00167478	0.0426371	0.0370487	HACD2/FAR1/HSD17B12/ELOVL5/PPT1/ACSL1	6
BP	GO:0070302	regulation of stress-activated protein kinase signaling cascade	6/598	41/18986	0.146341	4.64622	4.21479	0.00167478	0.0426371	0.0370487	ZMPSTE24/PDCD10/TLR4/MAP2K1/ARL6IP5/RIPK2	6
BP	GO:0097242	amyloid-beta clearance	6/598	41/18986	0.146341	4.64622	4.21479	0.00167478	0.0426371	0.0370487	IFNGR1/RAB11A/MME/C5AR1/ITGAM/PICALM	6
BP	GO:0035966	response to topologically incorrect protein	13/598	160/18986	0.08125	2.57962	3.61845	0.00169	0.0426371	0.0370487	ERO1A/TRAM1/CREBRF/ERLEC1/UBXN4/JKAMP/AKIRIN2/TMED2/NFE2L2/DERL1/NCK1/YOD1/HERPUD1	13
BP	GO:0043122	regulation of canonical NF-kappaB signal transduction	20/598	305/18986	0.0655738	2.08191	3.43503	0.00169523	0.0426371	0.0370487	PELI2/ZDHHC17/PELI1/MAP3K7/LAMTOR5/TBK1/BIRC2/TLR4/TANK/UBE2N/ZMYND11/TRIM22/TNFSF10/RIPK2/USP10/BIRC3/CARD8/DDX21/LITAF/DHX15	20
BP	GO:0007249	canonical NF-kappaB signal transduction	21/598	327/18986	0.0642202	2.03894	3.41749	0.00169835	0.0426371	0.0370487	PELI2/ZDHHC17/PELI1/MAP3K7/LAMTOR5/TBK1/BIRC2/TLR4/TANK/UBE2N/ZMYND11/TRIM22/TNFSF10/RIPK2/RASSF2/USP10/BIRC3/CARD8/DDX21/LITAF/DHX15	21
BP	GO:1903039	positive regulation of leukocyte cell-cell adhesion	19/598	284/18986	0.0669014	2.12406	3.44187	0.00174284	0.0435135	0.0378102	CD46/CBFB/TGFBR2/CD47/NFKBIZ/LILRB2/BCL6/CD55/PTPRC/MAP3K8/RIPK2/NCK1/PRKAA1/CD44/TNFSF13B/ANXA1/CYRIB/DOCK8/HLA-DRA	19
BP	GO:0002819	regulation of adaptive immune response	16/598	221/18986	0.0723982	2.29858	3.50171	0.00177234	0.0440082	0.0382401	CD46/MAP3K7/NFKBIZ/AKIRIN2/BCL6/CD55/ARG1/PTPRC/IL18R1/PPP3CB/RIPK2/PRKAA1/TNFSF13B/ANXA1/CYRIB/HLA-DRA	16
BP	GO:0071219	cellular response to molecule of bacterial origin	17/598	242/18986	0.0702479	2.23031	3.47361	0.00178659	0.044121	0.0383381	ABCA1/LY96/PTGS2/PDE4B/NFKBIZ/TRIB1/LILRB2/CXCL8/CD55/TLR4/RIPK2/HMGB2/CARD8/MMP9/CYRIB/LITAF/TLR1	17
BP	GO:0072665	protein localization to vacuole	9/598	88/18986	0.102273	3.24707	3.81013	0.00179714	0.0441415	0.0383559	RTN4/LAMTOR5/LMBRD1/NCOA4/SH3GLB1/VPS36/MFSD1/RRAGA/GBP1	9
BP	GO:0042176	regulation of protein catabolic process	23/598	374/18986	0.0614973	1.95249	3.35496	0.00184319	0.0450294	0.0391275	MARCHF7/PHF20L1/TMX1/CDKN1B/CREBRF/FBXL5/UBQLN1/AZIN1/COP1/SMAD4/TRIB1/TIPARP/GABARAPL2/SNX3/XPO1/NFE2L2/CAMLG/USP38/VPS35/MYLIP/PIAS1/WAC/HERPUD1	23
BP	GO:0000956	nuclear-transcribed mRNA catabolic process	11/598	124/18986	0.0887097	2.81646	3.65958	0.00187806	0.0456359	0.0396544	DCP2/BTG2/TENT2/ATM/XRN1/PAN3/DDX5/ZCCHC7/SMG1/CNOT8/ZFP36L1	11
BP	GO:0006986	response to unfolded protein	12/598	143/18986	0.0839161	2.66427	3.6025	0.00191398	0.0458957	0.0398801	ERO1A/TRAM1/CREBRF/ERLEC1/UBXN4/JKAMP/TMED2/NFE2L2/DERL1/NCK1/YOD1/HERPUD1	12
BP	GO:0030970	retrograde protein transport, ER to cytosol	5/598	29/18986	0.172414	5.47399	4.34809	0.00193368	0.0458957	0.0398801	ERLEC1/DERL1/UBE2J1/YOD1/HERPUD1	5
BP	GO:0035872	nucleotide-binding domain, leucine rich repeat containing receptor signaling pathway	5/598	29/18986	0.172414	5.47399	4.34809	0.00193368	0.0458957	0.0398801	MAP3K7/BIRC2/TLR4/RIPK2/BIRC3	5
BP	GO:1903513	endoplasmic reticulum to cytosol transport	5/598	29/18986	0.172414	5.47399	4.34809	0.00193368	0.0458957	0.0398801	ERLEC1/DERL1/UBE2J1/YOD1/HERPUD1	5
BP	GO:0043123	positive regulation of canonical NF-kappaB signal transduction	16/598	223/18986	0.0717489	2.27797	3.46186	0.00194286	0.0458957	0.0398801	PELI2/ZDHHC17/PELI1/MAP3K7/LAMTOR5/TBK1/BIRC2/TLR4/UBE2N/TRIM22/TNFSF10/RIPK2/BIRC3/DDX21/LITAF/DHX15	16
BP	GO:2001234	negative regulation of apoptotic signaling pathway	17/598	244/18986	0.0696721	2.21203	3.43629	0.00194935	0.0458957	0.0398801	MARCHF7/RB1CC1/PTGS2/RPS6KB1/RAF1/RFFL/NFE2L2/ZMYND11/GHITM/IVNS1ABP/BID/HMGB2/CD44/TPT1/MMP9/URI1/HERPUD1	17
BP	GO:0036293	response to decreased oxygen levels	21/598	331/18986	0.0634441	2.0143	3.35715	0.00196791	0.0460938	0.0400523	BNIP2/RTN4/ERO1A/PTGS2/CDKN1B/UBQLN1/TFAM/BNIP3L/MAP3K7/SMAD4/BIRC2/ATM/NFE2L2/NPEPPS/FOS/CASP3/PRKAA1/APAF1/ADM/CXCR4/ZFP36L1	21
BP	GO:1990748	cellular detoxification	11/598	125/18986	0.088	2.79393	3.62882	0.00200228	0.0464609	0.0403713	PTGS2/MTARC1/LANCL1/NFE2L2/ALOX5AP/PRDX3/SELENOF/TP53INP1/PRDX6/S100A9/HBE1	11
BP	GO:0031098	stress-activated protein kinase signaling cascade	7/598	57/18986	0.122807	3.89902	3.95288	0.00200403	0.0464609	0.0403713	ZMPSTE24/PDCD10/MAP3K7/TLR4/MAP2K1/ARL6IP5/RIPK2	7
BP	GO:1901654	response to ketone	16/598	224/18986	0.0714286	2.2678	3.4421	0.00203313	0.0468963	0.0407496	BTG2/CYP1B1/RPS6KB1/KLF9/NCOA4/PTPRC/XRN1/SGK1/GNG2/FOS/PTGER4/PRKAA1/GOLPH3/PTGER2/RPL27/ITGAM	16
BP	GO:0006403	RNA localization	15/598	204/18986	0.0735294	2.3345	3.45582	0.00209415	0.0479968	0.0417059	DCP2/G3BP2/TGFBR2/FUBP3/SRSF7/ATM/YTHDC1/XPO1/PUM2/THOC7/ZNHIT3/SMG1/TOMM20/KHDRBS1/ZFP36L1	15
BP	GO:0050672	negative regulation of lymphocyte proliferation	9/598	90/18986	0.1	3.17492	3.72965	0.00210197	0.0479968	0.0417059	PRKAR1A/MARCHF7/PELI1/PRNP/LILRB2/ATM/ARG1/CASP3/MNDA	9
BP	GO:0051648	vesicle localization	16/598	225/18986	0.0711111	2.25772	3.42244	0.00212689	0.0483229	0.0419893	VPS4B/TMEM230/TRAPPC8/PTEN/IRAG2/RAB11A/TMED2/STXBP3/NDEL1/SPG11/MKKS/SDCBP/SNAP23/PDCD6/BLOC1S1/PICALM	16
BP	GO:0051650	establishment of vesicle localization	15/598	205/18986	0.0731707	2.32311	3.4348	0.0021958	0.0495531	0.0430582	VPS4B/TMEM230/TRAPPC8/IRAG2/RAB11A/TMED2/STXBP3/NDEL1/SPG11/MKKS/SDCBP/SNAP23/PDCD6/BLOC1S1/PICALM	15
BP	GO:0031329	regulation of cellular catabolic process	27/598	472/18986	0.0572034	1.81616	3.23806	0.00220285	0.0495531	0.0430582	RB1CC1/FEZ2/TMEM59/ZMPSTE24/UBQLN1/BNIP3L/MAP3K7/TBK1/VPS26A/ATM/GNAI3/TRIM22/SH3GLB1/CASP3/ATP6V1A/RIPK2/USP10/PRKAA1/HTR2A/TP53INP1/ATP6V1G1/EIF4G2/VPS35/MYLIP/ABHD5/RRAGA/WAC	27
BP	GO:0002274	myeloid leukocyte activation	17/598	247/18986	0.0688259	2.18517	3.38098	0.00221672	0.0496196	0.043116	PJA2/TGFBR2/IFNGR1/CD93/IFNGR2/CXCL8/TLR4/ATM/PTPRC/STXBP3/C5AR1/ANXA1/ITGAM/SNAP23/NMI/IL18RAP/TLR1	17
CC	GO:0030667	secretory granule membrane	36/624	320/19960	0.1125	3.59856	8.41812	3.22358e-11	1.59245e-08	1.33354e-08	CD46/CMTM6/BRI3/SCAMP1/CD58/RAB31/CD47/COPB1/IQGAP2/CD93/IRAG2/LILRB2/STX3/DEGS1/CD55/PTPRC/TMED2/CPNE3/PRCP/LAMTOR3/ANXA7/MME/SLC2A3/FPR2/SELL/CD44/MCEMP1/ADGRG3/C5AR1/CD53/CKAP4/GLIPR1/ITGAM/SNAP23/FCGR3B/ADGRE3	36
CC	GO:0070820	tertiary granule	24/624	164/19960	0.146341	4.68105	8.50322	3.19979e-10	7.90349e-08	6.61852e-08	CTSS/QPCT/YPEL5/CD58/CD47/COPB1/GOLGA7/CD93/LILRB2/CD55/STXBP3/PRCP/LAMTOR3/SLC2A3/FPR2/MCEMP1/CD53/MMP9/TNFAIP6/ITGAM/SNAP23/FTH1/ORM1/ADGRE3	24
CC	GO:0101002	ficolin-1-rich granule	23/624	185/19960	0.124324	3.97678	7.30724	1.84136e-08	3.03211e-06	2.53914e-06	CTSS/QPCT/YPEL5/CD58/COPB1/CD93/CAB39/LILRB2/CD55/PRCP/ACTR2/SLC2A3/FPR2/APAF1/MMP9/FGL2/TNFAIP6/ARPC5/MNDA/FTH1/PSMD6/ADGRE3/PYGL	23
CC	GO:0005774	vacuolar membrane	39/624	491/19960	0.0794297	2.54073	6.20976	1.06989e-07	1.32131e-05	1.10649e-05	PIP4P2/CMTM6/RB1CC1/CYBRD1/SLC37A3/BRI3/TMEM59/OSTM1/SLC49A4/VMP1/CHMP1B/LAMTOR5/IRAG2/LMBRD1/SPAG9/GABARAPL2/CPNE3/PRCP/LAMTOR3/GNAI3/RUBCNL/SH3GLB1/SLC31A2/MMD/ATP6V1A/SPG11/SPPL2A/ARL8B/ATP6V1G1/MFSD1/CKAP4/GLIPR1/VPS35/HLA-DRA/LITAF/RRAGA/PPT1/YWHAB/BLOC1S1	39
CC	GO:0005770	late endosome	29/624	318/19960	0.091195	2.91707	6.19066	2.8192e-07	2.78537e-05	2.33252e-05	CTSS/PIP4P2/PRKAR1A/VPS4B/TMEM59/ZMPSTE24/TMEM230/RNF149/CHMP1B/LAMTOR5/RAB22A/DENND10/MAP2K1/RAB11A/KIDINS220/LAMTOR3/SLC31A2/MMD/VPS36/DERL1/SPPL2A/TPT1/ARL8B/VPS29/VPS35/HLA-DRA/LITAF/ANKRD13A/CXCR4	29
CC	GO:0042581	specific granule	19/624	160/19960	0.11875	3.79848	6.38451	6.49965e-07	5.35138e-05	4.48134e-05	QPCT/CMTM6/SCAMP1/CD47/CD93/STX3/DEGS1/ARG1/STXBP3/LAMTOR3/SLC2A3/FPR2/MCEMP1/ADGRG3/CD53/CKAP4/ITGAM/SNAP23/ORM1	19
CC	GO:0035579	specific granule membrane	14/624	91/19960	0.153846	4.9211	6.73472	8.5579e-07	6.03944e-05	5.05753e-05	CMTM6/SCAMP1/CD47/CD93/DEGS1/LAMTOR3/SLC2A3/FPR2/MCEMP1/ADGRG3/CD53/CKAP4/ITGAM/SNAP23	14
CC	GO:0016607	nuclear speck	33/624	416/19960	0.0793269	2.53744	5.69269	1.0601e-06	6.5461e-05	5.48182e-05	SRPK1/ARGLU1/BNIP3L/SF3B1/COP1/NFKBIZ/DUSP11/SRSF7/NSL1/YTHDC1/PPP4R3B/DDX5/THOC7/PNN/TRIM22/RBM15/SGK1/DAZAP2/BCLAF1/SMNDC1/ZNF217/PRKAA1/SRSF2/RBM25/BASP1/PPP1CC/DYRK1A/PIAS1/WAC/DDX17/DHX15/NAMPT/C12orf57	33
CC	GO:0005766	primary lysosome	18/624	155/19960	0.116129	3.71464	6.09493	1.76892e-06	8.73848e-05	7.31776e-05	CMTM6/BRI3/IRAG2/STX3/ARG1/GCA/CPNE3/PRCP/HEXB/ACTR2/CREG1/PRDX6/SDCBP/CKAP4/GLIPR1/SNAP23/MNDA/HEBP2	18
CC	GO:0042582	azurophil granule	18/624	155/19960	0.116129	3.71464	6.09493	1.76892e-06	8.73848e-05	7.31776e-05	CMTM6/BRI3/IRAG2/STX3/ARG1/GCA/CPNE3/PRCP/HEXB/ACTR2/CREG1/PRDX6/SDCBP/CKAP4/GLIPR1/SNAP23/MNDA/HEBP2	18
CC	GO:0005765	lysosomal membrane	33/624	447/19960	0.0738255	2.36147	5.22972	5.02163e-06	0.000206724	0.000173114	PIP4P2/CMTM6/CYBRD1/SLC37A3/BRI3/TMEM59/OSTM1/SLC49A4/CHMP1B/LAMTOR5/IRAG2/LMBRD1/SPAG9/CPNE3/PRCP/LAMTOR3/GNAI3/SLC31A2/MMD/ATP6V1A/SPG11/SPPL2A/ARL8B/ATP6V1G1/MFSD1/CKAP4/GLIPR1/VPS35/HLA-DRA/LITAF/RRAGA/PPT1/BLOC1S1	33
CC	GO:0098852	lytic vacuole membrane	33/624	447/19960	0.0738255	2.36147	5.22972	5.02163e-06	0.000206724	0.000173114	PIP4P2/CMTM6/CYBRD1/SLC37A3/BRI3/TMEM59/OSTM1/SLC49A4/CHMP1B/LAMTOR5/IRAG2/LMBRD1/SPAG9/CPNE3/PRCP/LAMTOR3/GNAI3/SLC31A2/MMD/ATP6V1A/SPG11/SPPL2A/ARL8B/ATP6V1G1/MFSD1/CKAP4/GLIPR1/VPS35/HLA-DRA/LITAF/RRAGA/PPT1/BLOC1S1	33
CC	GO:0070821	tertiary granule membrane	11/624	73/19960	0.150685	4.81999	5.87377	1.56328e-05	0.000594045	0.000497464	CD47/COPB1/CD93/LILRB2/LAMTOR3/SLC2A3/FPR2/MCEMP1/CD53/ITGAM/SNAP23	11
CC	GO:1904813	ficolin-1-rich granule lumen	14/624	124/19960	0.112903	3.61146	5.24016	3.38428e-05	0.00119417	0.00100002	CTSS/QPCT/YPEL5/CAB39/ACTR2/APAF1/MMP9/FGL2/TNFAIP6/ARPC5/MNDA/FTH1/PSMD6/PYGL	14
CC	GO:0008287	protein serine/threonine phosphatase complex	9/624	55/19960	0.163636	5.23427	5.64881	4.73671e-05	0.00146246	0.00122469	PPP2R5A/PPP1CB/PPP4R1/CNEP1R1/PPP2CA/PPP4R3B/PPP3CB/NCK1/PPP1CC	9
CC	GO:1903293	phosphatase complex	9/624	55/19960	0.163636	5.23427	5.64881	4.73671e-05	0.00146246	0.00122469	PPP2R5A/PPP1CB/PPP4R1/CNEP1R1/PPP2CA/PPP4R3B/PPP3CB/NCK1/PPP1CC	9
CC	GO:0101003	ficolin-1-rich granule membrane	9/624	61/19960	0.147541	4.71942	5.2264	0.000109371	0.0031782	0.00266148	CD58/COPB1/CD93/LILRB2/CD55/PRCP/SLC2A3/FPR2/ADGRE3	9
CC	GO:0034774	secretory granule lumen	23/624	324/19960	0.0709877	2.27069	4.14253	0.000237177	0.0065092	0.00545092	QPCT/CAB39/ARG1/GCA/SRGN/HEXB/ACTR2/CREG1/SERPINB1/APAF1/S100A8/PRDX6/SDCBP/CYRIB/S100A9/ARPC5/MNDA/ARHGAP9/HEBP2/ORM1/PSMD6/S100P/PYGL	23
CC	GO:1904724	tertiary granule lumen	8/624	55/19960	0.145455	4.65268	4.87293	0.000290502	0.00725549	0.00607587	CTSS/QPCT/YPEL5/GOLGA7/MMP9/TNFAIP6/FTH1/ORM1	8
CC	GO:0060205	cytoplasmic vesicle lumen	23/624	329/19960	0.0699088	2.23619	4.06152	0.000295387	0.00725549	0.00607587	QPCT/CAB39/ARG1/GCA/SRGN/HEXB/ACTR2/CREG1/SERPINB1/APAF1/S100A8/PRDX6/SDCBP/CYRIB/S100A9/ARPC5/MNDA/ARHGAP9/HEBP2/ORM1/PSMD6/S100P/PYGL	23
CC	GO:0031983	vesicle lumen	23/624	330/19960	0.069697	2.22941	4.0455	0.000308432	0.00725549	0.00607587	QPCT/CAB39/ARG1/GCA/SRGN/HEXB/ACTR2/CREG1/SERPINB1/APAF1/S100A8/PRDX6/SDCBP/CYRIB/S100A9/ARPC5/MNDA/ARHGAP9/HEBP2/ORM1/PSMD6/S100P/PYGL	23
CC	GO:0005776	autophagosome	12/624	118/19960	0.101695	3.25293	4.40935	0.000327179	0.00734665	0.00615221	RB1CC1/TMEM230/UBQLN1/VMP1/CHMP1B/NCOA4/GABARAPL2/RUBCNL/SH3GLB1/TAX1BP1/TP53INP1/FTH1	12
CC	GO:0030904	retromer complex	5/624	21/19960	0.238095	7.616	5.44918	0.000394399	0.00841386	0.00704591	DENND5A/VPS26A/SNX3/VPS29/VPS35	5
CC	GO:0005925	focal adhesion	27/624	424/19960	0.0636792	2.03692	3.87693	0.000408771	0.00841386	0.00704591	CD46/PPP1CB/NUMB/GNA13/RAB21/MAP2K1/PTPRC/CPNE3/PTPN12/LAMTOR3/ACTR2/MME/RPL22/HNRNPK/RALA/ARL14EP/CD44/PPFIA1/PPP1CC/TNFSF13B/RPL27/SDCBP/ANXA1/ARPC5/SNAP23/YWHAB/JAK1	27
CC	GO:0030055	cell-substrate junction	27/624	434/19960	0.062212	1.98999	3.74581	0.000584726	0.0115542	0.00967568	CD46/PPP1CB/NUMB/GNA13/RAB21/MAP2K1/PTPRC/CPNE3/PTPN12/LAMTOR3/ACTR2/MME/RPL22/HNRNPK/RALA/ARL14EP/CD44/PPFIA1/PPP1CC/TNFSF13B/RPL27/SDCBP/ANXA1/ARPC5/SNAP23/YWHAB/JAK1	27
CC	GO:0005769	early endosome	27/624	438/19960	0.0616438	1.97181	3.69433	0.000671875	0.0127656	0.0106902	CMTM6/ZMPSTE24/TMEM230/WDFY1/NUMB/RAB31/RAB22A/VPS26A/RAB21/TLR4/MAP2K1/SNX3/MME/DERL1/PRDX3/RAB32/USP10/SERPINB1/ARL8B/VPS29/ANXA1/VPS35/HLA-DRA/LITAF/CXCR4/BLOC1S1/PICALM	27
CC	GO:0005635	nuclear envelope	29/624	498/19960	0.0582329	1.86271	3.50238	0.00105739	0.0193464	0.016201	BNIP2/TOR1AIP1/VPS4B/RB1CC1/RTN4/LEMD3/ZMPSTE24/PTGS2/UBXN4/PRNP/BNIP3L/CNEP1R1/CHMP1B/IRAG2/ARL6IP6/MTMR6/XPO1/PUM2/CLIC1/TMX4/RBM15/OSBPL8/ALOX5AP/CEPT1/TMEM43/KLHDC2/SDCBP/HTATIP2/LPIN1	29
CC	GO:0031902	late endosome membrane	14/624	175/19960	0.08	2.55897	3.72107	0.0012373	0.0218294	0.0182804	PIP4P2/VPS4B/TMEM59/ZMPSTE24/CHMP1B/LAMTOR5/LAMTOR3/SLC31A2/MMD/VPS36/SPPL2A/ARL8B/HLA-DRA/LITAF	14
CC	GO:0036464	cytoplasmic ribonucleoprotein granule	18/624	258/19960	0.0697674	2.23166	3.57705	0.00132597	0.0225871	0.0189149	USP3/DCP2/G3BP2/MBNL1/TIA1/NFKBIZ/PUM2/XRN1/PAN3/DAZAP2/HNRNPK/SMG1/SERPINB1/APOBEC3A/CNOT8/PSMA6/HENMT1/ZFP36L1	18
CC	GO:0005637	nuclear inner membrane	7/624	55/19960	0.127273	4.0711	4.09706	0.00155734	0.0256442	0.0214749	TOR1AIP1/LEMD3/ZMPSTE24/PTGS2/ARL6IP6/TMX4/TMEM43	7
CC	GO:0045335	phagocytic vesicle	12/624	145/19960	0.0827586	2.64721	3.57615	0.00202731	0.0313953	0.026291	ABCA1/CTSS/PIP4P2/RAB31/RAB8B/RAB22A/RAB11A/SNX3/STXBP3/RAB32/SNAP23/TLR1	12
CC	GO:0031965	nuclear membrane	20/624	312/19960	0.0641026	2.05046	3.35951	0.00203749	0.0313953	0.026291	TOR1AIP1/RB1CC1/LEMD3/ZMPSTE24/PTGS2/PRNP/CNEP1R1/ARL6IP6/XPO1/PUM2/CLIC1/TMX4/RBM15/OSBPL8/ALOX5AP/CEPT1/TMEM43/KLHDC2/SDCBP/LPIN1	20
CC	GO:0035577	azurophil granule membrane	7/624	58/19960	0.12069	3.86052	3.91913	0.00212915	0.0313953	0.026291	CMTM6/BRI3/IRAG2/CPNE3/PRCP/CKAP4/GLIPR1	7
CC	GO:0035578	azurophil granule lumen	9/624	91/19960	0.0989011	3.16357	3.71605	0.00216081	0.0313953	0.026291	ARG1/GCA/HEXB/ACTR2/CREG1/PRDX6/SDCBP/MNDA/HEBP2	9
CC	GO:0030496	midbody	15/624	207/19960	0.0724638	2.31791	3.424	0.0022527	0.0317952	0.0266259	YPEL5/VPS4B/USP3/STK17B/LYRM1/CHMP1B/RAP2A/CEP44/GNAI3/SH3GLB1/ARL2BP/SEPTIN2/RALA/ARL8B/PPP1CC	15
CC	GO:0008021	synaptic vesicle	16/624	233/19960	0.0686695	2.19654	3.30031	0.00281129	0.0385155	0.0322536	SLC40A1/SCAMP1/TMEM230/PDE4B/STX11/RAB8B/STX3/ATM/NDEL1/MME/ATP6V1A/SEPTIN2/MCTP2/ATP6V1G1/PPT1/PICALM	16
CC	GO:0035770	ribonucleoprotein granule	18/624	277/19960	0.0649819	2.07859	3.24735	0.00288476	0.0385155	0.0322536	USP3/DCP2/G3BP2/MBNL1/TIA1/NFKBIZ/PUM2/XRN1/PAN3/DAZAP2/HNRNPK/SMG1/SERPINB1/APOBEC3A/CNOT8/PSMA6/HENMT1/ZFP36L1	18
CC	GO:1990877	FNIP-folliculin RagC/D GAP	3/624	10/19960	0.3	9.59615	4.8844	0.00309585	0.0402461	0.0337028	LAMTOR5/LAMTOR3/RRAGA	3
MF	GO:0031625	ubiquitin protein ligase binding	25/623	301/18737	0.0830565	2.49796	4.85876	2.70103e-05	0.0220944	0.0205563	PRKAR1A/RTN4/CDKN1B/MAP3K7/JKAMP/TRIB1/GABARAPL2/TANK/CUL5/UBE2N/RFFL/NFE2L2/HAPSTR1/DAZAP2/CAMLG/BID/DERL1/RALA/UBE2J1/YOD1/PRDX6/PIAS1/RRAGA/CXCR4/JAK1	25
MF	GO:0044389	ubiquitin-like protein ligase binding	25/623	321/18737	0.0778816	2.34232	4.49871	7.741e-05	0.0316607	0.0294566	PRKAR1A/RTN4/CDKN1B/MAP3K7/JKAMP/TRIB1/GABARAPL2/TANK/CUL5/UBE2N/RFFL/NFE2L2/HAPSTR1/DAZAP2/CAMLG/BID/DERL1/RALA/UBE2J1/YOD1/PRDX6/PIAS1/RRAGA/CXCR4/JAK1	25

## Sheet: Up_KEGG
category	subcategory	ID	Description	GeneRatio	BgRatio	RichFactor	FoldEnrichment	zScore	pvalue	p.adjust	qvalue	geneID	Count
Human Diseases	Infectious disease: bacterial	hsa05132	Salmonella infection	24/292	251/8546	0.0956175	2.79845	5.43929	4.62627e-06	0.0013555	0.00108109	LY96/MAP3K7/RAF1/ACBD3/CXCL8/BRK1/MAP2K4/BIRC2/TLR4/MAP2K1/PTPRC/MYL12A/ACTR2/FOS/CASP3/TNFSF10/RIPK2/RALA/BIRC3/ABI1/ARL8B/ARPC5/TUBB1/CASP4	24
Human Diseases	Infectious disease: viral	hsa05161	Hepatitis B	18/292	163/8546	0.110429	3.23195	5.41121	1.05415e-05	0.00154433	0.00123169	TGFBR2/MAP3K7/RAF1/SMAD4/TBK1/CXCL8/MAP2K4/TLR4/MAP2K1/FOS/BID/CASP3/MAP3K1/APAF1/MMP9/CREB5/YWHAB/JAK1	18
Human Diseases	Infectious disease: bacterial	hsa05152	Tuberculosis	17/292	182/8546	0.0934066	2.73374	4.4466	0.000155966	0.0101583	0.00810183	CTSS/IFNGR1/RAF1/IFNGR2/TLR4/PPP3CB/BID/CASP3/IL10RB/RIPK2/APAF1/CALM2/HLA-DRA/ITGAM/TLR1/FCGR3B/JAK1	17
Environmental Information Processing	Signal transduction	hsa04068	FoxO signaling pathway	14/292	133/8546	0.105263	3.08075	4.54868	0.00017092	0.0101583	0.00810183	CDKN1B/TGFBR2/RAF1/PTEN/SMAD4/BCL6/MAP2K1/ATM/GABARAPL2/SGK1/TNFSF10/PRKAA1/STK4/S1PR4	14
Environmental Information Processing	Signal transduction	hsa04668	TNF signaling pathway	13/292	119/8546	0.109244	3.19725	4.53974	0.000200676	0.0101583	0.00810183	RPS6KA5/PTGS2/MAP3K7/MAP2K4/BIRC2/MAP2K1/IL18R1/FOS/CASP3/MAP3K8/BIRC3/MMP9/CREB5	13
Cellular Processes	Transport and catabolism	hsa04140	Autophagy - animal	16/292	169/8546	0.0946746	2.77085	4.37317	0.00020802	0.0101583	0.00810183	RB1CC1/ATG3/VMP1/RPS6KB1/MAP3K7/RAF1/PTEN/TBK1/MAP2K1/PPP2CA/GABARAPL2/TANK/SH3GLB1/TAX1BP1/PRKAA1/RRAGA	16
Human Diseases	Infectious disease: viral	hsa05163	Human cytomegalovirus infection	19/292	226/8546	0.0840708	2.46051	4.18516	0.000258446	0.0102727	0.00819304	PTGS2/RPS6KB1/RAF1/TBK1/GNA13/CXCL8/MAP2K1/GNAI3/PPP3CB/GNG2/BID/CASP3/IL10RB/PTGER4/CALM2/PTGER2/CREB5/CXCR4/JAK1	19
Human Diseases	Infectious disease: parasitic	hsa05140	Leishmaniasis	10/292	79/8546	0.126582	3.7047	4.54237	0.000332147	0.0102727	0.00819304	PTGS2/IFNGR1/MAP3K7/IFNGR2/TLR4/FOS/HLA-DRA/ITGAM/FCGR3B/JAK1	10
Cellular Processes	Cell growth and death	hsa04217	Necroptosis	15/292	159/8546	0.0943396	2.76105	4.21582	0.000340029	0.0102727	0.00819304	VPS4B/IFNGR1/CHMP1B/IFNGR2/H2AC6/BIRC2/TLR4/BID/TNFSF10/BIRC3/H2AZ1/GLUD1/FTH1/PYGL/JAK1	15
Cellular Processes	Transport and catabolism	hsa04144	Endocytosis	20/292	252/8546	0.0793651	2.32279	4.00888	0.000382476	0.0102727	0.00819304	CAPZA2/ACAP2/VPS4B/ARF4/TGFBR2/RAB31/CHMP1B/RAB22A/VPS26A/RAB11A/SNX3/WIPF1/ARFGEF1/ACTR2/SH3GLB1/VPS36/VPS29/VPS35/ARPC5/CXCR4	20
Human Diseases	Cardiovascular disease	hsa05417	Lipid and atherosclerosis	18/292	216/8546	0.0833333	2.43893	4.02864	0.00041678	0.0102727	0.00819304	ABCA1/ERO1A/LY96/MAP3K7/TBK1/CXCL8/MAP2K4/TLR4/TANK/NFE2L2/PPP3CB/FOS/BID/CASP3/TNFSF10/APAF1/CALM2/MMP9	18
Human Diseases	Infectious disease: parasitic	hsa05145	Toxoplasmosis	12/292	112/8546	0.107143	3.13576	4.27918	0.000420724	0.0102727	0.00819304	LY96/IFNGR1/MAP3K7/IFNGR2/BIRC2/TLR4/GNAI3/CASP3/IL10RB/BIRC3/HLA-DRA/JAK1	12
Human Diseases	Infectious disease: viral	hsa05168	Herpes simplex virus 1 infection	16/292	182/8546	0.0879121	2.57293	4.03417	0.000481889	0.010861	0.00866231	SRPK1/PPP1CB/IFNGR1/MAP3K7/IFNGR2/TBK1/SRSF7/BIRC2/BID/CASP3/SRSF2/BIRC3/PPP1CC/APAF1/HLA-DRA/JAK1	16
Human Diseases	Infectious disease: viral	hsa05164	Influenza A	15/292	173/8546	0.0867052	2.53761	3.84277	0.000830982	0.0168407	0.0134314	IFNGR1/RAF1/IFNGR2/TBK1/CXCL8/TLR4/MAP2K1/RAB11A/XPO1/BID/CASP3/TNFSF10/APAF1/HLA-DRA/JAK1	15
Environmental Information Processing	Signal transduction	hsa04071	Sphingolipid signaling pathway	12/292	122/8546	0.0983607	2.87873	3.93098	0.000912863	0.0168407	0.0134314	PPP2R5A/RAF1/PTEN/GNA13/DEGS1/NSMAF/MAP2K1/PPP2CA/GNAI3/BID/S1PR4/PPP2R3C	12
Human Diseases	Cancer: overview	hsa05235	PD-L1 expression and PD-1 checkpoint pathway in cancer	10/292	90/8546	0.111111	3.2519	4.03928	0.000947879	0.0168407	0.0134314	IFNGR1/RPS6KB1/RAF1/PTEN/IFNGR2/TLR4/MAP2K1/PPP3CB/FOS/JAK1	10
Human Diseases	Infectious disease: viral	hsa05170	Human immunodeficiency virus 1 infection	17/292	213/8546	0.0798122	2.33587	3.71338	0.000977103	0.0168407	0.0134314	RPS6KB1/MAP3K7/RAF1/TBK1/TLR4/MAP2K1/ATM/CUL5/GNAI3/PPP3CB/GNG2/FOS/BID/CASP3/APOBEC3A/CALM2/CXCR4	17
Organismal Systems	Immune system	hsa04620	Toll-like receptor signaling pathway	11/292	109/8546	0.100917	2.95356	3.86066	0.00119931	0.0195222	0.01557	LY96/MAP3K7/TBK1/CXCL8/MAP2K4/TLR4/MAP2K1/FOS/MAP3K8/TLR1/JAK1	11
Human Diseases	Infectious disease: bacterial	hsa05135	Yersinia infection	12/292	138/8546	0.0869565	2.54497	3.44134	0.00263846	0.0377864	0.0301368	SKAP2/MAP3K7/TBK1/CXCL8/MAP2K4/TLR4/MAP2K1/WIPF1/ACTR2/FOS/FYB1/ARPC5	12
Human Diseases	Infectious disease: bacterial	hsa05134	Legionellosis	7/292	56/8546	0.125	3.65839	3.75383	0.00279239	0.0377864	0.0301368	CLK1/CXCL8/TLR4/CASP3/APAF1/ITGAM/EEF1G	7
Human Diseases	Infectious disease: viral	hsa05167	Kaposi sarcoma-associated herpesvirus infection	15/292	196/8546	0.0765306	2.23983	3.30265	0.00288419	0.0377864	0.0301368	ATG3/PTGS2/IFNGR1/RAF1/TBK1/CXCL8/MAP2K4/MAP2K1/PPP3CB/GNG2/FOS/BID/CASP3/CALM2/JAK1	15
Environmental Information Processing	Signal transduction	hsa04150	mTOR signaling pathway	13/292	158/8546	0.0822785	2.40805	3.35996	0.00290028	0.0377864	0.0301368	RPS6KB1/RAF1/PTEN/LAMTOR5/CAB39/MAP2K1/LAMTOR3/SGK1/ATP6V1A/PRKAA1/ATP6V1G1/LPIN1/RRAGA	13
Organismal Systems	Immune system	hsa04660	T cell receptor signaling pathway	11/292	122/8546	0.0901639	2.63884	3.42904	0.00296616	0.0377864	0.0301368	PPP2R5A/MAP3K7/RAF1/MAP2K1/PPP2CA/PTPRC/PPP3CB/FOS/MAP3K8/NCK1/PPP2R3C	11
Cellular Processes	Cell growth and death	hsa04115	p53 signaling pathway	8/292	75/8546	0.106667	3.12183	3.47127	0.00390566	0.0471241	0.0375841	COP1/PTEN/ATM/SIAH1/BID/CASP3/CCNG1/APAF1	8
Human Diseases	Infectious disease: bacterial	hsa05130	Pathogenic Escherichia coli infection	15/292	203/8546	0.0738916	2.1626	3.15305	0.00402083	0.0471241	0.0375841	MAP3K7/GNA13/CXCL8/BRK1/TLR4/WIPF1/ACTR2/FOS/CASP3/TNFSF10/NCK1/ABI1/ARPC5/TUBB1/CASP4	15
Cellular Processes	Cell growth and death	hsa04215	Apoptosis - multiple species	5/292	32/8546	0.15625	4.57299	3.80851	0.00424617	0.0478511	0.038164	BIRC2/BID/CASP3/BIRC3/APAF1	5
Human Diseases	Infectious disease: bacterial	hsa05133	Pertussis	8/292	78/8546	0.102564	3.00176	3.34028	0.00497151	0.0512251	0.040855	LY96/CXCL8/TLR4/GNAI3/FOS/CASP3/CALM2/ITGAM	8
Organismal Systems	Immune system	hsa04657	IL-17 signaling pathway	9/292	95/8546	0.0947368	2.77267	3.26777	0.00502933	0.0512251	0.040855	PTGS2/MAP3K7/TBK1/CXCL8/FOS/CASP3/MMP9/S100A8/S100A9	9
Organismal Systems	Immune system	hsa04621	NOD-like receptor signaling pathway	14/292	189/8546	0.0740741	2.16794	3.05379	0.00525951	0.0512251	0.040855	MAP3K7/TBK1/CXCL8/BIRC2/TLR4/GABARAPL2/TANK/RIPK2/BIRC3/CARD8/NAMPT/GBP1/CASP4/JAK1	14
Human Diseases	Infectious disease: bacterial	hsa05131	Shigellosis	17/292	250/8546	0.068	1.99016	2.98853	0.00527925	0.0512251	0.040855	RPS6KA5/RPS6KB1/MAP3K7/TBK1/CXCL8/TLR4/ATM/UBE2N/MYL12A/ACTR2/SEPTIN2/RIPK2/CD44/ARPC5/RRAGA/H3-3B/CASP4	17
Organismal Systems	Nervous system	hsa04728	Dopaminergic synapse	11/292	132/8546	0.0833333	2.43893	3.13357	0.00541973	0.0512251	0.040855	PPP2R5A/PPP1CB/PPP2CA/GNAI3/PPP3CB/GNG2/FOS/PPP1CC/CALM2/CREB5/PPP2R3C	11
Genetic Information Processing	Folding, sorting and degradation	hsa04141	Protein processing in endoplasmic reticulum	13/292	171/8546	0.0760234	2.22499	3.04335	0.00568924	0.0520921	0.0415464	SSR1/ERO1A/TRAM1/ERLEC1/UBXN4/UBQLN1/NFE2L2/DERL1/DNAJA2/UBE2J1/YOD1/CKAP4/HERPUD1	13
Organismal Systems	Endocrine system	hsa04921	Oxytocin signaling pathway	12/292	155/8546	0.0774194	2.26584	2.99126	0.006734	0.0597898	0.0476858	PPP1CB/PTGS2/RAF1/MAP2K1/GNAI3/PPP3CB/RGS2/FOS/PRKAA1/PPP1CC/CALM2/KCNJ2	12
Cellular Processes	Cell growth and death	hsa04210	Apoptosis	11/292	137/8546	0.080292	2.34992	2.99578	0.00713771	0.0615102	0.0490579	CTSS/RAF1/BIRC2/MAP2K1/ATM/FOS/BID/CASP3/TNFSF10/BIRC3/APAF1	11

## Sheet: Down_GO
ONTOLOGY	ID	Description	GeneRatio	BgRatio	RichFactor	FoldEnrichment	zScore	pvalue	p.adjust	qvalue	geneID	Count
BP	GO:0070663	regulation of leukocyte proliferation	19/384	270/18986	0.0703704	3.4793	5.89516	2.74492e-06	0.00918998	0.00876929	RASAL3/LILRB1/IL18/AHR/CARD11/SCRIB/ERBB2/BST2/SPN/PLA2G2D/TSPAN32/GSTP1/CSF1R/CDKN1A/CD6/CNN2/CD3E/TNFRSF4/FCGR3A	19
BP	GO:0070661	leukocyte proliferation	21/384	341/18986	0.0615836	3.04486	5.47458	6.74834e-06	0.0112967	0.0107796	RASAL3/LILRB1/IL18/AHR/CARD11/SCRIB/ERBB2/BST2/SPN/FYN/PLA2G2D/TSPAN32/TNFSF14/GSTP1/CSF1R/CDKN1A/CD6/CNN2/CD3E/TNFRSF4/FCGR3A	21
BP	GO:0050863	regulation of T cell activation	22/384	393/18986	0.0559796	2.76779	5.08794	1.82701e-05	0.0180189	0.0171941	RASAL3/LILRB1/IL18/CARD11/SCRIB/KAT2A/ERBB2/SPN/FYN/CSK/PLA2G2D/LAT/TSPAN32/TNFSF14/CD4/KLHL22/CD6/HLA-DMA/CD3E/CCR7/ZNF683/SMARCC2	22
BP	GO:0032944	regulation of mononuclear cell proliferation	16/384	245/18986	0.0653061	3.22891	5.04511	4.18046e-05	0.0180189	0.0171941	RASAL3/LILRB1/IL18/AHR/CARD11/SCRIB/ERBB2/SPN/PLA2G2D/TSPAN32/CDKN1A/CD6/CNN2/CD3E/TNFRSF4/FCGR3A	16
BP	GO:0031295	T cell costimulation	7/384	48/18986	0.145833	7.21039	6.18962	4.72357e-05	0.0180189	0.0171941	CARD11/SPN/FYN/CSK/TNFSF14/CD3E/CCR7	7
BP	GO:0050867	positive regulation of cell activation	21/384	391/18986	0.0537084	2.65549	4.75235	5.15918e-05	0.0180189	0.0171941	RASAL3/LILRB1/IL18/CARD11/SPHK2/SPN/FYN/CSK/TNFSF14/CD4/KLHL22/CDKN1A/GP9/CD6/HLA-DMA/BLOC1S6/CD3E/CCR7/SMARCC2/TNFRSF4/FCGR3A	21
BP	GO:0032943	mononuclear cell proliferation	18/384	305/18986	0.0590164	2.91793	4.85147	5.33986e-05	0.0180189	0.0171941	RASAL3/LILRB1/IL18/AHR/CARD11/SCRIB/ERBB2/SPN/FYN/PLA2G2D/TSPAN32/TNFSF14/CDKN1A/CD6/CNN2/CD3E/TNFRSF4/FCGR3A	18
BP	GO:0031294	lymphocyte costimulation	7/384	49/18986	0.142857	7.06324	6.10574	5.41604e-05	0.0180189	0.0171941	CARD11/SPN/FYN/CSK/TNFSF14/CD3E/CCR7	7
BP	GO:0051651	maintenance of location in cell	15/384	224/18986	0.0669643	3.3109	4.99869	5.43929e-05	0.0180189	0.0171941	DIAPH1/VPS13C/RANGAP1/SPOUT1/ITPR3/PLCH2/ARL2/SUN2/CALM3/NPSR1/CD4/CALR/GP9/CCR7/LIME1	15
BP	GO:0002437	inflammatory response to antigenic stimulus	9/384	85/18986	0.105882	5.23511	5.62241	5.47708e-05	0.0180189	0.0171941	SPN/FYN/PLA2G2D/CD68/LTA/RHBDF2/CD6/CCR7/FCGR3A	9
BP	GO:0051251	positive regulation of lymphocyte activation	19/384	336/18986	0.0565476	2.79587	4.77195	5.9202e-05	0.0180189	0.0171941	RASAL3/LILRB1/IL18/CARD11/SPN/FYN/CSK/TNFSF14/CD4/KLHL22/CDKN1A/CD6/HLA-DMA/BLOC1S6/CD3E/CCR7/SMARCC2/TNFRSF4/FCGR3A	19
BP	GO:0045060	negative thymic T cell selection	4/384	12/18986	0.333333	16.4809	7.70723	7.17069e-05	0.0189966	0.018127	AIRE/SPN/CD3E/CCR7	4
BP	GO:0002696	positive regulation of leukocyte activation	20/384	371/18986	0.0539084	2.66538	4.65435	7.37624e-05	0.0189966	0.018127	RASAL3/LILRB1/IL18/CARD11/SPHK2/SPN/FYN/CSK/TNFSF14/CD4/KLHL22/CDKN1A/CD6/HLA-DMA/BLOC1S6/CD3E/CCR7/SMARCC2/TNFRSF4/FCGR3A	20
BP	GO:0045785	positive regulation of cell adhesion	24/384	499/18986	0.0480962	2.37801	4.48187	8.73948e-05	0.0208998	0.0199431	RASAL3/LILRB1/IL18/CARD11/ERBB2/ARL2/RRAS/SPN/FYN/PIEZO1/CSK/TNFSF14/STX4/CD4/KLHL22/CALR/SPOCK2/ITGA5/CD6/HLA-DMA/ADGRG1/CD3E/CCR7/SMARCC2	24
BP	GO:0043383	negative T cell selection	4/384	13/18986	0.307692	15.2131	7.3652	0.000101926	0.0213582	0.0203805	AIRE/SPN/CD3E/CCR7	4
BP	GO:0045061	thymic T cell selection	5/384	24/18986	0.208333	10.3006	6.55034	0.00010207	0.0213582	0.0203805	CARD11/AIRE/SPN/CD3E/CCR7	5
BP	GO:0050670	regulation of lymphocyte proliferation	15/384	240/18986	0.0625	3.09017	4.68192	0.00011817	0.0227314	0.0216908	RASAL3/LILRB1/IL18/AHR/CARD11/SCRIB/ERBB2/SPN/PLA2G2D/TSPAN32/CDKN1A/CD6/CD3E/TNFRSF4/FCGR3A	15
BP	GO:0046651	lymphocyte proliferation	17/384	297/18986	0.0572391	2.83005	4.5671	0.000124264	0.0227314	0.0216908	RASAL3/LILRB1/IL18/AHR/CARD11/SCRIB/ERBB2/SPN/FYN/PLA2G2D/TSPAN32/TNFSF14/CDKN1A/CD6/CD3E/TNFRSF4/FCGR3A	17
BP	GO:0042098	T cell proliferation	14/384	215/18986	0.0651163	3.21953	4.70248	0.000129001	0.0227314	0.0216908	RASAL3/LILRB1/IL18/CARD11/SCRIB/ERBB2/SPN/FYN/PLA2G2D/TSPAN32/TNFSF14/CD6/CD3E/TNFRSF4	14
BP	GO:0007159	leukocyte cell-cell adhesion	21/384	430/18986	0.0488372	2.41464	4.26315	0.000194953	0.0326351	0.0311411	RASAL3/LILRB1/IL18/CARD11/SCRIB/ERBB2/ITGAL/SPN/FYN/CSK/PLA2G2D/TSPAN32/TNFSF14/CD4/KLHL22/ITGA5/CD6/HLA-DMA/CD3E/CCR7/SMARCC2	21
BP	GO:0050870	positive regulation of T cell activation	15/384	260/18986	0.0576923	2.85246	4.32121	0.000282517	0.0450413	0.0429794	RASAL3/LILRB1/IL18/CARD11/SPN/FYN/CSK/TNFSF14/CD4/KLHL22/CD6/HLA-DMA/CD3E/CCR7/SMARCC2	15
BP	GO:0002438	acute inflammatory response to antigenic stimulus	5/384	30/18986	0.166667	8.24045	5.70222	0.000309751	0.0471384	0.0449806	SPN/PLA2G2D/CD6/CCR7/FCGR3A	5
CC	GO:0044194	cytolytic granule	5/395	14/19960	0.357143	18.047	9.06593	5.11396e-06	0.00250584	0.00223399	PRF1/CALR/GNLY/NKG7/GZMH	5
CC	GO:0005765	lysosomal membrane	21/395	447/19960	0.0469799	2.37397	4.17443	0.000247634	0.0344514	0.0307139	VPS13C/DAGLB/VPS16/PLEKHF1/CLCN7/BST2/AP1M1/SPHK2/NPRL3/CD68/ATP6V0A1/TMEM175/SPNS1/SIDT2/SLC2A6/NKG7/HLA-DMA/TOM1/SLC7A5/PLD3/ATP6V0E2	21
CC	GO:0098852	lytic vacuole membrane	21/395	447/19960	0.0469799	2.37397	4.17443	0.000247634	0.0344514	0.0307139	VPS13C/DAGLB/VPS16/PLEKHF1/CLCN7/BST2/AP1M1/SPHK2/NPRL3/CD68/ATP6V0A1/TMEM175/SPNS1/SIDT2/SLC2A6/NKG7/HLA-DMA/TOM1/SLC7A5/PLD3/ATP6V0E2	21
CC	GO:0005774	vacuolar membrane	22/395	491/19960	0.0448065	2.26415	4.0299	0.000341638	0.0344514	0.0307139	VPS13C/DAGLB/VPS16/PLEKHF1/CLCN7/BST2/AP1M1/SPHK2/NPRL3/CD68/ATP6V0A1/TMEM175/SPNS1/SIDT2/SLC2A6/NKG7/HLA-DMA/TOM1/SLC7A5/TMEM138/PLD3/ATP6V0E2	22
CC	GO:0001772	immunological synapse	6/395	48/19960	0.125	6.31646	5.23978	0.000351545	0.0344514	0.0307139	CARD11/SCRIB/PRF1/LAT/CD6/CD3E	6

## Sheet: Down_KEGG
category	subcategory	ID	Description	GeneRatio	BgRatio	RichFactor	FoldEnrichment	zScore	pvalue	p.adjust	qvalue	geneID	Count

## Sheet: Green_GO
ONTOLOGY	ID	Description	GeneRatio	BgRatio	RichFactor	FoldEnrichment	zScore	pvalue	p.adjust	qvalue	geneID	Count
BP	GO:0043484	regulation of RNA splicing	27/784	190/18986	0.142105	3.44134	7.01901	2.04087e-08	9.67578e-05	8.65545e-05	ARGLU1/CLK1/KHDRBS1/PTBP3/MBNL1/RBM25/HNRNPK/YTHDC1/RBM22/DDX5/SRSF2/SRSF6/PRDX6/SRPK1/DYRK1A/TIA1/ENY2/RBM12B/UPF1/CLNS1A/CCNL1/RBM15/SRSF7/TAF12/GRSF1/CELF2/SRSF3	27
BP	GO:0008380	RNA splicing	47/784	484/18986	0.0971074	2.35163	6.25139	5.15459e-08	0.00012219	0.000109305	ARGLU1/CLK1/KHDRBS1/PTBP3/MBNL1/RBM25/HNRNPK/YTHDC1/SF3B1/SYF2/RBM22/DDX5/SRSF2/RSRP1/DHX15/SRSF6/PRDX6/SRPK1/DYRK1A/PPIL3/TIA1/ENY2/RBM12B/ZRANB2/TSEN15/RBM17/UPF1/CLNS1A/CCNL1/THOC7/RBM15/DDX1/SDE2/SRSF7/TAF12/ZCCHC8/GRSF1/PPWD1/DDX46/MTREX/CRIPT/PPP1R8/CELF2/PPIG/PAXBP1/CWF19L2/SRSF3	47
BP	GO:0006979	response to oxidative stress	41/784	405/18986	0.101235	2.45158	6.12827	1.20883e-07	0.000191036	0.000170891	ARL6IP5/PRNP/PRDX3/MACROH2A1/ATM/TP53INP1/PRDX6/SIRPA/RWDD1/PRKAA1/XBP1/SELENOS/ANKZF1/PTGS2/PRR5L/PNKP/MAP2K4/NCOA7/OXR1/ERO1A/CASP3/CCS/RIPK1/CYP1B1/SELENON/ZNF277/TOP2B/UBE3A/PDCD10/BNIP3/IDH1/GPX7/BMAL1/CHUK/XRCC1/MCTP1/ERCC1/NME8/UBR4/PPP2CB/SESN1	41
BP	GO:0043161	proteasome-mediated ubiquitin-dependent protein catabolic process	43/784	467/18986	0.0920771	2.22982	5.58462	8.17969e-07	0.000918711	0.000821831	PJA2/PCNP/PELI1/FBXL5/XPO1/FBXO11/ANAPC13/FEM1C/DERL1/UBE2N/WDR26/PSMA6/BAG6/KLHDC2/BIRC2/COP1/CRBN/PSMA4/SOCS2/SIAH1/PHF20L1/WWP1/RFFL/ANAPC4/CUL2/APPBP2/PSMD12/ARRB1/PSMA1/CSNK1A1/KLHL12/RNF34/HECTD1/UBE3A/BMAL1/TRIM26/UBE2K/UBE2G1/KLHL42/TOPORS/KLHL6/UBR4/PPP2CB	43
BP	GO:0048024	regulation of mRNA splicing, via spliceosome	18/784	114/18986	0.157895	3.82371	6.27578	9.689e-07	0.000918711	0.000821831	ARGLU1/KHDRBS1/RBM25/HNRNPK/YTHDC1/DDX5/SRSF2/SRSF6/PRDX6/SRPK1/DYRK1A/TIA1/UPF1/CLNS1A/RBM15/SRSF7/CELF2/SRSF3	18
BP	GO:0006997	nucleus organization	21/784	153/18986	0.137255	3.32388	5.98968	1.34451e-06	0.00106239	0.000950357	ETS1/TMEM43/ZMPSTE24/VPS4B/CHMP1B/LPIN1/RTN4/TOR1AIP1/SRPK1/CHMP2B/MFSD14A/DCTN1/HIPK2/SUN1/SERBP1/EPC1/NUP153/TMF1/USPL1/CHMP5/FXR1	21
BP	GO:0050684	regulation of mRNA processing	19/784	136/18986	0.139706	3.38323	5.78874	3.25238e-06	0.00206782	0.00184976	ARGLU1/KHDRBS1/RBM25/HNRNPK/YTHDC1/DDX5/SRSF2/SRSF6/PRDX6/SRPK1/SLTM/DYRK1A/TIA1/UPF1/CLNS1A/RBM15/SRSF7/CELF2/SRSF3	19
BP	GO:0000377	RNA splicing, via transesterification reactions with bulged adenosine as nucleophile	33/784	338/18986	0.0976331	2.36437	5.25263	4.51272e-06	0.00206782	0.00184976	ARGLU1/KHDRBS1/RBM25/HNRNPK/YTHDC1/SF3B1/SYF2/RBM22/DDX5/SRSF2/RSRP1/DHX15/SRSF6/PRDX6/SRPK1/DYRK1A/PPIL3/TIA1/RBM17/UPF1/CLNS1A/RBM15/DDX1/SDE2/SRSF7/ZCCHC8/PPWD1/DDX46/MTREX/CELF2/PAXBP1/CWF19L2/SRSF3	33
BP	GO:0000398	mRNA splicing, via spliceosome	33/784	338/18986	0.0976331	2.36437	5.25263	4.51272e-06	0.00206782	0.00184976	ARGLU1/KHDRBS1/RBM25/HNRNPK/YTHDC1/SF3B1/SYF2/RBM22/DDX5/SRSF2/RSRP1/DHX15/SRSF6/PRDX6/SRPK1/DYRK1A/PPIL3/TIA1/RBM17/UPF1/CLNS1A/RBM15/DDX1/SDE2/SRSF7/ZCCHC8/PPWD1/DDX46/MTREX/CELF2/PAXBP1/CWF19L2/SRSF3	33
BP	GO:0002221	pattern recognition receptor signaling pathway	29/784	278/18986	0.104317	2.52622	5.32021	4.71447e-06	0.00206782	0.00184976	PJA2/PELI1/CARD8/WDFY1/RTN4/UBQLN1/PPP2CA/CTSS/MAP3K7/LY96/NFKBIZ/BIRC2/BIRC3/TAX1BP1/IFIH1/TBK1/PUM2/ZC3HAV1/PPP6C/RIPK2/LYPLAL1/TLR2/CSNK1A1/RNF34/PDPK1/USP15/CHUK/TMEM126A/ANKRD17	29
BP	GO:0016050	vesicle organization	36/784	386/18986	0.0932642	2.25857	5.18462	4.79772e-06	0.00206782	0.00184976	ATP6V1A/ANXA1/SNAP23/SRGN/GOLPH3/VPS4B/ABCA1/TMED10/CHMP1B/SAMD9/STX11/ATP6V1G1/SNX3/RAB11A/TRAPPC8/TMED2/C2CD5/STX16/AKTIP/STX3/ATP6V0A1/CHMP2B/MFSD14A/RAB22A/PPP6C/SCARB2/KLHL12/TRAPPC11/RNASEK/AP3M1/TMF1/CHMP5/BLOC1S5/EPS15/UBR4/PDCD6IP	36
BP	GO:0000375	RNA splicing, via transesterification reactions	33/784	342/18986	0.0964912	2.33671	5.17708	5.80009e-06	0.00229152	0.00204987	ARGLU1/KHDRBS1/RBM25/HNRNPK/YTHDC1/SF3B1/SYF2/RBM22/DDX5/SRSF2/RSRP1/DHX15/SRSF6/PRDX6/SRPK1/DYRK1A/PPIL3/TIA1/RBM17/UPF1/CLNS1A/RBM15/DDX1/SDE2/SRSF7/ZCCHC8/PPWD1/DDX46/MTREX/CELF2/PAXBP1/CWF19L2/SRSF3	33
BP	GO:0098876	vesicle-mediated transport to the plasma membrane	20/784	157/18986	0.127389	3.08495	5.44421	7.59722e-06	0.00277065	0.00247848	GOLGA7/GOLPH3/VPS26A/CMTM6/VPS29/SNX3/VPS35/RAB11A/DENND1C/ACAP2/RAB31/RABEP1/STX16/STX3/STXBP5/SCARB2/NSF/ATP2C1/EPS15/ACSL3	20
BP	GO:0039531	regulation of cytoplasmic pattern recognition receptor signaling pathway	17/784	122/18986	0.139344	3.37448	5.46053	1.09621e-05	0.00371225	0.00332079	PELI1/CARD8/WDFY1/RTN4/UBQLN1/PPP2CA/MAP3K7/BIRC2/BIRC3/TAX1BP1/PUM2/ZC3HAV1/PPP6C/LYPLAL1/CSNK1A1/USP15/ANKRD17	17
BP	GO:0000209	protein polyubiquitination	27/784	263/18986	0.102662	2.48614	5.03678	1.33253e-05	0.00413444	0.00369846	PELI1/UBE2E1/ANAPC13/PELI2/UBE2N/CBFB/MGRN1/UBE2J1/BIRC2/RFFL/UBE2L3/ANAPC4/CEP63/RNF14/RIPK2/RNF34/NBN/HECTD1/UBE3A/MKRN2/TRIM26/UBE2V2/UBE2K/UBE2G1/KLHL42/TOPORS/UBR4	27
BP	GO:1903311	regulation of mRNA metabolic process	36/784	406/18986	0.08867	2.14731	4.84979	1.46974e-05	0.00413444	0.00369846	ARGLU1/KHDRBS1/RBM25/HNRNPK/YTHDC1/DCP2/DDX5/SRSF2/SRSF6/PRDX6/SRPK1/HNRNPA0/SLTM/DYRK1A/TIA1/ANGEL2/PCID2/PRR5L/UPF1/CLNS1A/PAN3/PUM2/DHX34/RBM15/ZC3HAV1/SRSF7/SERBP1/SAMD4B/IREB2/CELF2/CNOT6/PIAS4/SRSF3/YTHDF3/FXR1/TUT4	36
BP	GO:0002753	cytoplasmic pattern recognition receptor signaling pathway	21/784	178/18986	0.117978	2.85704	5.16612	1.50902e-05	0.00413444	0.00369846	PELI1/CARD8/WDFY1/RTN4/UBQLN1/PPP2CA/MAP3K7/BIRC2/BIRC3/TAX1BP1/IFIH1/TBK1/PUM2/ZC3HAV1/PPP6C/RIPK2/LYPLAL1/CSNK1A1/RNF34/USP15/ANKRD17	21
BP	GO:0097193	intrinsic apoptotic signaling pathway	31/784	327/18986	0.0948012	2.29579	4.90531	1.56971e-05	0.00413444	0.00369846	CD44/ARL6IP5/BCLAF1/HNRNPK/URI1/ATM/CARD8/DDX5/UBQLN1/BAG6/XBP1/SELENOS/PTGS2/NCK1/MAP2K4/SIAH1/ERO1A/CASP3/CUL2/HIPK2/BID/CYP1B1/ITPR1/NBN/FBH1/PDCD10/BNIP3/USP15/DIABLO/PIAS4/TOPORS	31
BP	GO:0002758	innate immune response-activating signaling pathway	29/784	297/18986	0.0976431	2.36461	4.91922	1.68601e-05	0.00420703	0.00376339	PJA2/PELI1/CARD8/WDFY1/RTN4/UBQLN1/PPP2CA/CTSS/MAP3K7/LY96/NFKBIZ/BIRC2/BIRC3/TAX1BP1/IFIH1/TBK1/PUM2/ZC3HAV1/PPP6C/RIPK2/LYPLAL1/TLR2/CSNK1A1/RNF34/PDPK1/USP15/CHUK/TMEM126A/ANKRD17	29
BP	GO:0006413	translational initiation	17/784	127/18986	0.133858	3.24162	5.26028	1.8784e-05	0.00445276	0.0039832	PAIP2/KHDRBS1/EIF4G2/EIF4E3/EIF4A2/EIF3M/BANK1/NCK1/UHMK1/DDX1/ABCF1/RPS6KB1/EIF2A/COPS5/BZW2/ABCE1/YTHDF3	17
BP	GO:0007033	vacuole organization	25/784	240/18986	0.104167	2.52259	4.92649	2.15332e-05	0.00486137	0.00434873	ATP6V1A/VPS4B/ABCA1/CHMP1B/GABARAPL2/ATM/TP53INP1/VPS35/ATG9A/UBQLN1/FEZ2/HEXB/SH3GLB1/AKTIP/RAB1B/GAA/ATP6V0A1/CHMP2B/ATG3/RB1CC1/SCARB2/MAP1LC3B/RNASEK/CLN5/CHMP5	25
BP	GO:0062197	cellular response to chemical stress	30/784	321/18986	0.0934579	2.26326	4.73733	2.81008e-05	0.00605571	0.00541713	CAB39/ARL6IP5/PRDX3/ATM/TP53INP1/SIRPA/RWDD1/PRKAA1/XBP1/SELENOS/ANKZF1/PTGS2/PRR5L/MAP2K4/NCOA7/OXR1/CASP3/CCS/RIPK1/CYP1B1/SELENON/ZNF277/TOP2B/STK39/PDCD10/BNIP3/USP15/GPX7/BMAL1/NME8	30
BP	GO:0019058	viral life cycle	30/784	323/18986	0.0928793	2.24924	4.6996	3.15913e-05	0.00647626	0.00579333	CD46/RESF1/VPS4B/CHMP1B/SNX3/ARK2N/DDX5/SRPK1/LAMTOR5/FAM111A/PCBP1/RAB1B/IFIH1/WWP1/CHMP2B/ZC3HAV1/HTR2A/SCARB2/TOP2B/XPR1/CXCL8/NUP153/RNASEK/HACD3/CHMP5/TRIM26/CLDN9/EPS15/SLC3A2/PDCD6IP	30
BP	GO:0016236	macroautophagy	33/784	372/18986	0.0887097	2.14827	4.64193	3.27843e-05	0.00647626	0.00579333	ATP6V1A/VPS4B/VPS26A/CHMP1B/GABARAPL2/ATP6V1G1/BNIP3L/ATM/TP53INP1/VPS35/ATG9A/UBQLN1/MAP3K7/FEZ2/SH3GLB1/RAB1B/GAA/ATP6V0A1/TBK1/YOD1/CHMP2B/CASP3/ATG3/RIPK2/RB1CC1/CAPNS1/MAP1LC3B/BNIP3/UFM1/SUPT5H/CHMP5/SESN1/PDCD6IP	33
BP	GO:0016197	endosomal transport	28/784	294/18986	0.0952381	2.30637	4.68505	3.67924e-05	0.00697731	0.00624154	LEPROTL1/VPS4B/VPS26A/CMTM6/ABCA1/CHMP1B/VPS29/SNX3/VPS35/RAB11A/DENND1C/ACAP2/TMEM87A/SPAG9/DENND10/STX16/AKTIP/CHMP2B/DCTN1/RAB21/SNX2/SCARB2/MAP2K1/TMEM50B/WASHC3/CLN5/CHMP5/EPS15	28
BP	GO:0006403	RNA localization	22/784	204/18986	0.107843	2.61162	4.80298	3.9021e-05	0.00711533	0.00636501	KHDRBS1/XPO1/YTHDC1/DCP2/SMG1/ATM/G3BP2/TGFBR2/TOMM20/PCID2/ENY2/UPF1/ZNHIT3/PUM2/FUBP3/THOC7/NUP160/SRSF7/NUP153/SRSF3/NUP42/FXR1	22
BP	GO:0090150	establishment of protein localization to membrane	27/784	280/18986	0.0964286	2.33519	4.67129	4.06179e-05	0.0071322	0.00638009	GOLGA7/TRAM1/PRNP/GOLPH3/VPS35/RAB11A/TOMM20/TMCO1/SSR1/BAG6/RAB31/C2CD5/STX3/ATG3/BID/TAOK2/SCARB2/SRPRB/ZDHHC17/SRP54/NSF/MAIP1/SEC62/RAB5IF/ATP2C1/TMEM126A/ACSL3	27
BP	GO:0034599	cellular response to oxidative stress	25/784	251/18986	0.0996016	2.41204	4.67368	4.56199e-05	0.00772442	0.00690987	ARL6IP5/PRDX3/ATM/TP53INP1/SIRPA/RWDD1/PRKAA1/XBP1/SELENOS/ANKZF1/PRR5L/MAP2K4/NCOA7/OXR1/CCS/RIPK1/CYP1B1/SELENON/ZNF277/TOP2B/PDCD10/BNIP3/GPX7/BMAL1/NME8	25
BP	GO:0031929	TOR signaling	20/784	178/18986	0.11236	2.72099	4.78764	4.84567e-05	0.00792184	0.00708647	PELI1/ZMPSTE24/GOLPH3/LAMTOR3/ATM/UBE2N/PRKAA1/XBP1/RPS6KA5/LAMTOR5/RPS6KA4/PRR5L/TBK1/RFFL/STAMBPL1/RPS6KB1/CSNK1A1/UBE3A/BMAL1/SESN1	20
BP	GO:0007032	endosome organization	14/784	99/18986	0.141414	3.4246	5.01973	5.46066e-05	0.0085656	0.00766234	ATP6V1A/VPS4B/CHMP1B/SNX3/RAB11A/AKTIP/ATP6V0A1/CHMP2B/RAB22A/SCARB2/RNASEK/CHMP5/UBR4/PDCD6IP	14
BP	GO:0002218	activation of innate immune response	29/784	317/18986	0.0914826	2.21542	4.52897	5.60079e-05	0.0085656	0.00766234	PJA2/PELI1/CARD8/WDFY1/RTN4/UBQLN1/PPP2CA/CTSS/MAP3K7/LY96/NFKBIZ/BIRC2/BIRC3/TAX1BP1/IFIH1/TBK1/PUM2/ZC3HAV1/PPP6C/RIPK2/LYPLAL1/TLR2/CSNK1A1/RNF34/PDPK1/USP15/CHUK/TMEM126A/ANKRD17	29
BP	GO:0030522	intracellular receptor signaling pathway	33/784	384/18986	0.0859375	2.08113	4.4419	6.12501e-05	0.00907459	0.00811766	PELI1/NCOA4/CARD8/DDX5/WDFY1/RTN4/UBQLN1/PPP2CA/MAP3K7/RWDD1/PKN1/BIRC2/BIRC3/TAX1BP1/TAF7/IFIH1/TBK1/PUM2/ZMIZ1/ZC3HAV1/YWHAH/PPP6C/RNF14/RIPK2/LYPLAL1/CSNK1A1/RNF34/UBE3A/USP15/UFM1/BMAL1/TMF1/ANKRD17	33
BP	GO:0007249	canonical NF-kappaB signal transduction	29/784	327/18986	0.088685	2.14767	4.34461	9.72683e-05	0.0136812	0.0122385	PELI1/CARD8/PPM1A/DHX15/PELI2/SIRPA/ZMYND11/DDX21/UBE2N/TANK/MAP3K7/LAMTOR5/BIRC2/BIRC3/TMEM9B/TBK1/ZC3HAV1/DDX1/RIPK2/RIPK1/TLR2/CPNE1/ZDHHC17/PDPK1/HACD3/MALT1/ATP2C1/CHUK/ANKRD17	29
BP	GO:0051168	nuclear export	19/784	173/18986	0.109827	2.65965	4.55109	0.000100979	0.0136812	0.0122385	KHDRBS1/XPO1/YTHDC1/SMG1/RBM22/PPM1A/CDKN1B/PCID2/ENY2/UPF1/THOC7/UHMK1/NUP160/NUP153/MALT1/RIOK2/CSE1L/SRSF3/NUP42	19
BP	GO:0000381	regulation of alternative mRNA splicing, via spliceosome	10/784	57/18986	0.175439	4.24857	5.09764	0.000101001	0.0136812	0.0122385	ARGLU1/KHDRBS1/RBM25/YTHDC1/DDX5/SRSF2/SRSF6/TIA1/RBM15/CELF2	10
BP	GO:0070918	regulatory ncRNA processing	11/784	69/18986	0.15942	3.86066	4.94046	0.000113425	0.0149375	0.0133623	ZMPSTE24/DICER1/DDX5/TSNAX/HENMT1/PUM2/RIPK1/ZC3H7A/TDRD7/SRSF3/TUT4	11
BP	GO:2000781	positive regulation of double-strand break repair	13/784	94/18986	0.138298	3.34914	4.73846	0.000126056	0.0161522	0.014449	ACTR2/PELI1/UBE2N/PNKP/SMARCE1/TOP2B/EPC1/NBN/ING3/PIAS4/DPF2/UBE2V2/SMCHD1	13
BP	GO:0051656	establishment of organelle localization	38/784	488/18986	0.0778689	1.88574	4.11392	0.000142918	0.0178309	0.0159506	SNAP23/SEPTIN5/XPO1/VPS4B/TMED10/CHMP1B/ATM/AGTPBP1/RAB11A/TRAPPC8/TMED2/STXBP3/NSL1/TMEM230/MKKS/BUB3/RHOT1/CHMP2B/ZNF207/DCTN1/TACC1/PPP6C/SUN1/UNC13D/PTGDR/KLHL12/PDPK1/PDCD10/TRAPPC11/COPS5/AP3M1/COPG1/BOD1/CHMP5/RIOK2/BLOC1S5/WDR11/PDCD6IP	38
BP	GO:0015931	nucleobase-containing compound transport	23/784	239/18986	0.0962343	2.33049	4.29585	0.000152149	0.0183592	0.0164232	KHDRBS1/XPO1/YTHDC1/CD47/SMG1/SLC35A5/G3BP2/TGFBR2/TOMM20/SLC35A1/PCID2/ENY2/UPF1/THOC7/NUP160/SRSF7/RIPK1/NUP153/SLC35E3/SRSF3/NUP42/SLC35B3/FXR1	23
BP	GO:0039535	regulation of RIG-I signaling pathway	6/784	21/18986	0.285714	6.9191	5.63239	0.000154897	0.0183592	0.0164232	BIRC2/BIRC3/PUM2/ZC3HAV1/USP15/ANKRD17	6
BP	GO:0140895	cell surface toll-like receptor signaling pathway	11/784	72/18986	0.152778	3.69979	4.76331	0.000167991	0.0191639	0.017143	PJA2/PELI1/WDFY1/MAP3K7/LY96/TAX1BP1/TBK1/RIPK2/TLR2/CHUK/TMEM126A	11
BP	GO:0045621	positive regulation of lymphocyte differentiation	16/784	137/18986	0.116788	2.82824	4.45712	0.000171431	0.0191639	0.017143	CD46/ANXA1/LEF1/PTPRC/TGFBR2/PPP2R3C/HLA-DRA/CBFB/XBP1/NFKBIZ/PCID2/INPP5D/ZMIZ1/RIPK2/SMARCE1/MALT1	16
BP	GO:1900044	regulation of protein K63-linked ubiquitination	5/784	14/18986	0.357143	8.64887	5.94167	0.000173813	0.0191639	0.017143	UBE2N/BIRC2/CEP63/RIPK2/UBE2V2	5
BP	GO:0032006	regulation of TOR signaling	17/784	152/18986	0.111842	2.70846	4.38894	0.000184796	0.0196145	0.0175461	PELI1/ZMPSTE24/GOLPH3/LAMTOR3/ATM/UBE2N/PRKAA1/XBP1/LAMTOR5/TBK1/RFFL/STAMBPL1/RPS6KB1/CSNK1A1/UBE3A/BMAL1/SESN1	17
BP	GO:0006892	post-Golgi vesicle-mediated transport	14/784	111/18986	0.126126	3.05438	4.50507	0.000191441	0.0196145	0.0175461	GOLGA7/SNAP23/GOLPH3/RAB11A/RAB31/RABEP1/SCAMP1/AP1G2/MON2/STXBP5/NSF/ATP2C1/EPS15/ACSL3	14
BP	GO:0051236	establishment of RNA localization	18/784	167/18986	0.107784	2.6102	4.33754	0.000193204	0.0196145	0.0175461	KHDRBS1/XPO1/YTHDC1/SMG1/ATM/G3BP2/TGFBR2/TOMM20/PCID2/ENY2/UPF1/THOC7/NUP160/SRSF7/NUP153/SRSF3/NUP42/FXR1	18
BP	GO:0034612	response to tumor necrosis factor	23/784	243/18986	0.0946502	2.29213	4.2072	0.000194449	0.0196145	0.0175461	GBP1/DICER1/CARD8/SPPL2A/TANK/MAP3K7/CD58/BIRC2/BIRC3/PTGS2/RFFL/CASP3/NSMAF/RIPK1/RPS6KB1/CYP1B1/CPNE1/CXCL8/CHUK/PID1/PIAS4/UBE2K/PPP2CB	23
BP	GO:0048193	Golgi vesicle transport	27/784	308/18986	0.0876623	2.1229	4.12341	0.000201939	0.0198914	0.0177938	GOLGA7/SNAP23/GOLPH3/TMED5/TMED10/GABARAPL2/SNX3/RAB11A/TRAPPC8/TMED2/RAB31/RABEP1/SCAMP1/AP1G2/MON2/RAB1B/COPB1/PPP6C/STXBP5/SNX2/KLHL12/NSF/TRAPPC11/COPG1/ATP2C1/EPS15/ACSL3	27
BP	GO:0050765	negative regulation of phagocytosis	6/784	22/18986	0.272727	6.60459	5.45876	0.000205585	0.0198914	0.0177938	CD47/SNX3/SIRPA/ATG3/TLR2/PIP4P2	6
BP	GO:0062207	regulation of pattern recognition receptor signaling pathway	19/784	184/18986	0.103261	2.50065	4.24513	0.000227248	0.0215181	0.019249	PJA2/PELI1/CARD8/WDFY1/RTN4/UBQLN1/PPP2CA/MAP3K7/BIRC2/BIRC3/TAX1BP1/PUM2/ZC3HAV1/PPP6C/LYPLAL1/CSNK1A1/PDPK1/USP15/ANKRD17	19
BP	GO:0038202	TORC1 signaling	14/784	113/18986	0.123894	3.00032	4.4261	0.000231475	0.0215181	0.019249	PELI1/LAMTOR3/ATM/UBE2N/PRKAA1/RPS6KA5/LAMTOR5/RPS6KA4/TBK1/STAMBPL1/RPS6KB1/CSNK1A1/UBE3A/SESN1	14
BP	GO:0072659	protein localization to plasma membrane	26/784	295/18986	0.0881356	2.13437	4.07522	0.000241714	0.0217696	0.019474	GOLGA7/ARL6IP5/PRNP/GBP1/GOLPH3/EFR3A/VPS35/PRAM1/RAB11A/TSPAN33/TMED2/RAB31/C2CD5/NUMB/SLMAP/TMEM59/HYCC2/STX3/RHOG/SCARB2/RAP2A/NSF/PDPK1/ATP2C1/PID1/ACSL3	26
BP	GO:0000380	alternative mRNA splicing, via spliceosome	11/784	75/18986	0.146667	3.5518	4.59541	0.000243365	0.0217696	0.019474	ARGLU1/KHDRBS1/RBM25/YTHDC1/DDX5/SRSF2/SRSF6/TIA1/RBM17/RBM15/CELF2	11
BP	GO:0051090	regulation of DNA-binding transcription factor activity	30/784	363/18986	0.0826446	2.00139	3.99794	0.00025746	0.022604	0.0202204	SGK1/PRNP/PRDX3/G3BP2/CARD8/PTEN/UBE2N/ARID5B/PSMA6/RWDD1/RPS6KA5/LAMTOR5/TAX1BP1/RPS6KA4/BHLHE40/IL18R1/PURA/HIPK2/ARRB1/RIPK2/RIPK1/TLR2/CYP1B1/PRKCQ/COPS5/MALT1/CHUK/TRIM26/PIAS4/PPP2CB	30
BP	GO:0007549	sex-chromosome dosage compensation	6/784	23/18986	0.26087	6.31744	5.29562	0.00026849	0.0231438	0.0207033	SUZ12/HNRNPK/YTHDC1/MACROH2A1/RBM15/SMCHD1	6
BP	GO:0016032	viral process	35/784	452/18986	0.0774336	1.8752	3.90836	0.000287015	0.0242989	0.0217365	CD46/LEF1/RESF1/VPS4B/CHMP1B/SNX3/ARK2N/DDX5/SRPK1/LAMTOR5/FAM111A/PCBP1/RAB1B/IFIH1/WWP1/CHMP2B/ZC3HAV1/HTR2A/MGAT2/SCARB2/TOP2B/CSNK1A1/XPR1/CXCL8/NUP153/RNASEK/HACD3/UBP1/PARD6A/CHMP5/TRIM26/CLDN9/EPS15/SLC3A2/PDCD6IP	35
BP	GO:0002768	immune response-regulating cell surface receptor signaling pathway	30/784	369/18986	0.0813008	1.96885	3.90048	0.000340116	0.0282083	0.0252337	PJA2/PELI1/KHDRBS1/ELF1/PRNP/GBP1/PTPRC/CD47/PDE4B/WDFY1/PRAM1/UBE2N/BANK1/BAG6/MAP3K7/BTN2A1/LY96/NFKBIZ/TAX1BP1/INPP5D/MAP2K4/TBK1/RIPK2/TLR2/PRKCQ/MALT1/CHUK/THEMIS/TMEM126A/KLHL6	30
BP	GO:0006851	mitochondrial calcium ion transmembrane transport	6/784	24/18986	0.25	6.05421	5.14186	0.00034557	0.0282083	0.0252337	GHITM/MICU2/SELENON/ITPR1/MAIP1/PMPCB	6
BP	GO:0006470	protein dephosphorylation	16/784	146/18986	0.109589	2.6539	4.16341	0.000356653	0.0282083	0.0252337	PPP1CC/DUSP1/PTPRC/PTPRE/PPM1A/PPP4R1/PTEN/PPP2CA/PPP1CB/RNGTT/PTPN4/CDC14A/PPP6C/PTPN7/DUSP11/PPP2CB	16
BP	GO:0002429	immune response-activating cell surface receptor signaling pathway	28/784	336/18986	0.0833333	2.01807	3.90761	0.000356992	0.0282083	0.0252337	PJA2/PELI1/KHDRBS1/ELF1/PRNP/GBP1/PTPRC/CD47/PDE4B/WDFY1/PRAM1/UBE2N/BANK1/BAG6/MAP3K7/BTN2A1/LY96/NFKBIZ/TAX1BP1/INPP5D/TBK1/RIPK2/TLR2/MALT1/CHUK/THEMIS/TMEM126A/KLHL6	28
BP	GO:0016311	dephosphorylation	21/784	222/18986	0.0945946	2.29078	4.01486	0.000365736	0.0284255	0.025428	PPP1CC/DUSP1/PTPRC/URI1/PTPRE/PPM1A/PPP4R1/PTEN/PPP2R3C/PPP2CA/PPP1CB/RNGTT/INPP5D/PTPN4/CDC14A/PPP6C/PIP4P2/PTPN7/MTMR9/DUSP11/PPP2CB	21
BP	GO:0002752	cell surface pattern recognition receptor signaling pathway	11/784	79/18986	0.139241	3.37196	4.38444	0.000386675	0.0290695	0.0260041	PJA2/PELI1/WDFY1/MAP3K7/LY96/TAX1BP1/TBK1/RIPK2/TLR2/CHUK/TMEM126A	11
BP	GO:0043123	positive regulation of canonical NF-kappaB signal transduction	21/784	223/18986	0.0941704	2.28051	3.99197	0.000388476	0.0290695	0.0260041	PELI1/PPM1A/DHX15/PELI2/DDX21/UBE2N/MAP3K7/LAMTOR5/BIRC2/BIRC3/TMEM9B/TBK1/ZC3HAV1/DDX1/RIPK2/RIPK1/ZDHHC17/MALT1/ATP2C1/CHUK/ANKRD17	21
BP	GO:0033209	tumor necrosis factor-mediated signaling pathway	14/784	119/18986	0.117647	2.84904	4.19925	0.000397558	0.0290695	0.0260041	DICER1/CARD8/SPPL2A/TANK/BIRC2/BIRC3/RFFL/NSMAF/RIPK1/CPNE1/CHUK/PIAS4/UBE2K/PPP2CB	14
BP	GO:1902410	mitotic cytokinetic process	7/784	34/18986	0.205882	4.98582	4.82762	0.000403878	0.0290695	0.0260041	VPS4B/CHMP1B/RAB11A/CHMP2B/IQGAP2/CHMP5/PDCD6IP	7
BP	GO:0043122	regulation of canonical NF-kappaB signal transduction	26/784	305/18986	0.0852459	2.06439	3.88913	0.000405143	0.0290695	0.0260041	PELI1/CARD8/PPM1A/DHX15/PELI2/ZMYND11/DDX21/UBE2N/TANK/MAP3K7/LAMTOR5/BIRC2/BIRC3/TMEM9B/TBK1/ZC3HAV1/DDX1/RIPK2/RIPK1/CPNE1/ZDHHC17/PDPK1/MALT1/ATP2C1/CHUK/ANKRD17	26
BP	GO:0015980	energy derivation by oxidation of organic compounds	29/784	356/18986	0.0814607	1.97272	3.84512	0.000410812	0.0290695	0.0260041	PPP1CC/NDUFA4/GHITM/NDUFB5/COQ10B/NDUFB3/MACROH2A1/IL10RB/PPP1CB/SELENOS/ETFA/GAA/PUM2/UGP2/SUCLG2/ATG3/BID/RB1CC1/PDHB/ETFRF1/SELENON/ACADM/OGDH/BNIP3/PRKAG2/IREB2/IDH1/PID1/DLD	29
BP	GO:1904019	epithelial cell apoptotic process	11/784	80/18986	0.1375	3.32982	4.33382	0.000431894	0.0301119	0.0269365	LEF1/TGFBR2/SRSF6/CDKN1B/PRKAA1/TIA1/NFKBIZ/CASP3/BID/TMF1/PIAS4	11
BP	GO:0035196	miRNA processing	8/784	45/18986	0.177778	4.30522	4.6069	0.000452686	0.0301676	0.0269864	ZMPSTE24/DICER1/DDX5/PUM2/RIPK1/ZC3H7A/SRSF3/TUT4	8
BP	GO:0050657	nucleic acid transport	17/784	164/18986	0.103659	2.51028	4.03135	0.000455798	0.0301676	0.0269864	KHDRBS1/XPO1/YTHDC1/SMG1/G3BP2/TGFBR2/TOMM20/PCID2/ENY2/UPF1/THOC7/NUP160/SRSF7/NUP153/SRSF3/NUP42/FXR1	17
BP	GO:0050658	RNA transport	17/784	164/18986	0.103659	2.51028	4.03135	0.000455798	0.0301676	0.0269864	KHDRBS1/XPO1/YTHDC1/SMG1/G3BP2/TGFBR2/TOMM20/PCID2/ENY2/UPF1/THOC7/NUP160/SRSF7/NUP153/SRSF3/NUP42/FXR1	17
BP	GO:1903322	positive regulation of protein modification by small protein conjugation or removal	15/784	135/18986	0.111111	2.69076	4.09153	0.000465269	0.0301676	0.0269864	PELI1/FBXO33/PTEN/DERL1/UBQLN1/UBE2N/TANK/BIRC2/BIRC3/UBE2L3/RIPK2/UBE3A/MALT1/PIAS4/UBE2V2	15
BP	GO:1902107	positive regulation of leukocyte differentiation	19/784	195/18986	0.0974359	2.35959	3.96053	0.000474571	0.0301676	0.0269864	CD46/ANXA1/LEF1/EVI2B/PTPRC/TGFBR2/PPP2R3C/HLA-DRA/CBFB/XBP1/NFKBIZ/PCID2/INPP5D/ZMIZ1/RIPK2/SMARCE1/RIPK1/MALT1/NOTCH2	19
BP	GO:1903708	positive regulation of hemopoiesis	19/784	195/18986	0.0974359	2.35959	3.96053	0.000474571	0.0301676	0.0269864	CD46/ANXA1/LEF1/EVI2B/PTPRC/TGFBR2/PPP2R3C/HLA-DRA/CBFB/XBP1/NFKBIZ/PCID2/INPP5D/ZMIZ1/RIPK2/SMARCE1/RIPK1/MALT1/NOTCH2	19
BP	GO:0032743	positive regulation of interleukin-2 production	7/784	35/18986	0.2	4.84337	4.72317	0.000487053	0.0301676	0.0269864	ANXA1/PTPRC/PDE4B/MAP3K7/RIPK2/PRKCQ/MALT1	7
BP	GO:0008654	phospholipid biosynthetic process	22/784	243/18986	0.090535	2.19247	3.88271	0.000491511	0.0301676	0.0269864	PIGY/ABHD3/EFR3A/SMG1/ATM/PTEN/LPIN1/HEXB/XBP1/CEPT1/INPP5D/CRLS1/HYCC2/PIP5K1C/HTR2A/PIGB/GNPAT/IDH1/DPM1/GGPS1/SLC30A5/ACSL3	22
BP	GO:1904896	ESCRT complex disassembly	4/784	10/18986	0.4	9.68673	5.7024	0.000496324	0.0301676	0.0269864	VPS4B/CHMP1B/CHMP2B/CHMP5	4
BP	GO:1904903	ESCRT III complex disassembly	4/784	10/18986	0.4	9.68673	5.7024	0.000496324	0.0301676	0.0269864	VPS4B/CHMP1B/CHMP2B/CHMP5	4
BP	GO:1901875	positive regulation of post-translational protein modification	15/784	136/18986	0.110294	2.67097	4.0587	0.000503446	0.0301863	0.0270031	PELI1/FBXO33/PTEN/DERL1/UBQLN1/UBE2N/TANK/BIRC2/BIRC3/UBE2L3/RIPK2/UBE3A/MALT1/PIAS4/UBE2V2	15
BP	GO:0010803	regulation of tumor necrosis factor-mediated signaling pathway	10/784	69/18986	0.144928	3.50969	4.33433	0.000509366	0.0301863	0.0270031	DICER1/CARD8/SPPL2A/TANK/RFFL/RIPK1/CPNE1/PIAS4/UBE2K/PPP2CB	10
BP	GO:0051054	positive regulation of DNA metabolic process	25/784	295/18986	0.0847458	2.05227	3.78031	0.000566111	0.032982	0.029504	ACTR2/PELI1/PTPRC/ATM/LPIN1/UBE2N/CDKN1B/BAZ1A/PNKP/MAP2K4/HTR2A/CCDC117/SMARCE1/CYP1B1/TOP2B/PRKCQ/EPC1/NBN/XRCC1/ING3/ERCC1/PIAS4/DPF2/UBE2V2/SMCHD1	25
BP	GO:2000144	positive regulation of DNA-templated transcription initiation	10/784	70/18986	0.142857	3.45955	4.27852	0.000572656	0.032982	0.029504	BCLAF1/MED16/MED28/TAF7/TAF12/MED4/MED15/MED30/ERCC1/MED20	10
BP	GO:0006998	nuclear envelope organization	9/784	58/18986	0.155172	3.75779	4.36542	0.000577411	0.032982	0.029504	TMEM43/ZMPSTE24/VPS4B/CHMP1B/LPIN1/TOR1AIP1/CHMP2B/DCTN1/CHMP5	9
BP	GO:0045739	positive regulation of DNA repair	15/784	138/18986	0.108696	2.63226	3.99394	0.00058788	0.0331802	0.0296813	ACTR2/PELI1/UBE2N/PNKP/CCDC117/SMARCE1/TOP2B/EPC1/NBN/XRCC1/ING3/PIAS4/DPF2/UBE2V2/SMCHD1	15
BP	GO:2000142	regulation of DNA-templated transcription initiation	11/784	83/18986	0.13253	3.20946	4.18662	0.000594936	0.0331834	0.0296842	BCLAF1/MED16/PCID2/MED28/TAF7/TAF12/MED4/MED15/MED30/ERCC1/MED20	11
BP	GO:0071763	nuclear membrane organization	8/784	47/18986	0.170213	4.12201	4.44743	0.0006141	0.0338541	0.0302841	TMEM43/VPS4B/CHMP1B/LPIN1/TOR1AIP1/CHMP2B/DCTN1/CHMP5	8
BP	GO:0006091	generation of precursor metabolites and energy	36/784	490/18986	0.0734694	1.7792	3.62668	0.000631778	0.0344283	0.0307978	PPP1CC/NDUFA4/GHITM/NDUFB5/COQ10B/NDUFB3/MACROH2A1/IL10RB/PPP2CA/LDHA/PPP1CB/PRKAA1/SELENOS/ETFA/GAA/PUM2/UGP2/ACAT1/SUCLG2/HTR2A/ATG3/BID/RB1CC1/PDHB/ETFRF1/SELENON/ACADM/ENO2/OGDH/BNIP3/PRKAG2/IREB2/IDH1/PID1/DLD/ADPGK	36
BP	GO:0062208	positive regulation of pattern recognition receptor signaling pathway	10/784	71/18986	0.140845	3.41082	4.22372	0.000642312	0.0346046	0.0309555	PJA2/PELI1/WDFY1/RTN4/PPP2CA/MAP3K7/PUM2/ZC3HAV1/USP15/ANKRD17	10
BP	GO:0048207	vesicle targeting, rough ER to cis-Golgi	6/784	27/18986	0.222222	5.38152	4.72827	0.00068375	0.0360184	0.0322202	TMED10/TRAPPC8/TMED2/PPP6C/KLHL12/TRAPPC11	6
BP	GO:0048208	COPII vesicle coating	6/784	27/18986	0.222222	5.38152	4.72827	0.00068375	0.0360184	0.0322202	TMED10/TRAPPC8/TMED2/PPP6C/KLHL12/TRAPPC11	6
BP	GO:1901990	regulation of mitotic cell cycle phase transition	29/784	368/18986	0.0788043	1.90839	3.65203	0.000700391	0.03634	0.0325079	ANXA1/NABP1/DUSP1/VPS4B/SYF2/ATM/RAB11A/CRLF3/PTEN/RBL2/PPP2CA/CDKN1B/PCID2/SLFN11/BUB3/CDC14A/ZNF207/ANAPC4/SDE2/BID/CDK2AP2/SMARCE1/TAOK2/NBN/RIOK2/ZFYVE19/RRM1/DPF2/ANKRD17	29
BP	GO:0007040	lysosome organization	13/784	112/18986	0.116071	2.81088	3.98907	0.000720676	0.03634	0.0325079	ATP6V1A/ABCA1/CHMP1B/VPS35/HEXB/AKTIP/GAA/ATP6V0A1/CHMP2B/SCARB2/RNASEK/CLN5/CHMP5	13
BP	GO:0031398	positive regulation of protein ubiquitination	13/784	112/18986	0.116071	2.81088	3.98907	0.000720676	0.03634	0.0325079	PELI1/FBXO33/PTEN/DERL1/UBQLN1/UBE2N/BIRC2/BIRC3/UBE2L3/RIPK2/UBE3A/MALT1/UBE2V2	13
BP	GO:0080171	lytic vacuole organization	13/784	112/18986	0.116071	2.81088	3.98907	0.000720676	0.03634	0.0325079	ATP6V1A/ABCA1/CHMP1B/VPS35/HEXB/AKTIP/GAA/ATP6V0A1/CHMP2B/SCARB2/RNASEK/CLN5/CHMP5	13
BP	GO:0045089	positive regulation of innate immune response	30/784	387/18986	0.0775194	1.87727	3.61868	0.000745902	0.03634	0.0325079	PJA2/PELI1/CARD8/WDFY1/RTN4/UBQLN1/PPP2CA/CTSS/MAP3K7/LY96/NFKBIZ/BIRC2/BIRC3/TAX1BP1/IFIH1/TBK1/PUM2/ZC3HAV1/PPP6C/RIPK2/LYPLAL1/TLR2/CSNK1A1/RNF34/PDPK1/USP15/CHUK/TMEM126A/UBE2K/ANKRD17	30
BP	GO:0071044	histone mRNA catabolic process	4/784	11/18986	0.363636	8.80612	5.37458	0.000754515	0.03634	0.0325079	DCP2/TENT2/ATM/UPF1	4
BP	GO:1900246	positive regulation of RIG-I signaling pathway	4/784	11/18986	0.363636	8.80612	5.37458	0.000754515	0.03634	0.0325079	PUM2/ZC3HAV1/USP15/ANKRD17	4
BP	GO:0000819	sister chromatid segregation	21/784	235/18986	0.0893617	2.16406	3.72649	0.00077393	0.03634	0.0325079	PPP1CC/DUSP1/VPS4B/CHMP1B/ATM/RAB11A/PCID2/NSL1/BUB3/CHMP2B/ZNF207/ANAPC4/SMARCE1/TOP2B/CEP192/BOD1/CHMP5/RIOK2/KIF2A/DPF2/WAPL	21
BP	GO:0042542	response to hydrogen peroxide	12/784	99/18986	0.121212	2.93537	4.00687	0.000774169	0.03634	0.0325079	PRDX3/SIRPA/PRKAA1/ANKZF1/CASP3/RIPK1/CYP1B1/ZNF277/TOP2B/UBE3A/BNIP3/PPP2CB	12
BP	GO:0070936	protein K48-linked ubiquitination	12/784	99/18986	0.121212	2.93537	4.00687	0.000774169	0.03634	0.0325079	PELI1/UBE2E1/ANAPC13/BIRC2/RFFL/ANAPC4/RNF34/UBE3A/UBE2K/UBE2G1/TOPORS/UBR4	12
BP	GO:1903432	regulation of TORC1 signaling	12/784	99/18986	0.121212	2.93537	4.00687	0.000774169	0.03634	0.0325079	PELI1/LAMTOR3/ATM/UBE2N/PRKAA1/LAMTOR5/TBK1/STAMBPL1/RPS6KB1/CSNK1A1/UBE3A/SESN1	12
BP	GO:0006446	regulation of translational initiation	11/784	86/18986	0.127907	3.0975	4.04599	0.000806323	0.0374782	0.0335261	PAIP2/KHDRBS1/EIF4G2/EIF4A2/BANK1/NCK1/UHMK1/DDX1/RPS6KB1/BZW2/YTHDF3	11
BP	GO:0071985	multivesicular body sorting pathway	8/784	49/18986	0.163265	3.95377	4.29658	0.000819036	0.0376995	0.033724	LEPROTL1/VPS4B/CHMP1B/DENND10/CHMP2B/TMEM50B/CHMP5/PDCD6IP	8
BP	GO:0039529	RIG-I signaling pathway	6/784	28/18986	0.214286	5.18932	4.60395	0.000840145	0.0382993	0.0342606	BIRC2/BIRC3/PUM2/ZC3HAV1/USP15/ANKRD17	6
BP	GO:0071356	cellular response to tumor necrosis factor	20/784	221/18986	0.0904977	2.19157	3.69781	0.000873923	0.0391408	0.0350133	GBP1/DICER1/CARD8/SPPL2A/TANK/MAP3K7/CD58/BIRC2/BIRC3/RFFL/NSMAF/RIPK1/CYP1B1/CPNE1/CXCL8/CHUK/PID1/PIAS4/UBE2K/PPP2CB	20
BP	GO:0051650	establishment of vesicle localization	19/784	205/18986	0.0926829	2.24449	3.71802	0.000875115	0.0391408	0.0350133	SNAP23/SEPTIN5/VPS4B/TMED10/RAB11A/TRAPPC8/TMED2/STXBP3/TMEM230/MKKS/DCTN1/PPP6C/KLHL12/TRAPPC11/COPS5/AP3M1/BLOC1S5/WDR11/PDCD6IP	19
BP	GO:0060260	regulation of transcription initiation by RNA polymerase II	10/784	74/18986	0.135135	3.27255	4.06503	0.000894403	0.0396296	0.0354506	MED16/PCID2/MED28/TAF7/TAF12/MED4/MED15/MED30/ERCC1/MED20	10
BP	GO:0018105	peptidyl-serine phosphorylation	16/784	159/18986	0.100629	2.43691	3.77609	0.000914418	0.0401413	0.0359083	CAB39/SMG1/ATM/PTEN/DYRK1A/PTGS2/NCK1/TBK1/UHMK1/HIPK2/RIPK2/RIPK1/RPS6KB1/CSNK1A1/STK39/PDCD10	16
BP	GO:0032386	regulation of intracellular transport	23/784	272/18986	0.0845588	2.04775	3.61211	0.000952594	0.0414335	0.0370642	PPP1CC/KHDRBS1/XPO1/SNX3/REEP5/RBM22/PPM1A/VPS35/RAB11A/XBP1/DENND10/UBE2J1/PTGS2/PRR5L/YOD1/UHMK1/RAB21/ERLEC1/MAP2K1/NUP153/PDCD10/UFM1/RIOK2	23
BP	GO:0046635	positive regulation of alpha-beta T cell activation	10/784	75/18986	0.133333	3.22891	4.01393	0.000994563	0.0425626	0.0380743	ANXA1/PTPRC/HSPH1/TGFBR2/HLA-DRA/CBFB/NFKBIZ/RIPK2/PRKCQ/MALT1	10
BP	GO:0098813	nuclear chromosome segregation	26/784	324/18986	0.0802469	1.94333	3.55434	0.000996509	0.0425626	0.0380743	ACTR2/PPP1CC/DUSP1/VPS4B/CHMP1B/ATM/REC8/RAB11A/PTEN/BAG6/PCID2/NSL1/BUB3/CHMP2B/ZNF207/ANAPC4/SUN1/SMARCE1/TOP2B/CEP192/BOD1/CHMP5/RIOK2/KIF2A/DPF2/WAPL	26
BP	GO:0051091	positive regulation of DNA-binding transcription factor activity	19/784	208/18986	0.0913462	2.21211	3.648	0.00104123	0.0440755	0.0394276	PRDX3/PTEN/UBE2N/ARID5B/PSMA6/RWDD1/RPS6KA5/LAMTOR5/RPS6KA4/IL18R1/HIPK2/RIPK2/RIPK1/TLR2/PRKCQ/COPS5/MALT1/CHUK/TRIM26	19
BP	GO:0060261	positive regulation of transcription initiation by RNA polymerase II	9/784	63/18986	0.142857	3.45955	4.05821	0.00106836	0.0443453	0.039669	MED16/MED28/TAF7/TAF12/MED4/MED15/MED30/ERCC1/MED20	9
BP	GO:0051648	vesicle localization	20/784	225/18986	0.0888889	2.15261	3.60951	0.00109039	0.0443453	0.039669	SNAP23/SEPTIN5/VPS4B/TMED10/RAB11A/TRAPPC8/PTEN/TMED2/STXBP3/TMEM230/MKKS/DCTN1/PPP6C/KLHL12/TRAPPC11/COPS5/AP3M1/BLOC1S5/WDR11/PDCD6IP	20
BP	GO:1902883	negative regulation of response to oxidative stress	4/784	12/18986	0.333333	8.07228	5.08598	0.00109493	0.0443453	0.039669	MACROH2A1/NCOA7/OXR1/MCTP1	4
BP	GO:0006085	acetyl-CoA biosynthetic process	5/784	20/18986	0.25	6.05421	4.69336	0.00109509	0.0443453	0.039669	PPCS/ACAT1/PDHB/DIP2A/DLD	5
BP	GO:0061952	midbody abscission	5/784	20/18986	0.25	6.05421	4.69336	0.00109509	0.0443453	0.039669	VPS4B/CHMP1B/CHMP2B/CHMP5/PDCD6IP	5
BP	GO:0051298	centrosome duplication	10/784	76/18986	0.131579	3.18643	3.96369	0.00110372	0.0443453	0.039669	XPO1/VPS4B/CHMP1B/CEP44/CHMP2B/CEP63/CEP192/CHMP5/CEP135/PDCD6IP	10
BP	GO:0002833	positive regulation of response to biotic stimulus	31/784	416/18986	0.0745192	1.80462	3.44378	0.00116788	0.0462982	0.041416	PJA2/PELI1/CARD8/WDFY1/RTN4/UBQLN1/PPP2CA/CTSS/MAP3K7/LY96/PRKAA1/NFKBIZ/BIRC2/BIRC3/TAX1BP1/IFIH1/TBK1/PUM2/ZC3HAV1/PPP6C/RIPK2/LYPLAL1/TLR2/CSNK1A1/RNF34/PDPK1/USP15/CHUK/TMEM126A/UBE2K/ANKRD17	31
BP	GO:0006368	transcription elongation by RNA polymerase II	13/784	118/18986	0.110169	2.66796	3.77196	0.00117741	0.0462982	0.041416	MED16/ZMYND11/PCID2/ELOF1/ENY2/MED28/MED4/USP15/MED15/MED30/SUPT5H/MED20/GTF2F2	13
BP	GO:0032456	endocytic recycling	11/784	90/18986	0.122222	2.95984	3.86776	0.00118163	0.0462982	0.041416	VPS26A/CMTM6/VPS29/SNX3/VPS35/RAB11A/DENND1C/ACAP2/STX16/SCARB2/EPS15	11
BP	GO:0034142	toll-like receptor 4 signaling pathway	9/784	64/18986	0.140625	3.40549	4.0005	0.00119848	0.0465739	0.0416626	PELI1/WDFY1/MAP3K7/LY96/TAX1BP1/TBK1/RIPK2/CHUK/TMEM126A	9
BP	GO:0046488	phosphatidylinositol metabolic process	15/784	148/18986	0.101351	2.45441	3.68641	0.00121404	0.0467947	0.0418601	PIGY/EFR3A/SMG1/ATM/PTEN/INPP5D/HYCC2/PLCB2/PIP5K1C/HTR2A/PIGB/PIP4P2/MTMR9/DPM1/SLC30A5	15
BP	GO:0050852	T cell receptor signaling pathway	15/784	149/18986	0.100671	2.43794	3.65705	0.00129975	0.0496944	0.044454	KHDRBS1/ELF1/PRNP/GBP1/PTPRC/PDE4B/PRAM1/UBE2N/MAP3K7/BTN2A1/NFKBIZ/INPP5D/RIPK2/MALT1/THEMIS	15
CC	GO:0016607	nuclear speck	45/816	416/19960	0.108173	2.646	7.00434	2.89657e-09	1.71187e-06	1.46658e-06	NAMPT/PPP1CC/ARGLU1/SGK1/BCLAF1/RBM25/YTHDC1/SF3B1/BNIP3L/SYF2/DDX5/SRSF2/DHX15/SRSF6/PNISR/SRPK1/DAZAP2/DYRK1A/PRKAA1/NFKBIZ/COP1/NSL1/UNC45A/TAP2/PCBP1/ATP6V0A1/CCNL1/THOC7/RBM15/UHMK1/SDE2/SRSF7/TCF12/CSNK1A1/RNF34/SRP54/DDX46/HECTD1/MTREX/PPP1R8/DUSP11/PPIG/NME8/TOPORS/SRSF3	45
CC	GO:0005635	nuclear envelope	45/816	498/19960	0.0903614	2.21031	5.64698	5.93447e-07	0.000129185	0.000110674	TMEM43/PRNP/ZMPSTE24/XPO1/VPS4B/CHMP1B/BNIP2/BNIP3L/CNEP1R1/LPIN1/RTN4/TOR1AIP1/LEMD3/KLHDC2/GNAQ/PCID2/ENY2/PTGS2/CEPT1/ARL6IP6/PUM2/CHMP2B/RBM15/DCTN1/CLIC1/NUP160/SUN1/RB1CC1/ABCF1/CPNE1/ITPR1/UNC50/EPC1/NUP153/SEPHS1/TMC6/BNIP3/HACD3/CHMP5/RRM1/CSE1L/ANKRD17/NUP42/FXR1/TMEM209	45
CC	GO:0098687	chromosomal region	39/816	404/19960	0.0965347	2.36131	5.70699	6.5576e-07	0.000129185	0.000110674	PPP1CC/NABP1/SEPTIN2/XPO1/CHMP1B/MACROH2A1/ATM/REC8/PPP2CA/PPP1CB/MIS18BP1/BAZ1A/NSL1/BUB3/CHD4/UPF1/PURA/CHMP2B/THOC7/PDS5A/ZNF207/DCTN1/NSMCE4A/NUP160/SUN1/SMARCE1/CSNK1A1/NBN/WRNIP1/ZNF330/XRCC1/BOD1/CHMP5/ERCC1/WAPL/PDS5B/SMCHD1/PPP2CB/ORC5	39
CC	GO:0030496	midbody	25/816	207/19960	0.120773	2.9542	5.83493	1.31255e-06	0.000193929	0.000166141	YPEL5/PPP1CC/SEPTIN2/VPS4B/CHMP1B/ARL2BP/SH3GLB1/STK17B/PKN1/CEP44/CHMP2B/RALA/TACC1/TTC19/RAP2A/LYRM1/KLHL9/ZNF330/USP3/CELF2/CNTRL/CHMP5/ZFYVE19/TOPORS/PDCD6IP	25
CC	GO:0030667	secretory granule membrane	32/816	320/19960	0.1	2.44608	5.38387	3.12247e-06	0.000369076	0.000316192	CD46/CD44/CD93/SNAP23/CPNE3/CMTM6/PTPRC/TMED10/CD47/LAMTOR3/PAM/SIRPA/TMED2/CD58/RAB31/SCAMP1/ANXA7/PHACTR2/STX3/GAA/ATP6V0A1/COPB1/STK10/STXBP5/TLR2/CPNE1/RHOG/ITPR1/IQGAP2/TMC6/SLC30A5/UBR4	32
CC	GO:0036464	cytoplasmic ribonucleoprotein granule	26/816	258/19960	0.100775	2.46504	4.88993	2.24853e-05	0.0022148	0.00189745	MBNL1/HNRNPK/DCP2/SMG1/G3BP2/PSMA6/DAZAP2/TIA1/NFKBIZ/HENMT1/PCBP1/PSMA4/UPF1/PAN3/PUM2/UHMK1/DDX1/HIPK2/SAMD4B/USP3/TDRD7/BMAL1/GARRE1/YTHDF3/FXR1/TUT4	26
CC	GO:0035770	ribonucleoprotein granule	27/816	277/19960	0.0974729	2.38426	4.78973	2.85265e-05	0.00240845	0.00206334	MBNL1/HNRNPK/DCP2/SMG1/G3BP2/PSMA6/DAZAP2/TIA1/NFKBIZ/HENMT1/PCBP1/PSMA4/UPF1/PAN3/PUM2/UHMK1/DDX1/HIPK2/SAMD4B/GRSF1/USP3/TDRD7/BMAL1/GARRE1/YTHDF3/FXR1/TUT4	27
CC	GO:0090543	Flemming body	8/816	34/19960	0.235294	5.75548	5.72957	5.31257e-05	0.00374839	0.00321128	VPS4B/STK17B/RALA/USP3/CELF2/CNTRL/ZFYVE19/PDCD6IP	8
CC	GO:0090575	RNA polymerase II transcription regulator complex	25/816	257/19960	0.0972763	2.37945	4.59521	5.76243e-05	0.00374839	0.00321128	LEF1/MED16/SMAD4/TLE4/CBFB/XBP1/ENY2/CHD4/MED28/TAF7/POU2F1/CEBPZ/HIPK2/TAF12/TCF12/GTF2E2/MED4/MED15/ADNP/BMAL1/MED30/RFX5/MED20/NFYC/GTF2F2	25
CC	GO:0000151	ubiquitin ligase complex	31/816	355/19960	0.0873239	2.13601	4.45874	6.34245e-05	0.00374839	0.00321128	YPEL5/UBE2E1/FBXL5/FBXO11/ANAPC13/FEM1C/UBE2N/WDR26/RNF40/CDKN1B/KLHDC2/MGRN1/MKLN1/COP1/CRBN/SOCS2/WWP1/UBE2L3/ANAPC4/CUL2/APPBP2/RNF14/ZSWIM6/PCMTD1/KLHL12/FBH1/KLHL9/MED30/KLHL42/TOPORS/KLHL6	31
CC	GO:0031965	nuclear membrane	28/816	312/19960	0.0897436	2.1952	4.39295	8.85876e-05	0.00475957	0.00407757	TMEM43/PRNP/ZMPSTE24/XPO1/CNEP1R1/LPIN1/TOR1AIP1/LEMD3/KLHDC2/GNAQ/PTGS2/CEPT1/ARL6IP6/PUM2/RBM15/CLIC1/SUN1/RB1CC1/CPNE1/ITPR1/UNC50/EPC1/NUP153/SEPHS1/TMC6/HACD3/ANKRD17/NUP42	28
CC	GO:0005770	late endosome	28/816	318/19960	0.0880503	2.15378	4.28195	0.000122716	0.00604376	0.00517775	PRKAR1A/RNF149/ZMPSTE24/VPS4B/CHMP1B/LAMTOR3/VPS29/VPS35/RAB11A/ANKRD13D/DERL1/ATG9A/SPPL2A/HLA-DRA/CTSS/DENND10/LAMTOR5/TMEM230/TMEM59/KIDINS220/CHMP2B/ZC3HAV1/RAB22A/UNC13D/PIP4P2/SCARB2/MAP2K1/CHMP5	28
CC	GO:0005774	vacuolar membrane	38/816	491/19960	0.0773931	1.8931	4.1368	0.000133662	0.00607648	0.00520578	ATP6V1A/LMBRD1/CPNE3/CMTM6/CHMP1B/GABARAPL2/ATP6V1G1/LAMTOR3/VPS35/SPPL2A/HLA-DRA/CYBRD1/SH3GLB1/GNAQ/SPAG9/LAMTOR5/TMEM9B/TMEM59/GAA/ATP6V0A1/RDH14/CHMP2B/ARRB1/RB1CC1/PIP4P2/CPNE1/SCARB2/NSF/MAP1LC3B/OSTM1/RNASEK/AP2B1/AP3M1/CLN5/CHMP5/SLC3A2/WDR11/SLC37A3	38
CC	GO:0030904	retromer complex	6/816	21/19960	0.285714	6.9888	5.66886	0.000146728	0.00619402	0.00530648	VPS26A/VPS29/SNX3/VPS35/DCTN1/SNX2	6
CC	GO:0000775	chromosome, centromeric region	24/816	262/19960	0.0916031	2.24068	4.17348	0.00020278	0.00798953	0.00684471	PPP1CC/SEPTIN2/XPO1/CHMP1B/MACROH2A1/REC8/PPP2CA/MIS18BP1/BAZ1A/NSL1/BUB3/CHMP2B/PDS5A/ZNF207/DCTN1/NUP160/SMARCE1/CSNK1A1/ZNF330/BOD1/CHMP5/WAPL/PDS5B/PPP2CB	24
CC	GO:0032154	cleavage furrow	9/816	54/19960	0.166667	4.0768	4.67414	0.000310707	0.0114768	0.00983225	PPP1CC/SEPTIN2/RAB11A/PSTPIP1/PKN1/RAB21/RALA/ZFYVE19/STAMBP	9
CC	GO:0005637	nuclear inner membrane	9/816	55/19960	0.163636	4.00267	4.60369	0.000358211	0.0117754	0.0100881	TMEM43/ZMPSTE24/TOR1AIP1/LEMD3/PTGS2/ARL6IP6/SUN1/ITPR1/UNC50	9
CC	GO:0005765	lysosomal membrane	34/816	447/19960	0.0760626	1.86055	3.79898	0.000405826	0.0117754	0.0100881	ATP6V1A/LMBRD1/CPNE3/CMTM6/CHMP1B/ATP6V1G1/LAMTOR3/VPS35/SPPL2A/HLA-DRA/CYBRD1/GNAQ/SPAG9/LAMTOR5/TMEM9B/TMEM59/GAA/ATP6V0A1/RDH14/CHMP2B/ARRB1/PIP4P2/CPNE1/SCARB2/NSF/OSTM1/RNASEK/AP2B1/AP3M1/CLN5/CHMP5/SLC3A2/WDR11/SLC37A3	34
CC	GO:0098852	lytic vacuole membrane	34/816	447/19960	0.0760626	1.86055	3.79898	0.000405826	0.0117754	0.0100881	ATP6V1A/LMBRD1/CPNE3/CMTM6/CHMP1B/ATP6V1G1/LAMTOR3/VPS35/SPPL2A/HLA-DRA/CYBRD1/GNAQ/SPAG9/LAMTOR5/TMEM9B/TMEM59/GAA/ATP6V0A1/RDH14/CHMP2B/ARRB1/PIP4P2/CPNE1/SCARB2/NSF/OSTM1/RNASEK/AP2B1/AP3M1/CLN5/CHMP5/SLC3A2/WDR11/SLC37A3	34
CC	GO:0070820	tertiary granule	17/816	164/19960	0.103659	2.53557	4.07662	0.000408082	0.0117754	0.0100881	YPEL5/GOLGA7/CD93/SNAP23/QPCT/CD47/LAMTOR3/SIRPA/CTSS/CD58/STXBP3/GAA/ATP6V0A1/COPB1/TMC6/IDH1/UBR4	17
CC	GO:0032153	cell division site	10/816	68/19960	0.147059	3.59717	4.42909	0.000418417	0.0117754	0.0100881	PPP1CC/SEPTIN5/SEPTIN2/RAB11A/PSTPIP1/PKN1/RAB21/RALA/ZFYVE19/STAMBP	10
CC	GO:0070847	core mediator complex	6/816	26/19960	0.230769	5.6448	4.89276	0.00052271	0.0140419	0.0120298	MED16/MED28/MED4/MED15/MED30/MED20	6
CC	GO:1904949	ATPase complex	14/816	126/19960	0.111111	2.71786	3.99362	0.000646216	0.0166049	0.0142256	ATP6V1A/SUZ12/VPS4B/SF3B1/ATP6V1G1/DDX21/BAZ1A/CHD4/ATP6V0A1/CDK2AP2/SMARCE1/RNASEK/ING3/DPF2	14
CC	GO:0000781	chromosome, telomeric region	17/816	173/19960	0.0982659	2.40366	3.82819	0.000753875	0.0185642	0.0159041	PPP1CC/NABP1/MACROH2A1/ATM/PPP1CB/CHD4/UPF1/PURA/THOC7/NSMCE4A/SUN1/NBN/WRNIP1/XRCC1/ERCC1/SMCHD1/ORC5	17
CC	GO:0030133	transport vesicle	33/816	453/19960	0.0728477	1.78191	3.47544	0.00102743	0.0242884	0.0208082	ATP6V1A/SEPTIN5/SEPTIN2/TMED10/STX11/SLC40A1/PDE4B/ATP6V1G1/ATM/CNIH1/PAM/RAB11A/HLA-DRA/TMED2/SCAMP1/AP1G2/TMEM230/STX16/RAB1B/STX3/ATP6V0A1/COPB1/STXBP5/UNC13D/ITPR1/KLHL12/UBE3A/COPS5/COPG1/MCTP1/RABAC1/BLOC1S5/SLC30A5	33
CC	GO:0005776	autophagosome	13/816	118/19960	0.110169	2.69483	3.81218	0.00107763	0.0244954	0.0209854	CHMP1B/GABARAPL2/NCOA4/TP53INP1/ATG9A/UBQLN1/SH3GLB1/TAX1BP1/TMEM230/CHMP2B/RB1CC1/MAP1LC3B/CHMP5	13
CC	GO:0008287	protein serine/threonine phosphatase complex	8/816	55/19960	0.145455	3.55793	3.92182	0.00167213	0.035294	0.0302367	PPP1CC/PPP4R1/CNEP1R1/PPP2CA/PPP1CB/NCK1/ITPR1/PPP2CB	8
CC	GO:1903293	phosphatase complex	8/816	55/19960	0.145455	3.55793	3.92182	0.00167213	0.035294	0.0302367	PPP1CC/PPP4R1/CNEP1R1/PPP2CA/PPP1CB/NCK1/ITPR1/PPP2CB	8
CC	GO:0005681	spliceosomal complex	18/816	207/19960	0.0869565	2.12702	3.36512	0.00216865	0.0441955	0.0378628	HNRNPK/SF3B1/SYF2/RBM22/DDX5/SRSF2/DHX15/PPIL3/RBM17/UPF1/CLNS1A/ZCCHC8/PPWD1/DDX46/MTREX/CRIPT/PPP1R8/CWF19L2	18
CC	GO:0045335	phagocytic vesicle	14/816	145/19960	0.0965517	2.36173	3.39763	0.00251224	0.0494911	0.0423995	SNAP23/ABCA1/SNX3/RAB11A/CTSS/RAB31/STXBP3/TAP2/ATP6V0A1/RAB22A/TLR2/PIP4P2/CDC42EP4/FMNL1	14
MF	GO:0003713	transcription coactivator activity	32/823	285/18737	0.112281	2.55626	5.67447	1.14978e-06	0.00077607	0.000727313	ETS1/ARGLU1/MED16/NCOA4/LPIN1/ARID5B/ARL2BP/CBFB/DYRK1A/PKN1/BIRC2/ENY2/NCOA7/SETD3/ZMIZ1/CEBPZ/UBE2L3/HIPK2/TACC1/ARRB1/RNF14/SMARCE1/TAF12/UBE3A/MED4/COPS5/MED30/CNOT6/TMF1/KMT2C/MED20/SLC30A9	32
MF	GO:0019787	ubiquitin-like protein transferase activity	44/823	482/18737	0.0912863	2.07829	5.14055	3.87808e-06	0.00077607	0.000727313	PJA2/RNF149/PELI1/UBE2E1/FBXL5/FBXO11/ARK2N/PELI2/TRIM33/UBE2N/RNF40/MGRN1/TRIM4/UBE2J1/BIRC2/BIRC3/COP1/SIAH1/AKTIP/WWP1/RFFL/ZMIZ1/UBE2L3/ANAPC4/CUL2/ATG3/RNF14/RNF34/HECTD1/UBE3A/KLHL9/UBA3/MKRN2/MALT1/MED30/WDSUB1/HERC4/TRIM26/PIAS4/UBE2K/UBE2G1/KLHL42/TOPORS/UBR4	44
MF	GO:0004386	helicase activity	21/823	154/18737	0.136364	3.10455	5.62088	3.93965e-06	0.00077607	0.000727313	DICER1/DDX5/DHX15/EIF4A2/DDX21/BTAF1/CHD9/SLFN11/CHD4/UPF1/IFIH1/DHX34/DDX18/RECQL/DDX1/DDX46/WRNIP1/MTREX/FBH1/DDX50/DDX59	21
MF	GO:0016755	aminoacyltransferase activity	45/823	499/18737	0.0901804	2.05311	5.11067	4.15362e-06	0.00077607	0.000727313	PJA2/RNF149/PELI1/UBE2E1/FBXL5/QPCT/FBXO11/ARK2N/PELI2/TRIM33/UBE2N/RNF40/MGRN1/TRIM4/UBE2J1/BIRC2/BIRC3/COP1/SIAH1/AKTIP/WWP1/RFFL/ZMIZ1/UBE2L3/ANAPC4/CUL2/ATG3/RNF14/RNF34/HECTD1/UBE3A/KLHL9/UBA3/MKRN2/MALT1/MED30/WDSUB1/HERC4/TRIM26/PIAS4/UBE2K/UBE2G1/KLHL42/TOPORS/UBR4	45
MF	GO:0045296	cadherin binding	34/823	334/18737	0.101796	2.31757	5.20768	4.89944e-06	0.00077607	0.000727313	CD46/ARGLU1/ANXA1/SEPTIN2/EIF4G2/HNRNPK/PCMT1/RPL15/RTN4/PRDX6/LDHA/CLINT1/SH3GLB1/ABI1/SWAP70/NUMB/UNC45A/PCBP1/NCK1/ESYT2/CHMP2B/ZC3HAV1/CLIC1/CCS/SERBP1/SNX2/EIF2A/IDH1/BZW2/CHMP5/SHTN1/EPS15/SLC3A2/ZC3H15	34
MF	GO:0030374	nuclear receptor coactivator activity	12/823	57/18737	0.210526	4.79299	6.14714	5.4334e-06	0.00077607	0.000727313	ETS1/ARGLU1/PKN1/ENY2/NCOA7/ZMIZ1/TACC1/MED4/MED30/CNOT6/TMF1/SLC30A9	12
MF	GO:0031625	ubiquitin protein ligase binding	30/823	301/18737	0.0996678	2.26911	4.75763	2.61697e-05	0.0029994	0.00281096	PRKAR1A/GABARAPL2/RTN4/PRDX6/DERL1/UBE2N/TANK/DAZAP2/BAG6/RNF40/CDKN1B/MAP3K7/XBP1/UBE2J1/PRR5L/YOD1/RFFL/UBE2L3/CUL2/RALA/UBASH3B/ARRB1/BID/RIPK1/RNF34/CCDC50/MAP1LC3B/PIAS4/UBE2K/UBE2G1	30
MF	GO:0003724	RNA helicase activity	13/823	77/18737	0.168831	3.84373	5.35945	2.79991e-05	0.0029994	0.00281096	DDX5/DHX15/EIF4A2/DDX21/UPF1/IFIH1/DHX34/DDX18/DDX1/DDX46/MTREX/DDX50/DDX59	13
MF	GO:0008186	ATP-dependent activity, acting on RNA	13/823	79/18737	0.164557	3.74642	5.24312	3.70917e-05	0.00353195	0.00331005	DDX5/DHX15/EIF4A2/DDX21/UPF1/IFIH1/DHX34/DDX18/DDX1/DDX46/MTREX/DDX50/DDX59	13
MF	GO:0004842	ubiquitin-protein transferase activity	39/823	452/18737	0.0862832	1.96438	4.4485	4.82932e-05	0.00413873	0.0038787	PJA2/RNF149/PELI1/UBE2E1/FBXL5/FBXO11/ARK2N/PELI2/TRIM33/UBE2N/RNF40/MGRN1/TRIM4/UBE2J1/BIRC2/BIRC3/COP1/SIAH1/WWP1/RFFL/UBE2L3/ANAPC4/CUL2/RNF14/RNF34/HECTD1/UBE3A/KLHL9/MKRN2/MALT1/MED30/WDSUB1/HERC4/TRIM26/UBE2K/UBE2G1/KLHL42/TOPORS/UBR4	39
MF	GO:0044389	ubiquitin-like protein ligase binding	30/823	321/18737	0.0934579	2.12773	4.36819	8.62562e-05	0.00672014	0.00629794	PRKAR1A/GABARAPL2/RTN4/PRDX6/DERL1/UBE2N/TANK/DAZAP2/BAG6/RNF40/CDKN1B/MAP3K7/XBP1/UBE2J1/PRR5L/YOD1/RFFL/UBE2L3/CUL2/RALA/UBASH3B/ARRB1/BID/RIPK1/RNF34/CCDC50/MAP1LC3B/PIAS4/UBE2K/UBE2G1	30
MF	GO:0016922	nuclear receptor binding	17/823	137/18737	0.124088	2.82507	4.59541	0.000107388	0.00766932	0.00718749	LEF1/MED16/JMJD1C/DDX5/XBP1/PKN1/NCOA7/TAF7/ZNHIT3/TACC1/YWHAH/RNF14/SMARCE1/MED4/MED30/TMF1/SLC30A9	17
MF	GO:0046966	nuclear thyroid hormone receptor binding	7/823	28/18737	0.25	5.69168	5.32505	0.00016195	0.0106762	0.0100055	MED16/JMJD1C/TAF7/ZNHIT3/TACC1/MED4/MED30	7
MF	GO:0106310	protein serine kinase activity	31/823	363/18737	0.0853994	1.94426	3.89392	0.00033439	0.0193455	0.0181301	SNRK/CLK1/SGK1/SMG1/ATM/SRPK1/MAP3K11/MAP3K7/DYRK1A/PRKAA1/MAP3K8/STK17B/PKN1/RPS6KA5/RPS6KA4/MAP2K4/TBK1/UHMK1/STK10/CDK19/HIPK2/RIPK2/RIPK1/TAOK2/RPS6KB1/CSNK1A1/MAP2K1/PRKCQ/STK39/PDPK1/RIOK2	31
MF	GO:0004674	protein serine/threonine kinase activity	35/823	429/18737	0.0815851	1.85742	3.85075	0.000338603	0.0193455	0.0181301	SNRK/CLK1/SGK1/CPNE3/SMG1/ATM/TGFBR2/SRPK1/MAP3K11/MAP3K7/DYRK1A/PRKAA1/MAP3K8/STK17B/PKN1/RPS6KA5/RPS6KA4/MAP2K4/TBK1/UHMK1/STK10/CDK19/HIPK2/RIPK2/RIPK1/TAOK2/RPS6KB1/CSNK1A1/MAP2K1/PRKCQ/STK39/PDPK1/PRKAG2/CHUK/RIOK2	35
MF	GO:0061629	RNA polymerase II-specific DNA-binding transcription factor binding	30/823	349/18737	0.0859599	1.95702	3.86821	0.000371233	0.0198842	0.0186349	ETS1/LEF1/MED16/JMJD1C/SMAD4/DDX5/PSMA6/XBP1/PKN1/MKKS/CHD4/NCOA7/BHLHE40/TAF7/SETD3/ZNHIT3/NIF3L1/HIPK2/TACC1/YWHAH/RNF14/SMARCE1/CPNE1/MED4/BMAL1/MED30/TMF1/MEF2D/NOTCH2/SLC30A9	30
MF	GO:0035173	histone kinase activity	24/823	256/18737	0.09375	2.13438	3.91703	0.000406289	0.0204817	0.0191949	SNRK/SGK1/SMG1/ATM/SRPK1/MAP3K7/DYRK1A/PRKAA1/STK17B/PKN1/RPS6KA5/RPS6KA4/TBK1/UHMK1/STK10/HIPK2/RIPK2/RIPK1/TAOK2/RPS6KB1/CSNK1A1/STK39/PDPK1/RIOK2	24
MF	GO:0005521	lamin binding	5/823	16/18737	0.3125	7.1146	5.24451	0.000470537	0.0216096	0.0202519	PPP1CC/PRNP/BNIP3L/TOR1AIP1/SUN1	5
MF	GO:0140297	DNA-binding transcription factor binding	38/823	488/18737	0.0778689	1.77282	3.70774	0.000479092	0.0216096	0.0202519	ETS1/LEF1/MED16/JMJD1C/SMAD4/DDX5/TLE4/PSMA6/DAZAP2/MAP3K7/XBP1/PKN1/MKKS/CHD4/NCOA7/BHLHE40/TAF7/SETD3/PURA/ZNHIT3/NIF3L1/PURB/HIPK2/TACC1/YWHAH/RNF14/SMARCE1/TAF12/TCF12/CPNE1/NBN/MED4/BMAL1/MED30/TMF1/MEF2D/NOTCH2/SLC30A9	38
MF	GO:0046332	SMAD binding	11/823	79/18737	0.139241	3.17005	4.14278	0.000647894	0.0271409	0.0254357	SMAD4/PPM1A/DDX5/TGFBR2/TRIM33/PURA/PURB/ZMIZ1/HIPK2/TCF12/USP15	11
MF	GO:0043021	ribonucleoprotein complex binding	18/823	174/18737	0.103448	2.35518	3.84936	0.000665062	0.0271409	0.0254357	DDX5/TMCO1/DERL1/BAG6/LEMD3/ERAL1/IFIH1/UHMK1/SERBP1/ABCF1/TOP2B/SRP54/EIF2A/MAIP1/PRMT3/ABCE1/YTHDF3/FXR1	18
MF	GO:0004709	MAP kinase kinase kinase activity	6/823	26/18737	0.230769	5.25386	4.65225	0.00076274	0.0297122	0.0278455	MAP3K11/MAP3K7/MAP3K8/RIPK2/RIPK1/TAOK2	6
MF	GO:0016887	ATP hydrolysis activity	33/823	418/18737	0.0789474	1.79737	3.53378	0.000871995	0.0324913	0.03045	ATP6V1A/VPS4B/ABCA1/ATP6V1G1/DDX5/DHX15/EIF4A2/DDX21/BTAF1/CHD9/SLFN11/TAP2/CHD4/UPF1/IFIH1/MYO9B/DHX34/DDX18/RECQL/DDX1/ABCF1/SRP54/NSF/DDX46/WRNIP1/MTREX/FBH1/ATP2C1/KIF2A/DDX50/ABCE1/SMCHD1/DDX59	33
MF	GO:0140996	histone H3 kinase activity	4/823	12/18737	0.333333	7.5889	4.89367	0.00137827	0.0492158	0.0461238	DYRK1A/PKN1/RPS6KA5/RPS6KA4	4

## Sheet: Green_KEGG
category	subcategory	ID	Description	GeneRatio	BgRatio	RichFactor	FoldEnrichment	zScore	pvalue	p.adjust	qvalue	geneID	Count
Cellular Processes	Transport and catabolism	hsa04144	Endocytosis	29/386	252/8546	0.115079	2.54785	5.42438	3.00615e-06	0.000835422	0.000741723	ACTR2/CAPZA2/VPS4B/VPS26A/CHMP1B/VPS29/SNX3/TGFBR2/VPS35/RAB11A/ACAP2/SH3GLB1/RAB31/RABEP1/WWP1/CHMP2B/RAB22A/PIP5K1C/ARRB1/SNX2/ARFGEF1/CYTH1/AP2B1/PARD6A/WASHC3/CHMP5/EPS15/STAMBP/PDCD6IP	29
Genetic Information Processing	Folding, sorting and degradation	hsa04120	Ubiquitin mediated proteolysis	20/386	142/8546	0.140845	3.1183	5.53595	5.33816e-06	0.000835422	0.000741723	UBE2E1/ANAPC13/UBE2N/MGRN1/UBE2J1/BIRC2/BIRC3/COP1/SIAH1/WWP1/UBE2L3/ANAPC4/CUL2/UBE3A/KLHL9/UBA3/HERC4/PIAS4/UBE2K/UBE2G1	20
Human Diseases	Infectious disease: viral	hsa05168	Herpes simplex virus 1 infection	22/386	182/8546	0.120879	2.67625	4.97133	2.23203e-05	0.00232875	0.00206757	PPP1CC/IFNGR1/SRSF2/SRSF6/SRPK1/HLA-DRA/MAP3K7/IFNGR2/PPP1CB/BIRC2/BIRC3/TAP2/IFIH1/TBK1/ZC3HAV1/POU2F1/CASP3/BID/SRSF7/TLR2/CHUK/SRSF3	22
Cellular Processes	Transport and catabolism	hsa04140	Autophagy - animal	20/386	169/8546	0.118343	2.62011	4.62644	7.12222e-05	0.00557314	0.00494807	GABARAPL2/PTEN/ATG9A/PPP2CA/TANK/MAP3K7/PRKAA1/SH3GLB1/TAX1BP1/TBK1/ATG3/RB1CC1/RPS6KB1/ITPR1/MAP2K1/PRKCQ/MAP1LC3B/PDPK1/BNIP3/PPP2CB	20
Organismal Systems	Immune system	hsa04621	NOD-like receptor signaling pathway	19/386	189/8546	0.100529	2.2257	3.70592	0.000873107	0.0546565	0.0485264	NAMPT/GBP1/GABARAPL2/CARD8/TANK/MAP3K7/PSTPIP1/PKN1/BIRC2/BIRC3/PLCB2/TBK1/RIPK2/RIPK1/ITPR1/TRPV2/MAP1LC3B/CXCL8/CHUK	19

## Sheet: Salmon_GO
ONTOLOGY	ID	Description	GeneRatio	BgRatio	RichFactor	FoldEnrichment	zScore	pvalue	p.adjust	qvalue	Count

## Sheet: Salmon_KEGG
category	subcategory	ID	Description	GeneRatio	BgRatio	RichFactor	FoldEnrichment	zScore	pvalue	p.adjust	qvalue	geneID	Count
