# Supplementary material for: ABCA1 acts as a protective modulator in amyotrophic lateral sclerosis
Source: iScience. 2025 Dec 3;29(1):114320. doi: 10.1016/j.isci.2025.114320 (PMC12834111; doi:10.1016/j.isci.2025.114320)
Supplement: Data S1. Tables S1–S14 [file mmc2.zip › Supplementary Table 7.xlsx]

## Sheet: ML_Feature_Selection
Supplementary Table S6. Feature genes identified by three machine learning algorithms for ALS diagnosis.
This table lists the feature genes identified by three independent machine learning algorithms: least absolute shrinkage and selection operator (LASSO), random forest (RF), and support vector machine–recursive feature elimination (SVM-RFE).
Each column corresponds to one algorithm, showing the genes selected as important diagnostic features by that method.
The overlap among algorithms represents consistently selected candidate genes, which were subsequently integrated into the final diagnostic gene signature.
LASSO	Random Forest	SVM-RFE	Shared Genes
CATSPER2	QPCT	ARGLU1	DDX51
DDX51	CTSS	ABCA1	TMEM71
PPP2R3A	DDX51	SLC25A20	QPCT
TNFSF14	ABCA1	NT5DC1	ABCA1
NAMPT	SLC40A1	LOC729559	SRPK1
RPS15A	LYRM5	BTAF1	RPS6KA5
ARGLU1	SPTLC1	QPCT	LYRM5
TMEM71	ZNF586	PPP2R3A	SLC25A20
VNN2	YPEL5	CD93	NT5DC1
SRGN	SRPK1	SRPK1
C12orf35	PPP4R1	FAM96A
QPCT	MCART1	NFKBIZ
ABCA1	CAPZA2	SLC40A1
DICER1	HIST1H2AC	RNGTT
LOC729559	ERO1L	LYRM5
PCMT1	TMEM55A	GNA13
DHX15	EIF2AK4	TMEM71
PPP2R3C	C20orf24	TMCO1
SDPR	SLC25A20	CLK1
TMCO1	C14orf106	SS18L2
GNG2	WDR74	TIA1
DDX21	ZNF652	VNN2
SRPK1	SDF2	PSMA6
HLA-DRA	AQP9	SMAD4
GALC	WDR23	ROD1
SSR1	RTN4	HOPX
CTSS	PNPT1	NUBPL
SH3GLB1	RPS6KA5	SNX3
MAP3K8	OSTM1	NPTN
MKLN1	PCNP	MKLN1
RPS6KA5	ELF2	ARHGEF3
HIATL1	C9orf80	GMFB
C6orf48	LILRB1	EVI2A
CLDND1	NT5DC1	SH3GLB1
GTF3A	PTPRC	PIGB
EVI2A	CD302	LYSMD2
PUM2	PPP1CB	RAB21
CCDC28A	BAZ1A	ELF2
YOD1	RGS18	NUMB
RFFL	VCPIP1	USP3
CCR2	SLC37A3	NAMPT
C1orf218	TMEM71	LILRB1
PIGB	TGFBR2	TMEM126B
LYRM5	BAZ2B	RFFL
SLC25A20	MXD1	KLF9
EBAG9	COPB1	WDR74
IQGAP2	BNIP2	ATM
NT5DC1	STK17B	LEMD3
C16orf63	CD46	C2orf25
SDF2		RPS15A
		RNF149
		C9orf80
		HIATL1
		CCR2
		TMEM87A
		PPP1CB
		TRAM1
		DDX51
		COPB1
		CD46
		DICER1
		SDPR
		NSL1
		ARID5B
		OXR1
		PPCS
		RB1CC1
		RASA1
		CCNDBP1
		RIPK2
		MCART1
		CNIH
		ZCCHC7
		CD302
		CMTM6
		CATSPER2
		TGFBR2
		MXD1
		NLRP8
		ZMYND11
		UBL3
		DAZAP2
		IL18R1
		WDR36
		KHDRBS1
		SNAP23
		TNFSF14
		CHD9
		CPD
		MRFAP1L1
		PPP2R3C
		REEP5
		BIRC2
		CHIC2
		PAPD4
		PCMT1
		YOD1
		SPTLC1
		CNBP
		HNRNPA0
		DHRS7
		TMEM14C
		CLDND1
		IQGAP2
		ERO1L
		CCDC59
		RPS6KB1
		HNRPK
		RBM22
		KIAA1712
		ST8SIA4
		C1orf218
		CEP27
		STX11
		C7orf23
		TP53INP1
		SSR1
		DDX5
		DDX21
		EFHA1
		VCPIP1
		RBM15
		RTN4
		RPL22
		STK17B
		PURB
		ADSS
		C2orf30
		ALPP
		PQLC3
		SPPL2A
		GCA
		GNG2
		PPP4R1
		C1orf59
		C12orf41
		GBP1
		GHITM
		ANKRD12
		ARL5A
		IL10RB
		RSBN1
		DYRK1A
		CARD8
		DHX15
		P2RY5
		MAP3K8
		ZNF652
		ATG3
		CD47
		CYP1B1
		ZNHIT3
		MGAT2
		NCOA4
		KIAA1370
		CASP3
		PELI2
		EVI2B
		HLA-DRA
		TMED2
		DUSP11
		CRBN
		EBAG9
		PDE4B
		RHOT1
		RALA
		SLTM
		RAP2A
		EVI5
		IL18
		FBXO33
		ZFR
		LOC730432
		PCMTD2
		CCDC28A
		C5orf15
		UBE2J1
		DCLRE1C
		C6orf62
		SLC4A5
		NECAP1
		LEPROTL1
		CRLS1
		SRGN
		ZNF277
		VPS26A
		BAZ1A
		TANK
		STXBP3
		LOC651436
		ANXA7
		NSMAF
		NDUFA4
		SLFN11
		VPS4B
		CD68
		C11orf46
		C20orf24
		FBXL5
		ACTR2
		CD44
		AHR
		UBE2N
		WDR20
		MED4
		C14orf106
		UBE2E1
		C19orf2
		MED28
		ZSWIM6
		AMD1
		EBI2
		ELF1
		SMCHD1
		FEM1C
		RAB31
		PTGS2
		RCP9
		FUBP3
		SLMAP
		TMEM55A
		ANKRD49
		TROVE2
		C6orf48
		HBXIP
		LYRM1
		KIAA1012
		TRIM33
		PTPRE
		BNIP3L
		LY96
		ARL6IP5
		PTGER2
		PUM2
		ZRANB2
		TOMM20
		MTSS1
		GMCL1
		SIAH1
		ALG6
		TMEM59
		VEZF1
		ASNSD1
		EIF4G2
		FEZ2
		USP42
		FBXO11
		ZFAND5
		BID
		PIGY
		DCP2
		SLA
		CEPT1
		AZIN1
		SLC4A7
		TMEM43
		PDCD10
		PAIP2
		FAM126B
		ARL2BP
		BTN2A1
		CRLF3
		IL8
		SKAP2
		C1orf52
		CAB39
		LOC649150
		MAP2K1
		PFAAP5
		DOPEY2
		TOR1AIP1
		PTEN
		XPO1
		FOXN2
		IFNGR1
		C16orf63
		YPEL5
		PRKAR1A
		TMED5
		ZMPSTE24
		UBQLN1
		TIPARP
		RYK
		BAZ2B
		GOLGA7
		GALC
		RPS6KA5
		OBFC2A
		ATP6V1G1
		C18orf25
		CDKN1B
		TMEM188
		HIGD1A
		LOC391656
		HMGN4
		KIAA0528
		MBNL1
		JMJD1C
		CPNE3
		C12orf35
		SLC37A3
		SAMD9
		RCOR3
		SLC35A1
		ARL6IP6
		ZDHHC17
		SGK
		SMG1
		C20orf30
		PNPT1
		C1orf63
		BIRC3
		HIST1H2AC
		PRDX3
		PPP2CA
		C5orf28
		MAP3K7
		NDUFB5
		VPS29
		ZNF586
		PPP1CC
		LANCL1
		RBM25
		THOC7
		CBFB
		PRKAA1
		GOLPH3
		AGTPBP1
		LOC647856
		EIF2AK4
		HEXB
		CLNS1A
		LOC653232
		ERICH1
		C10orf58
		PHF20L1
		PELI1
		RAXL1
		TAF7
		PURA
		OSTM1
		NKTR
		STX3
		MKKS
		METAP2
		ABI1
		TMEM66
		CLIC1
		NCK1
		TAX1BP1
		Septin 2
		RPL15
		MAP2K1IP1
		PTPRC
		DERL1
		GPBP1
		SNRK
		CCPG1
		WDFY1
		G3BP2
		UBP1
		N4BP2
		ZNF223
		PCNP
		RAB22A
		PLA2G2D
		EIF4A2
		DMC1
		FAM120A
		CAPZA2
		USP15
		LPIN1
		ANGEL2
		TMEM50B
		CHURC1
		CENTB2
		SPAG9
		SF3B1
		PPIL3
Abbreviations: ALS, amyotrophic lateral sclerosis; LASSO, least absolute shrinkage and selection operator; RF, random forest; SVM-RFE, support vector machine–recursive feature elimination.
