# Supplementary material for: ABCA1 acts as a protective modulator in amyotrophic lateral sclerosis
Source: iScience. 2025 Dec 3;29(1):114320. doi: 10.1016/j.isci.2025.114320 (PMC12834111; doi:10.1016/j.isci.2025.114320)
Supplement: Data S1. Tables S1–S14 [file mmc2.zip › Supplementary Table 8.xlsx]

## Sheet: Sheet 1
Supplementary Table S7. Summary of exposure (ABCA1 eQTL) and outcome (ALS GWAS) datasets used for Mendelian randomization analysis
This table provides detailed information on the exposure (ABCA1 eQTL) and outcome (ALS GWAS) datasets used in the Mendelian randomization (MR) analyses to assess the potential causal relationship between ABCA1 expression and amyotrophic lateral sclerosis (ALS).Data were obtained from the OpenGWAS database and include the dataset ID, trait, genome build, population, sample size, study year, author…
	Summary of exposure (ABCA1 eQTL) and outcome (ALS GWAS) datasets used for Mendelian randomization analysis
		dataset_index	id	trait	build	population	sex	author	nsnp	sample_size	year	unit	ncase	ncontrol	pmid	mr	priority	note
	exposure_dat	1	eqtl-a-ENSG00000165029	ENSG00000165029	HG19/GRCh37	European	Males and Females	Vosa U	19938	31684	2018		31684		34493870	1	0	Blood-based cis/trans-eQTL meta-analysis; 37 cohorts; 80% whole blood, 20% PBMCs; Platforms: Illumina arrays (55%), Affymetrix arrays (~25%), RNA-seq (20%)
	out_dat	1	ebi-a-GCST90013429	Amyotrophic lateral sclerosis	HG19/GRCh37	Mixed (European + Chinese)	Males and Females	Iacoangeli A	10181076	84694	2020	logOR	22040	62644	33113361	1	0
		2	ieu-a-1085	Amyotrophic lateral sclerosis	HG19/GRCh37	European	Males and Females	van Rheenen	7740345	36052	2016	logOR	12577	23475	27455348	1	1	Results from linear mixed model
		3	ebi-a-GCST004692	Amyotrophic lateral sclerosis	HG19/GRCh37	European	Males and Females	van Rheenen W	8643689	36052	2016	logOR	12577	23475	27455348	1	0
		4	ebi-a-GCST004901	Amyotrophic lateral sclerosis (sporadic)	HG19/GRCh37	East Asian(Chinese + Australian)	Males and Females	Benyamin B	4933403	4084	2017	logOR	1234	2850	28931804	1	0	Chinese ALS GWAS with 1,234 sporadic ALS cases and 2,850 controls from Beijing and Shanghai, genotyped on Illumina HumanOmni ZhongHua-8 arrays; imputed to 1000 Genomes Phase 1 v3; replicated in two independent Australian cohorts (576 cases, 683 controls). Both sexes included.
		5	ebi-a-GCST005647	Amyotrophic lateral sclerosis	HG19/GRCh37	European	Males and Females	Nicolas A	39630630	80610	2018	logOR	20806	59804	29566793	1	0
		6	ebi-a-GCST90027164	Amyotrophic lateral sclerosis	HG19/GRCh37	European	Males and Females	van Rheenen W	10427126	138086	2021	logOR	27205	110881	34873335	1
		7	ebi-a-GCST90027163	Amyotrophic lateral sclerosis	HG19/GRCh37	European	Males and Females	van Rheenen W	10426600	138086	2021	logOR	27205	110881	34873335	1
	Note: Green background highlights datasets that are duplicate entries of the same GWAS, included for completeness.
	Abbreviations: eQTL, expression quantitative trait loci; MR, Mendelian randomization; GWAS, genome-wide association study; ALS, amyotrophic lateral sclerosis; logOR, logarithm of odds ratio; SNP, single nucleotide polymorphism.
