# Supplementary material for: ABCA1 acts as a protective modulator in amyotrophic lateral sclerosis
Source: iScience. 2025 Dec 3;29(1):114320. doi: 10.1016/j.isci.2025.114320 (PMC12834111; doi:10.1016/j.isci.2025.114320)
Supplement: Data S1. Tables S1–S14 [file mmc2.zip › Supplementary Table 9.xlsx]

## Sheet: Original
Supplementary Table S8. Clinical and biochemical data of the in-house ALS cohort before and after multiple imputation using chained equations (MICE).
The first sheet ("Original") presents the raw clinical and biochemical data before imputation, while the following five sheets ("Imputed_1"–"Imputed_5") contain the imputed datasets generated by the multiple imputation by chained equations (MICE) procedure.
ID	Storage Months	ABCA1(ng/ml)	Group	Age	Sex	Height(cm)	Weight(kg)	BMI	Hypertension	Diabetes	HbA1c	K(mmol/L)	Na(mmol/L)	Cl(mmol/L)	Ca(mmol/L)	P(mmol/L)	Mg(mmol/L)	Glucose(mmol/L)	Urea(mmol/L)	Creatinine(umol/L)	Uric Acid(umol/L)	Cystatin C(mg/L)	β2 MG(mg/L)	ALT(U/L)	AST(U/L)	GGT(U/L)	ALP(U/L)	TP(g/L)	ALB(g/L)	GLB(g/L)	PAB(mg/L)	ChE(KU/L)	TBIL(umol/L)	DBIL(umol/L)	IBIL(umol/L)	TBA(umol/L)	Myoglobin(mg/ml)	TC(mmol/L)	TG(mmol/L)	ApoA1(g/L)	ApoB(g/L)	HDL(mmol/L)	LDL(mmol/L)	Lp(a)(g/L)	CRP(mg/L)	RBP(mg/L)	eGFR(ml/min)	Ferritin(ng/ml)	AFP(ng/ml)
1	20.47	2.40117	ALS	62	female	1.68	53	18.7783	1	1	7.3	3.87	139	96.8	2.29	1.33	0.78	6.34	8.2	37	210	0.88	2.15	25	25	18	71	66.2	41.1	25.1	237	8.8	5.8	2.5	3.3	6.4	41.3	4.84	1.64	1.46	1.06	1.09	3.24	0.126	4.01	26.26	110.331	193	3.96
2	5.03	1.42572	ALS	56	male	1.7	76	26.2976	0	0	5.3	4.52	141	104	2.27	1	0.99	5.28	6.2	57	306	1	1.54	14	22	6	47	70.4	44.4	26	287	7.4	9.3	3.2	6.1	19.5		5.04	1.59	1.37	1.17	1.07	3.26	0.196	0.76	48	108.983
3	5.03	1.80204	ALS	61	male	1.73	78	26.0617	0	0	5.4	4.17	140	104.4	2.27	1.22	0.99	4.74	4.3	41	262			13	14	12	61	60.5	37.7	22.8			5.2	2.5	2.7			4.48	1.2			1.12	2.67		0.77		120.176
4	25.73	1.99344	ALS	42	male	1.72	77	26.0276	0	0	6	3.61	144	102	2.36	1.04		5.26	4.65	75	252			26	32	15	61	60.6	41.9	18.7	247	8.7	4.26	2.61	1.6	8.9		4.23	1.82			1.04	2.36		1.19		107.553	256	6.12
5	0.7	2.86244	ALS	83	female	1.6	47	18.3594	1	0	6	4.28	143	106		0.92	0.84	4.96	3.34	73	253	1.13		13	21	9	40	60.5	37.6	22.9		4.9	8.2	2.8	5.4			4.75	0.4	1.35	0.88	1.59	3.05	0.314			65.482	159
6	25.4	2.36741	ALS	54	male	1.72	75	25.3515	1	0	4.71	4.37	145	100.3	2.14	1.26		4.31	5.48	58	250	0.4	1	18	15	19	91	59.5	42.8	16.7	32.5	11.1	13.8	4.3	9.5	4.85		4.79	1.67	1.27	0.98	1.23	2.65	113	0.62		109.874
7	5.03	1.72956	ALS	68	male	1.7	70	24.2215	0	0	5.7	4.32	140	100	2.38	1.16	0.98	6.58	4.4	52	319			23	23	46	71	72.6	42.7	29.9			10	3.2	6.8			4.31	1.58			1.34	2.28		2.72		104.085
8	5.03	2.45891	ALS	71	female	1.55	52	21.6441	1	1	6.6	4.25	140	103	2.21	1.17	0.99	6.46	4.4	60	281			14	15	10	54	63.7	36.2	27.5			5.1	2.4	2.7			4.96	1.19			0.87	3.4		2.33		88.217
9	22.9	1.75625	ALS	52	female	1.62	50	19.052	0	0	5.9	3.82	141	106	2.23	1.42		3.92	4.3	50	363			40	21	33	52	62.9	38.6	24.3							90.8	5.2	2.32			0.92	3.51		0.81		115.968
10	11.43	1.53306	ALS	47	female	1.56	67	27.5312	1	1	6.5	2.94	138	97.5	2.25	1.27		5.11	4.5	45	541			12	17	19	46	69.5	38.8	30.7	269	8.7	6.58	2.9	3.7	2.7		4.35	1.51			0.98	2.74				114.678
11	18.87	1.63997	ALS	52	male	1.74	60	19.8177	1	0	6.2	4.17	140	105.7	2.24	1.09	1.05	5.27	5.2	53	376	1.09	2.11	56	35	41	73	66.1	42.6	23.5	334	8.7	8.2	3.3	4.9	1.7	94.3	5.27	2.51	1.42	1.11	1.24	3.29	0.053	4.07	44.73	115.635	183	4.34
12	15.63	1.97039	ALS	54	male	1.72	65	21.9713	0	0	5.2	3.17	144	105.9	2.24	1.39		4.8	8	62	402			18	24	18	65	68.8	43.6	25.2			12.3	5.2	7.1		44.1	4.06	1.53			0.93	2.37		0.38		106.903
13	5.03	2.26695	ALS	49	male	1.75	67	21.8776	0	0	5.1	4.12	140.8	105.1	2.18	1.12	0.94	4.45	6.6	46	262			24	24	10	39	59.9	37.6	22.3			11.9	4.2	7.7			3.93	1.69			1.06	2.36		0.4		124.577		1.86
14	0.77	2.86237	ALS	58	female	1.65	55	20.202	1	0	6.2	4.22	140	103.7	2.31	0.91	0.87	8.12	4.1	23	251	1.01		70	72	84	64	73.8	45.3	28.5		8	6.3	2.2	4.1		40.4	5.32	1.34	1.23	1.2	0.96	3.68	0.16	15.99		132.599
15	0.77	2.72486	ALS	73	female	1.6	55	21.4844	0	1	7.8	3.98	141.8	107.7	2.39	1.02	0.94	7.93	5.3	57	167			60	71												32.6	3.47	0.7	1.48	0.66	1.38	1.81	0.112			88.529
16	0.7	0.961152	CON	61	male	1.7	75	25.9516	1	0	5.6	3.56	136.8	101.1	2.25	1.12	0.9	10.66	4.7	72	201			15	16												24.4	3.4	0.45	1.49	0.52	1.64	1.48	0.078			95.491
17	0.67	1.87269	CON	57	male	1.8	80	24.6914	1	0	4.9	3.78	142	104.3				4.91	5.79	76	248			21	18	29	56	59.3	41.3	18	313	7.9	12.89	4.81	8.1	7.5		4.71	1.41			1.06	3.11				95.585
18	0.63	1.89184	CON	57	female	1.62	60	22.8624	0	0	6.2	4.11	138	104.4	2.22	1		5.49	3.94	57	145			20	20	9	42	78	43.1	34.9	219	7.4	9.24	3.61	5.6	6	24	5.03	0.83			1.13	3.3		3.75		98.667
19	0.67	1.78105	CON	80	female	1.57	45	18.2563	0	0	5.2	4.22	138	99.6	2.07	0.9		5.21	8.65	71	259		3.6	29	33	107	113	61.5	36.9	24.6	191		13.46	6.38	7.1		70	3.58	1.09	1.29	0.62	1.42	1.51	0.242			69.456
20	0.67	1.55793	CON	78	male	1.78	82	25.8806	1	1	7.8	3.69	142	105				6.85	8.11	79	282			7	12	53	51	63.2	44.2	19	238	7.4	19.53	6.49	13	3.8		4.16	2.05		0.95	0.96	2.53	0.351			81.363
21	0.7	2.25328	CON	66	female	1.58	64	25.6369	1	0	5.8	4.28	141	102					3	39	607	0.96	2.32	22	20	75	79	66	42.9	23.1	303	9.7	3.76	1.57	2.2	1.6		5.73	1.86	1.84	1.15	1.7	3.52	1.379			104.767
22	0.7	1.34092	CON	56	female	1.57	54.5	22.1104	0	0	5.8	3.88	145	110	2.13	1		4.94	4.58	45	261		1.65	10	18	24	57	69.2	41.3	27.9	221		10.43	3.82	6.6		21	3.97	0.78	1.33	0.7	1.27	2.35	0.141	0.84		107.609
23	0.87	1.70668	CON	53	female	1.66	62	22.4996	0	0	5	3.4	140.6	107.5	2.19	0.97	0.89	4.59	3.2	59	231			7	15	8	37	60.2	39.4	20.8	243						21.5	3.32	0.75	1.21	0.59	1.1	1.86	0.096	0.51		100.117
24	0.83	0.963203	CON	70	male	1.76	78	25.1808	1	0	6.3	5.5	141	104.7	2.2	0.96		5.87	7.7	110	356		2.5	21	20	27	58	60.5	41.6	18.9	278		6.95	2.99	4		37.4	3.13	1.38	1.11	0.63	0.93	1.64	0.175	1.66		58.247
25	0.83	1.59991	CON	50	male	1.76	76	24.5351	1	0	5.5	3.86	141	102					7.4	70	243	0.85	1.58	34	23	22	31	65.3	43.4	21.9	266	7.5	13.41	4.85	8.6	10.5		5.12	2.46	1.4	0.91	1.15	3.05	0.076			104.14
26	0.87	1.28451	CON	58	male	1.75	70	22.8571	0	1	6.4	3.79	140.2	105.6	2.14	0.98		3.95		71	172	0.8	1.82	19	23	10	46	61.6	38.7	22.9	228	5.3	4.84	2.71	2.1	4.7		2.83	0.52	1.47	0.49	1.31	1.31	0.068	0.91		97.947
27	19.83	1.73909	CON	62	female	1.42	39	19.3414	1	0	5.8	4.11	142	105	2.42	1.01	0.97		4.84	52	212	0.96	2.14	14	23	15	64	65	40.4	24.6	251	8.9	7.58	3	4.6	5.4		4.33	0.89	1.64	0.72	1.84	2.14	0.256	0.18		98.644
28	6.03	2.35574	CON	52	male	1.65	61	22.4059	0	0	5.4	4.25	143	106.4	2.15	1.3		6.53	7.8	66	208	0.87	1.5	12	16	12	43	62	38.8	23.2	247	6.9	11.03	4.93	6.1	3.6		3.52	1.28	1.07	0.75	0.97	2.23	0.017	0.24		104.942
29	20.23	1.76017	CON	68	female	1.54	53	22.3478	1	0	6	3.9	140	102	2.2	1.01	0.92		3.53	39	159	0.71	2.14	18	21	17	109	70.3	41	29.3	193	7	4.24	1.87	2.4	4.1		4.45	1.57	1.74	0.8	1.63	2.39	0.045	5.25		103.961
30	7.97	1.44689	CON	58	male	1.7	67	23.1834	0	1	6.2	3.94	139.8	104	2.33	1.14	0.96	5.25	5.5	61	260	0.8		8	16	19	52	67.5	45.9	21.6		7.6	8.1	3.2	4.9		20	3.88	1.2	1.26	0.69	1.12	2.25	0.081	1.09		104.352
Abbreviations: ALS, amyotrophic lateral sclerosis; MICE, multiple imputation using chained equations; ID, identifier; BMI, body mass index; HbA1c, hemoglobin A1c; K, potassium; Na, sodium; Cl, chloride; Ca, calcium; P, phosphate; Mg, magnesium; TP, total protein; ALB, albumin; GLB, globulin; PAB, prealbumin; ChE, cholinesterase; TBIL, total bilirubin; DBIL, direct bilirubin; IBIL, indirect biliru…
[truncated: 24 more columns]

## Sheet: Imputed_1
ABCA1_ng_ml	Group	Age	Sex	Height_cm	Weight_kg	BMI	Hypertension	Diabetes	HbA1c	K_mmol_L	Na_mmol_L	Cl_mmol_L	Ca_mmol_L	P_mmol_L	Glucose_mmol_L	Urea_mmol_L	Creatinine_umol_L	Uric_Acid_umol_L	ALT_U_L	AST_U_L	GGT_U_L	ALP_U_L	TP_g_L	ALB_g_L	GLB_g_L	PAB_mg_L	ChE_KU_L	TBIL_umol_L	DBIL_umol_L	IBIL_umol_L	TC_mmol_L	TG_mmol_L	ApoA1_g_L	ApoB_g_L	HDL_mmol_L	LDL_mmol_L	Lp_a_g_L	CRP_mg_L	eGFR_ml_min	Hcy_umol_L	CK_U_L	T3_pmol_L	T4_pmol_L	TSH_uIU_mL	VB12_pg_ml	Folate_ng_mL	WBC_e9_L	RBC_e12_L	HB_g_L
2.40117	ALS	62	Female	1.68	53	18.7783	Yes	Yes	7.3	3.87	139	96.8	2.29	1.33	6.34	8.2	37	210	25	25	18	71	66.2	41.1	25.1	237	8.8	5.8	2.5	3.3	4.84	1.64	1.46	1.06	1.09	3.24	0.126	4.01	110.331	9.34	47	4.51	15.65	1.77	982.7	6.21	8.4	5.32	159
1.42572	ALS	56	Male	1.7	76	26.2976	No	No	5.3	4.52	141	104	2.27	1	5.28	6.2	57	306	14	22	6	47	70.4	44.4	26	287	7.4	9.3	3.2	6.1	5.04	1.59	1.37	1.17	1.07	3.26	0.196	0.76	108.983	12.17	171	3.92	12.3	2.6	2000	24	7.45	4.29	132
1.80204	ALS	61	Male	1.73	78	26.0617	No	No	5.4	4.17	140	104.4	2.27	1.22	4.74	4.3	41	262	13	14	12	61	60.5	37.7	22.8	193	9.7	5.2	2.5	2.7	4.48	1.2	1.07	1.06	1.12	2.67	0.242	0.77	120.176	12.84	185	4.31	13.23	2.61	2000	15.4	5.89	4.92	141
1.99344	ALS	42	Male	1.72	77	26.0276	No	No	6	3.61	144	102	2.36	1.04	5.26	4.65	75	252	26	32	15	61	60.6	41.9	18.7	247	8.7	4.26	2.61	1.6	4.23	1.82	1.84	0.52	1.04	2.36	0.314	1.19	107.553	13.22	37	4.24	9.71	9.56	360.9	7.65	8.36	4.5	141
2.86244	ALS	83	Female	1.6	47	18.3594	Yes	No	6	4.28	143	106	2.14	0.92	4.96	3.34	73	253	13	21	9	40	60.5	37.6	22.9	219	4.9	8.2	2.8	5.4	4.75	0.4	1.35	0.88	1.59	3.05	0.314	0.24	65.482	16.21	62	3.71	15.18	3.46	317	13.4	3.13	3.89	119
2.36741	ALS	54	Male	1.72	75	25.3515	Yes	No	4.71	4.37	145	100.3	2.14	1.26	4.31	5.48	58	250	18	15	19	91	59.5	42.8	16.7	32.5	11.1	13.8	4.3	9.5	4.79	1.67	1.27	0.98	1.23	2.65	113	0.62	109.874	13.33	151	4.76	15.11	5.78	497.91	3.26	6.98	5.24	159
1.72956	ALS	68	Male	1.7	70	24.2215	No	No	5.7	4.32	140	100	2.38	1.16	6.58	4.4	52	319	23	23	46	71	72.6	42.7	29.9	313	8.7	10	3.2	6.8	4.31	1.58	1.21	0.8	1.34	2.28	0.314	2.72	104.085	15.86	128	4.67	9.32	2.99	580	6.44	6.07	5.49	158
2.45891	ALS	71	Female	1.55	52	21.6441	Yes	Yes	6.6	4.25	140	103	2.21	1.17	6.46	4.4	60	281	14	15	10	54	63.7	36.2	27.5	193	8.8	5.1	2.4	2.7	4.96	1.19	1.11	1.11	0.87	3.4	0.068	2.33	88.217	12.08	37	4.71	13.14	2.13	2000	7.5	6.36	3.54	110
1.75625	ALS	52	Female	1.62	50	19.052	No	No	5.9	3.82	141	106	2.23	1.42	3.92	4.3	50	363	40	21	33	52	62.9	38.6	24.3	278	9.7	19.53	4.85	13	5.2	2.32	1.84	1.11	0.92	3.51	0.314	0.81	115.968	14.1	352	4.64	7.53	2.22	545.4	11.81	6.18	4.36	146
1.53306	ALS	47	Female	1.56	67	27.5312	Yes	Yes	6.5	2.94	138	97.5	2.25	1.27	5.11	4.5	45	541	12	17	19	46	69.5	38.8	30.7	269	8.7	6.58	2.9	3.7	4.35	1.51	1.49	0.98	0.98	2.74	0.068	5.25	114.678	10.57	118	5.01	15.74	0.72	734.7	19.14	9.06	4.57	132
1.63997	ALS	52	Male	1.74	60	19.8177	Yes	No	6.2	4.17	140	105.7	2.24	1.09	5.27	5.2	53	376	56	35	41	73	66.1	42.6	23.5	334	8.7	8.2	3.3	4.9	5.27	2.51	1.42	1.11	1.24	3.29	0.053	4.07	115.635	11.63	223	4.67	10.73	2.57	1728.7	10.82	7.03	4.74	143
1.97039	ALS	54	Male	1.72	65	21.9713	No	No	5.2	3.17	144	105.9	2.24	1.39	4.8	8	62	402	18	24	18	65	68.8	43.6	25.2	287	7.4	12.3	5.2	7.1	4.06	1.53	1.84	0.59	0.93	2.37	0.314	0.38	106.903	13.33	205	4.31	13.64	2.84	546.8	6.6	6.07	4.39	133
2.26695	ALS	49	Male	1.75	67	21.8776	No	No	5.1	4.12	140.8	105.1	2.18	1.12	4.45	6.6	46	262	24	24	10	39	59.9	37.6	22.3	243	7.4	11.9	4.2	7.7	3.93	1.69	1.11	0.8	1.06	2.36	0.351	0.4	124.577	12.5	382	4.19	9.31	1.2	2000	10.9	4.14	4.61	130
2.86237	ALS	58	Female	1.65	55	20.202	Yes	No	6.2	4.22	140	103.7	2.31	0.91	8.12	4.1	23	251	70	72	84	64	73.8	45.3	28.5	287	8	6.3	2.2	4.1	5.32	1.34	1.23	1.2	0.96	3.68	0.16	15.99	132.599	7.96	97	4.21	14.56	2.18	2000	12.5	11.01	4.22	128
2.72486	ALS	73	Female	1.6	55	21.4844	No	Yes	7.8	3.98	141.8	107.7	2.39	1.02	7.93	5.3	57	167	60	71	10	37	70.3	36.2	30.7	334	7.4	3.76	2.5	2.1	3.47	0.7	1.48	0.66	1.38	1.81	0.112	0.51	88.529	8.04	37	4.35	11.23	4.33	1703	16.4	4.4	3.89	111
0.961152	CON	61	Male	1.7	75	25.9516	Yes	No	5.6	3.56	136.8	101.1	2.25	1.12	10.66	4.7	72	201	15	16	15	31	59.5	36.9	22.3	219	8.7	5.1	1.57	5.4	3.4	0.45	1.49	0.52	1.64	1.48	0.078	15.99	95.491	8.27	223	4.27	13.91	3.49	2000	12.9	7.34	5.25	150
1.87269	CON	57	Male	1.8	80	24.6914	Yes	No	4.9	3.78	142	104.3	2.15	1.33	4.91	5.79	76	248	21	18	29	56	59.3	41.3	18	313	7.9	12.89	4.81	8.1	4.71	1.41	1.49	1.17	1.06	3.11	0.068	0.4	95.585	10.85	102	4.32	13.01	0.83	410	6.04	7.4	4.89	161
1.89184	CON	57	Female	1.62	60	22.8624	No	No	6.2	4.11	138	104.4	2.22	1	5.49	3.94	57	145	20	20	9	42	78	43.1	34.9	219	7.4	9.24	3.61	5.6	5.03	0.83	1.64	0.52	1.13	3.3	0.076	3.75	98.667	14.1	62	4.66	11.63	2.74	322	18.44	3.91	4.64	127
1.78105	CON	80	Female	1.57	45	18.2563	No	No	5.2	4.22	138	99.6	2.07	0.9	5.21	8.65	71	259	29	33	107	113	61.5	36.9	24.6	191	6.9	13.46	6.38	7.1	3.58	1.09	1.29	0.62	1.42	1.51	0.242	15.99	69.456	15.77	93	2.79	12.18	5.75	436	5.83	7.56	4.02	121
1.55793	CON	78	Male	1.78	82	25.8806	Yes	Yes	7.8	3.69	142	105	2.07	1.33	6.85	8.11	79	282	7	12	53	51	63.2	44.2	19	238	7.4	19.53	6.49	13	4.16	2.05	1.74	0.95	0.96	2.53	0.351	0.18	81.363	10.8	382	3.31	9.15	5.78	2000	15.8	8.43	5	151
2.25328	CON	66	Female	1.58	64	25.6369	Yes	No	5.8	4.28	141	102	2.33	0.91	3.92	3	39	607	22	20	75	79	66	42.9	23.1	303	9.7	3.76	1.57	2.2	5.73	1.86	1.84	1.15	1.7	3.52	1.379	4.01	104.767	8.84	46	4.43	14.4	2.05	2000	3.45	4.94	4.43	131
1.34092	CON	56	Female	1.57	54.5	22.1104	No	No	5.8	3.88	145	110	2.13	1	4.94	4.58	45	261	10	18	24	57	69.2	41.3	27.9	221	7.4	10.43	3.82	6.6	3.97	0.78	1.33	0.7	1.27	2.35	0.141	0.84	107.609	8.24	62	3.31	12.34	2.17	425	17	6.65	4.22	128
1.70668	CON	53	Female	1.66	62	22.4996	No	No	5	3.4	140.6	107.5	2.19	0.97	4.59	3.2	59	231	7	15	8	37	60.2	39.4	20.8	243	7	4.84	1.87	2.2	3.32	0.75	1.21	0.59	1.1	1.86	0.096	0.51	100.117	11.19	37	4.11	14.89	1.86	264	13.7	4.44	4.25	129
0.963203	CON	70	Male	1.76	78	25.1808	Yes	No	6.3	5.5	141	104.7	2.2	0.96	5.87	7.7	110	356	21	20	27	58	60.5	41.6	18.9	278	7.4	6.95	2.99	4	3.13	1.38	1.11	0.63	0.93	1.64	0.175	1.66	58.247	10.93	382	4.31	9.32	2.79	733	12.8	5.99	4.91	153
1.59991	CON	50	Male	1.76	76	24.5351	Yes	No	5.5	3.86	141	102	2.14	1.27	3.95	7.4	70	243	34	23	22	31	65.3	43.4	21.9	266	7.5	13.41	4.85	8.6	5.12	2.46	1.4	0.91	1.15	3.05	0.076	0.18	104.14	10.95	76	4.32	9.32	0.83	445	12.4	5.93	4.7	145
1.28451	CON	58	Male	1.75	70	22.8571	No	Yes	6.4	3.79	140.2	105.6	2.14	0.98	3.95	8.11	71	172	19	23	10	46	61.6	38.7	22.9	228	5.3	4.84	2.71	2.1	2.83	0.52	1.47	0.49	1.31	1.31	0.068	0.91	97.947	7.46	188	3.14	9.15	3.01	2000	9.32	4.39	4.72	126
1.73909	CON	62	Female	1.42	39	19.3414	Yes	No	5.8	4.11	142	105	2.42	1.01	4.59	4.84	52	212	14	23	15	64	65	40.4	24.6	251	8.9	7.58	3	4.6	4.33	0.89	1.64	0.72	1.84	2.14	0.256	0.18	98.644	10.27	118	3.95	14.92	1.79	296.5	18.44	4.83	3.49	114
2.35574	CON	52	Male	1.65	61	22.4059	No	No	5.4	4.25	143	106.4	2.15	1.3	6.53	7.8	66	208	12	16	12	43	62	38.8	23.2	247	6.9	11.03	4.93	6.1	3.52	1.28	1.07	0.75	0.97	2.23	0.017	0.24	104.942	12.34	110	4.35	13.59	1.49	322	7.65	5.02	4.48	144
1.76017	CON	68	Female	1.54	53	22.3478	Yes	No	6	3.9	140	102	2.2	1.01	4.31	3.53	39	159	18	21	17	109	70.3	41	29.3	193	7	4.24	1.87	2.4	4.45	1.57	1.74	0.8	1.63	2.39	0.045	5.25	103.961	6.33	205	4.33	10.67	4.71	807.4	12.39	4.64	4.25	126
1.44689	CON	58	Male	1.7	67	23.1834	No	Yes	6.2	3.94	139.8	104	2.33	1.14	5.25	5.5	61	260	8	16	19	52	67.5	45.9	21.6	334	7.6	8.1	3.2	4.9	3.88	1.2	1.26	0.69	1.12	2.25	0.081	1.09	104.352	9.58	37	3.29	12.17	1.5	300	7.65	5.8	4.72	150
[truncated: 11 more columns]

## Sheet: Imputed_2
ABCA1_ng_ml	Group	Age	Sex	Height_cm	Weight_kg	BMI	Hypertension	Diabetes	HbA1c	K_mmol_L	Na_mmol_L	Cl_mmol_L	Ca_mmol_L	P_mmol_L	Glucose_mmol_L	Urea_mmol_L	Creatinine_umol_L	Uric_Acid_umol_L	ALT_U_L	AST_U_L	GGT_U_L	ALP_U_L	TP_g_L	ALB_g_L	GLB_g_L	PAB_mg_L	ChE_KU_L	TBIL_umol_L	DBIL_umol_L	IBIL_umol_L	TC_mmol_L	TG_mmol_L	ApoA1_g_L	ApoB_g_L	HDL_mmol_L	LDL_mmol_L	Lp_a_g_L	CRP_mg_L	eGFR_ml_min	Hcy_umol_L	CK_U_L	T3_pmol_L	T4_pmol_L	TSH_uIU_mL	VB12_pg_ml	Folate_ng_mL	WBC_e9_L	RBC_e12_L	HB_g_L
2.40117	ALS	62	Female	1.68	53	18.7783	Yes	Yes	7.3	3.87	139	96.8	2.29	1.33	6.34	8.2	37	210	25	25	18	71	66.2	41.1	25.1	237	8.8	5.8	2.5	3.3	4.84	1.64	1.46	1.06	1.09	3.24	0.126	4.01	110.331	9.34	47	4.51	15.65	1.77	982.7	6.21	8.4	5.32	159
1.42572	ALS	56	Male	1.7	76	26.2976	No	No	5.3	4.52	141	104	2.27	1	5.28	6.2	57	306	14	22	6	47	70.4	44.4	26	287	7.4	9.3	3.2	6.1	5.04	1.59	1.37	1.17	1.07	3.26	0.196	0.76	108.983	12.17	171	3.92	12.3	2.6	2000	24	7.45	4.29	132
1.80204	ALS	61	Male	1.73	78	26.0617	No	No	5.4	4.17	140	104.4	2.27	1.22	4.74	4.3	41	262	13	14	12	61	60.5	37.7	22.8	334	8.7	5.2	2.5	2.7	4.48	1.2	1.48	0.8	1.12	2.67	1.379	0.77	120.176	12.84	185	4.31	13.23	2.61	2000	15.4	5.89	4.92	141
1.99344	ALS	42	Male	1.72	77	26.0276	No	No	6	3.61	144	102	2.36	1.04	5.26	4.65	75	252	26	32	15	61	60.6	41.9	18.7	247	8.7	4.26	2.61	1.6	4.23	1.82	1.23	0.49	1.04	2.36	0.314	1.19	107.553	13.22	188	4.24	9.71	9.56	360.9	7.65	8.36	4.5	141
2.86244	ALS	83	Female	1.6	47	18.3594	Yes	No	6	4.28	143	106	2.14	0.92	4.96	3.34	73	253	13	21	9	40	60.5	37.6	22.9	334	4.9	8.2	2.8	5.4	4.75	0.4	1.35	0.88	1.59	3.05	0.314	0.51	65.482	16.21	223	3.71	15.18	3.46	317	13.4	3.13	3.89	119
2.36741	ALS	54	Male	1.72	75	25.3515	Yes	No	4.71	4.37	145	100.3	2.14	1.26	4.31	5.48	58	250	18	15	19	91	59.5	42.8	16.7	32.5	11.1	13.8	4.3	9.5	4.79	1.67	1.27	0.98	1.23	2.65	113	0.62	109.874	7.96	151	4.76	15.11	5.78	497.91	3.26	6.98	5.24	159
1.72956	ALS	68	Male	1.7	70	24.2215	No	No	5.7	4.32	140	100	2.38	1.16	6.58	4.4	52	319	23	23	46	71	72.6	42.7	29.9	221	11.1	10	3.2	6.8	4.31	1.58	1.74	1.15	1.34	2.28	0.076	2.72	104.085	15.86	128	4.67	9.32	2.99	580	6.44	6.07	5.49	158
2.45891	ALS	71	Female	1.55	52	21.6441	Yes	Yes	6.6	4.25	140	103	2.21	1.17	6.46	4.4	60	281	14	15	10	54	63.7	36.2	27.5	334	8.8	5.1	2.4	2.7	4.96	1.19	1.11	1.11	0.87	3.4	1.379	2.33	88.217	12.08	37	4.71	13.14	2.13	2000	7.5	6.36	3.54	110
1.75625	ALS	52	Female	1.62	50	19.052	No	No	5.9	3.82	141	106	2.23	1.42	3.92	4.3	50	363	40	21	33	52	62.9	38.6	24.3	247	8.8	13.41	3.61	2.1	5.2	2.32	1.27	1.11	0.92	3.51	1.379	0.81	115.968	14.1	352	4.64	7.53	2.22	545.4	11.81	6.18	4.36	146
1.53306	ALS	47	Female	1.56	67	27.5312	Yes	Yes	6.5	2.94	138	97.5	2.25	1.27	5.11	4.5	45	541	12	17	19	46	69.5	38.8	30.7	269	8.7	6.58	2.9	3.7	4.35	1.51	1.23	1.06	0.98	2.74	0.351	3.75	114.678	10.57	118	5.01	15.74	0.72	734.7	19.14	9.06	4.57	132
1.63997	ALS	52	Male	1.74	60	19.8177	Yes	No	6.2	4.17	140	105.7	2.24	1.09	5.27	5.2	53	376	56	35	41	73	66.1	42.6	23.5	334	8.7	8.2	3.3	4.9	5.27	2.51	1.42	1.11	1.24	3.29	0.053	4.07	115.635	11.63	223	4.67	10.73	2.57	1728.7	10.82	7.03	4.74	143
1.97039	ALS	54	Male	1.72	65	21.9713	No	No	5.2	3.17	144	105.9	2.24	1.39	4.8	8	62	402	18	24	18	65	68.8	43.6	25.2	191	7	12.3	5.2	7.1	4.06	1.53	1.07	0.63	0.93	2.37	0.017	0.38	106.903	13.33	205	4.31	13.64	2.84	546.8	6.6	6.07	4.39	133
2.26695	ALS	49	Male	1.75	67	21.8776	No	No	5.1	4.12	140.8	105.1	2.18	1.12	4.45	6.6	46	262	24	24	10	39	59.9	37.6	22.3	278	8.8	11.9	4.2	7.7	3.93	1.69	1.49	1.2	1.06	2.36	0.076	0.4	124.577	12.5	382	4.19	9.31	1.2	2000	10.9	4.14	4.61	130
2.86237	ALS	58	Female	1.65	55	20.202	Yes	No	6.2	4.22	140	103.7	2.31	0.91	8.12	4.1	23	251	70	72	84	64	73.8	45.3	28.5	313	8	6.3	2.2	4.1	5.32	1.34	1.23	1.2	0.96	3.68	0.16	15.99	132.599	7.96	97	4.21	14.56	2.18	2000	12.5	11.01	4.22	128
2.72486	ALS	73	Female	1.6	55	21.4844	No	Yes	7.8	3.98	141.8	107.7	2.39	1.02	7.93	5.3	57	167	60	71	9	73	72.6	43.6	28.5	303	6.9	4.26	2.4	7.1	3.47	0.7	1.48	0.66	1.38	1.81	0.112	4.07	88.529	8.04	352	4.35	11.23	4.33	1703	16.4	4.4	3.89	111
0.961152	CON	61	Male	1.7	75	25.9516	Yes	No	5.6	3.56	136.8	101.1	2.25	1.12	10.66	4.7	72	201	15	16	46	91	60.5	36.9	29.9	219	4.9	19.53	6.38	1.6	3.4	0.45	1.49	0.52	1.64	1.48	0.078	0.4	95.491	8.27	352	4.27	13.91	3.49	2000	12.9	7.34	5.25	150
1.87269	CON	57	Male	1.8	80	24.6914	Yes	No	4.9	3.78	142	104.3	2.14	1.27	4.91	5.79	76	248	21	18	29	56	59.3	41.3	18	313	7.9	12.89	4.81	8.1	4.71	1.41	1.26	0.63	1.06	3.11	0.045	1.19	95.585	10.85	102	4.32	13.01	0.83	410	6.04	7.4	4.89	161
1.89184	CON	57	Female	1.62	60	22.8624	No	No	6.2	4.11	138	104.4	2.22	1	5.49	3.94	57	145	20	20	9	42	78	43.1	34.9	219	7.4	9.24	3.61	5.6	5.03	0.83	1.64	1.17	1.13	3.3	0.076	3.75	98.667	12.84	37	4.66	11.63	2.74	2000	10.82	3.91	4.64	127
1.78105	CON	80	Female	1.57	45	18.2563	No	No	5.2	4.22	138	99.6	2.07	0.9	5.21	8.65	71	259	29	33	107	113	61.5	36.9	24.6	191	8.7	13.46	6.38	7.1	3.58	1.09	1.29	0.62	1.42	1.51	0.242	2.72	69.456	15.77	93	2.79	12.18	5.75	436	5.83	7.56	4.02	121
1.55793	CON	78	Male	1.78	82	25.8806	Yes	Yes	7.8	3.69	142	105	2.23	1.27	6.85	8.11	79	282	7	12	53	51	63.2	44.2	19	238	7.4	19.53	6.49	13	4.16	2.05	1.21	0.95	0.96	2.53	0.351	0.18	81.363	10.8	223	4.71	9.32	1.2	2000	15.8	8.43	5	151
2.25328	CON	66	Female	1.58	64	25.6369	Yes	No	5.8	4.28	141	102	2.33	0.97	3.95	3	39	607	22	20	75	79	66	42.9	23.1	303	9.7	3.76	1.57	2.2	5.73	1.86	1.84	1.15	1.7	3.52	1.379	15.99	104.767	8.84	46	4.43	14.4	2.05	2000	3.45	4.94	4.43	131
1.34092	CON	56	Female	1.57	54.5	22.1104	No	No	5.8	3.88	145	110	2.13	1	4.94	4.58	45	261	10	18	24	57	69.2	41.3	27.9	221	8.9	10.43	3.82	6.6	3.97	0.78	1.33	0.7	1.27	2.35	0.141	0.84	107.609	8.24	62	3.31	12.34	2.17	425	17	6.65	4.22	128
1.70668	CON	53	Female	1.66	62	22.4996	No	No	5	3.4	140.6	107.5	2.19	0.97	4.59	3.2	59	231	7	15	8	37	60.2	39.4	20.8	243	8.7	5.1	2.8	7.1	3.32	0.75	1.21	0.59	1.1	1.86	0.096	0.51	100.117	11.19	37	4.11	14.89	1.86	264	13.7	4.44	4.25	129
0.963203	CON	70	Male	1.76	78	25.1808	Yes	No	6.3	5.5	141	104.7	2.2	0.96	5.87	7.7	110	356	21	20	27	58	60.5	41.6	18.9	278	7.4	6.95	2.99	4	3.13	1.38	1.11	0.63	0.93	1.64	0.175	1.66	58.247	10.93	352	4.31	9.32	2.79	733	12.8	5.99	4.91	153
1.59991	CON	50	Male	1.76	76	24.5351	Yes	No	5.5	3.86	141	102	2.15	1.39	3.92	7.4	70	243	34	23	22	31	65.3	43.4	21.9	266	7.5	13.41	4.85	8.6	5.12	2.46	1.4	0.91	1.15	3.05	0.076	2.33	104.14	10.95	76	4.76	9.32	1.5	445	12.4	5.93	4.7	145
1.28451	CON	58	Male	1.75	70	22.8571	No	Yes	6.4	3.79	140.2	105.6	2.14	0.98	3.95	6.6	71	172	19	23	10	46	61.6	38.7	22.9	228	5.3	4.84	2.71	2.1	2.83	0.52	1.47	0.49	1.31	1.31	0.068	0.91	97.947	7.46	188	3.14	9.15	3.01	2000	9.32	4.39	4.72	126
1.73909	CON	62	Female	1.42	39	19.3414	Yes	No	5.8	4.11	142	105	2.42	1.01	8.12	4.84	52	212	14	23	15	64	65	40.4	24.6	251	8.9	7.58	3	4.6	4.33	0.89	1.64	0.72	1.84	2.14	0.256	0.18	98.644	10.27	205	3.95	14.92	1.79	296.5	18.44	4.83	3.49	114
2.35574	CON	52	Male	1.65	61	22.4059	No	No	5.4	4.25	143	106.4	2.15	1.3	6.53	7.8	66	208	12	16	12	43	62	38.8	23.2	247	6.9	11.03	4.93	6.1	3.52	1.28	1.07	0.75	0.97	2.23	0.017	0.24	104.942	12.34	110	4.35	13.59	1.49	322	7.65	5.02	4.48	144
1.76017	CON	68	Female	1.54	53	22.3478	Yes	No	6	3.9	140	102	2.2	1.01	6.85	3.53	39	159	18	21	17	109	70.3	41	29.3	193	7	4.24	1.87	2.4	4.45	1.57	1.74	0.8	1.63	2.39	0.045	5.25	103.961	6.33	62	4.33	10.67	4.71	807.4	12.39	4.64	4.25	126
1.44689	CON	58	Male	1.7	67	23.1834	No	Yes	6.2	3.94	139.8	104	2.33	1.14	5.25	5.5	61	260	8	16	19	52	67.5	45.9	21.6	191	7.6	8.1	3.2	4.9	3.88	1.2	1.26	0.69	1.12	2.25	0.081	1.09	104.352	9.58	352	3.29	12.17	1.5	300	7.65	5.8	4.72	150
[truncated: 11 more columns]

## Sheet: Imputed_3
ABCA1_ng_ml	Group	Age	Sex	Height_cm	Weight_kg	BMI	Hypertension	Diabetes	HbA1c	K_mmol_L	Na_mmol_L	Cl_mmol_L	Ca_mmol_L	P_mmol_L	Glucose_mmol_L	Urea_mmol_L	Creatinine_umol_L	Uric_Acid_umol_L	ALT_U_L	AST_U_L	GGT_U_L	ALP_U_L	TP_g_L	ALB_g_L	GLB_g_L	PAB_mg_L	ChE_KU_L	TBIL_umol_L	DBIL_umol_L	IBIL_umol_L	TC_mmol_L	TG_mmol_L	ApoA1_g_L	ApoB_g_L	HDL_mmol_L	LDL_mmol_L	Lp_a_g_L	CRP_mg_L	eGFR_ml_min	Hcy_umol_L	CK_U_L	T3_pmol_L	T4_pmol_L	TSH_uIU_mL	VB12_pg_ml	Folate_ng_mL	WBC_e9_L	RBC_e12_L	HB_g_L
2.40117	ALS	62	Female	1.68	53	18.7783	Yes	Yes	7.3	3.87	139	96.8	2.29	1.33	6.34	8.2	37	210	25	25	18	71	66.2	41.1	25.1	237	8.8	5.8	2.5	3.3	4.84	1.64	1.46	1.06	1.09	3.24	0.126	4.01	110.331	9.34	47	4.51	15.65	1.77	982.7	6.21	8.4	5.32	159
1.42572	ALS	56	Male	1.7	76	26.2976	No	No	5.3	4.52	141	104	2.27	1	5.28	6.2	57	306	14	22	6	47	70.4	44.4	26	287	7.4	9.3	3.2	6.1	5.04	1.59	1.37	1.17	1.07	3.26	0.196	0.76	108.983	12.17	171	3.92	12.3	2.6	2000	24	7.45	4.29	132
1.80204	ALS	61	Male	1.73	78	26.0617	No	No	5.4	4.17	140	104.4	2.27	1.22	4.74	4.3	41	262	13	14	12	61	60.5	37.7	22.8	313	5.3	5.2	2.5	2.7	4.48	1.2	1.49	1.11	1.12	2.67	0.242	0.77	120.176	12.84	185	4.31	13.23	2.61	2000	15.4	5.89	4.92	141
1.99344	ALS	42	Male	1.72	77	26.0276	No	No	6	3.61	144	102	2.36	1.04	5.26	4.65	75	252	26	32	15	61	60.6	41.9	18.7	247	8.7	4.26	2.61	1.6	4.23	1.82	1.48	1.06	1.04	2.36	1.379	1.19	107.553	13.22	62	4.24	9.71	9.56	360.9	7.65	8.36	4.5	141
2.86244	ALS	83	Female	1.6	47	18.3594	Yes	No	6	4.28	143	106	2.36	0.92	4.96	3.34	73	253	13	21	9	40	60.5	37.6	22.9	313	4.9	8.2	2.8	5.4	4.75	0.4	1.35	0.88	1.59	3.05	0.314	0.91	65.482	16.21	205	3.71	15.18	3.46	317	13.4	3.13	3.89	119
2.36741	ALS	54	Male	1.72	75	25.3515	Yes	No	4.71	4.37	145	100.3	2.14	1.26	4.31	5.48	58	250	18	15	19	91	59.5	42.8	16.7	32.5	11.1	13.8	4.3	9.5	4.79	1.67	1.27	0.98	1.23	2.65	113	0.62	109.874	15.86	151	4.76	15.11	5.78	497.91	3.26	6.98	5.24	159
1.72956	ALS	68	Male	1.7	70	24.2215	No	No	5.7	4.32	140	100	2.38	1.16	6.58	4.4	52	319	23	23	46	71	72.6	42.7	29.9	313	5.3	10	3.2	6.8	4.31	1.58	1.49	1.2	1.34	2.28	0.053	2.72	104.085	15.86	128	4.67	9.32	2.99	580	6.44	6.07	5.49	158
2.45891	ALS	71	Female	1.55	52	21.6441	Yes	Yes	6.6	4.25	140	103	2.21	1.17	6.46	4.4	60	281	14	15	10	54	63.7	36.2	27.5	278	8.9	5.1	2.4	2.7	4.96	1.19	1.37	0.62	0.87	3.4	0.314	2.33	88.217	12.08	37	4.71	13.14	2.13	2000	7.5	6.36	3.54	110
1.75625	ALS	52	Female	1.62	50	19.052	No	No	5.9	3.82	141	106	2.23	1.42	3.92	4.3	50	363	40	21	33	52	62.9	38.6	24.3	221	7.9	5.8	2.71	2.7	5.2	2.32	1.47	1.2	0.92	3.51	0.068	0.81	115.968	14.1	352	4.64	7.53	2.22	545.4	11.81	6.18	4.36	146
1.53306	ALS	47	Female	1.56	67	27.5312	Yes	Yes	6.5	2.94	138	97.5	2.25	1.27	5.11	4.5	45	541	12	17	19	46	69.5	38.8	30.7	269	8.7	6.58	2.9	3.7	4.35	1.51	1.64	0.63	0.98	2.74	0.053	0.4	114.678	10.57	118	5.01	15.74	0.72	734.7	19.14	9.06	4.57	132
1.63997	ALS	52	Male	1.74	60	19.8177	Yes	No	6.2	4.17	140	105.7	2.24	1.09	5.27	5.2	53	376	56	35	41	73	66.1	42.6	23.5	334	8.7	8.2	3.3	4.9	5.27	2.51	1.42	1.11	1.24	3.29	0.053	4.07	115.635	11.63	223	4.67	10.73	2.57	1728.7	10.82	7.03	4.74	143
1.97039	ALS	54	Male	1.72	65	21.9713	No	No	5.2	3.17	144	105.9	2.24	1.39	4.8	8	62	402	18	24	18	65	68.8	43.6	25.2	221	4.9	12.3	5.2	7.1	4.06	1.53	1.37	1.2	0.93	2.37	0.053	0.38	106.903	13.33	205	4.31	13.64	2.84	546.8	6.6	6.07	4.39	133
2.26695	ALS	49	Male	1.75	67	21.8776	No	No	5.1	4.12	140.8	105.1	2.18	1.12	4.45	6.6	46	262	24	24	10	39	59.9	37.6	22.3	334	7	11.9	4.2	7.7	3.93	1.69	1.35	0.8	1.06	2.36	0.053	0.4	124.577	12.5	382	4.19	9.31	1.2	2000	10.9	4.14	4.61	130
2.86237	ALS	58	Female	1.65	55	20.202	Yes	No	6.2	4.22	140	103.7	2.31	0.91	8.12	4.1	23	251	70	72	84	64	73.8	45.3	28.5	313	8	6.3	2.2	4.1	5.32	1.34	1.23	1.2	0.96	3.68	0.16	15.99	132.599	7.96	97	4.21	14.56	2.18	2000	12.5	11.01	4.22	128
2.72486	ALS	73	Female	1.6	55	21.4844	No	Yes	7.8	3.98	141.8	107.7	2.39	1.02	7.93	5.3	57	167	60	71	9	113	70.4	41.3	18.7	287	5.3	6.58	6.49	6.1	3.47	0.7	1.48	0.66	1.38	1.81	0.112	5.25	88.529	8.04	188	4.35	11.23	4.33	1703	16.4	4.4	3.89	111
0.961152	CON	61	Male	1.7	75	25.9516	Yes	No	5.6	3.56	136.8	101.1	2.25	1.12	10.66	4.7	72	201	15	16	75	109	72.6	45.9	29.9	193	8.8	13.41	2.9	7.1	3.4	0.45	1.49	0.52	1.64	1.48	0.078	0.24	95.491	8.27	37	4.27	13.91	3.49	2000	12.9	7.34	5.25	150
1.87269	CON	57	Male	1.8	80	24.6914	Yes	No	4.9	3.78	142	104.3	2.38	0.96	4.91	5.79	76	248	21	18	29	56	59.3	41.3	18	313	7.9	12.89	4.81	8.1	4.71	1.41	1.49	0.66	1.06	3.11	0.256	1.09	95.585	10.85	102	4.32	13.01	0.83	410	6.04	7.4	4.89	161
1.89184	CON	57	Female	1.62	60	22.8624	No	No	6.2	4.11	138	104.4	2.22	1	5.49	3.94	57	145	20	20	9	42	78	43.1	34.9	219	7.4	9.24	3.61	5.6	5.03	0.83	1.46	0.49	1.13	3.3	0.256	3.75	98.667	13.22	46	4.66	11.63	2.74	2000	19.14	3.91	4.64	127
1.78105	CON	80	Female	1.57	45	18.2563	No	No	5.2	4.22	138	99.6	2.07	0.9	5.21	8.65	71	259	29	33	107	113	61.5	36.9	24.6	191	7	13.46	6.38	7.1	3.58	1.09	1.29	0.62	1.42	1.51	0.242	3.75	69.456	15.77	93	2.79	12.18	5.75	436	5.83	7.56	4.02	121
1.55793	CON	78	Male	1.78	82	25.8806	Yes	Yes	7.8	3.69	142	105	2.36	1.42	6.85	8.11	79	282	7	12	53	51	63.2	44.2	19	238	7.4	19.53	6.49	13	4.16	2.05	1.11	0.95	0.96	2.53	0.351	2.33	81.363	10.8	382	3.31	9.32	0.83	2000	15.8	8.43	5	151
2.25328	CON	66	Female	1.58	64	25.6369	Yes	No	5.8	4.28	141	102	2.39	0.92	4.31	3	39	607	22	20	75	79	66	42.9	23.1	303	9.7	3.76	1.57	2.2	5.73	1.86	1.84	1.15	1.7	3.52	1.379	4.01	104.767	8.84	46	4.43	14.4	2.05	2000	3.45	4.94	4.43	131
1.34092	CON	56	Female	1.57	54.5	22.1104	No	No	5.8	3.88	145	110	2.13	1	4.94	4.58	45	261	10	18	24	57	69.2	41.3	27.9	221	7.4	10.43	3.82	6.6	3.97	0.78	1.33	0.7	1.27	2.35	0.141	0.84	107.609	8.24	62	3.31	12.34	2.17	425	17	6.65	4.22	128
1.70668	CON	53	Female	1.66	62	22.4996	No	No	5	3.4	140.6	107.5	2.19	0.97	4.59	3.2	59	231	7	15	8	37	60.2	39.4	20.8	243	7.4	13.41	2.2	9.5	3.32	0.75	1.21	0.59	1.1	1.86	0.096	0.51	100.117	11.19	37	4.11	14.89	1.86	264	13.7	4.44	4.25	129
0.963203	CON	70	Male	1.76	78	25.1808	Yes	No	6.3	5.5	141	104.7	2.2	0.96	5.87	7.7	110	356	21	20	27	58	60.5	41.6	18.9	278	7.4	6.95	2.99	4	3.13	1.38	1.11	0.63	0.93	1.64	0.175	1.66	58.247	10.93	185	4.31	9.32	2.79	733	12.8	5.99	4.91	153
1.59991	CON	50	Male	1.76	76	24.5351	Yes	No	5.5	3.86	141	102	2.38	0.97	4.59	7.4	70	243	34	23	22	31	65.3	43.4	21.9	266	7.5	13.41	4.85	8.6	5.12	2.46	1.4	0.91	1.15	3.05	0.076	0.38	104.14	10.95	76	3.14	9.32	1.2	445	12.4	5.93	4.7	145
1.28451	CON	58	Male	1.75	70	22.8571	No	Yes	6.4	3.79	140.2	105.6	2.14	0.98	3.95	3	71	172	19	23	10	46	61.6	38.7	22.9	228	5.3	4.84	2.71	2.1	2.83	0.52	1.47	0.49	1.31	1.31	0.068	0.91	97.947	7.46	188	3.14	9.15	3.01	2000	9.32	4.39	4.72	126
1.73909	CON	62	Female	1.42	39	19.3414	Yes	No	5.8	4.11	142	105	2.42	1.01	6.85	4.84	52	212	14	23	15	64	65	40.4	24.6	251	8.9	7.58	3	4.6	4.33	0.89	1.64	0.72	1.84	2.14	0.256	0.18	98.644	10.27	382	3.95	14.92	1.79	296.5	18.44	4.83	3.49	114
2.35574	CON	52	Male	1.65	61	22.4059	No	No	5.4	4.25	143	106.4	2.15	1.3	6.53	7.8	66	208	12	16	12	43	62	38.8	23.2	247	6.9	11.03	4.93	6.1	3.52	1.28	1.07	0.75	0.97	2.23	0.017	0.24	104.942	12.34	110	4.35	13.59	1.49	322	7.65	5.02	4.48	144
1.76017	CON	68	Female	1.54	53	22.3478	Yes	No	6	3.9	140	102	2.2	1.01	6.85	3.53	39	159	18	21	17	109	70.3	41	29.3	193	7	4.24	1.87	2.4	4.45	1.57	1.74	0.8	1.63	2.39	0.045	5.25	103.961	6.33	223	4.33	10.67	4.71	807.4	12.39	4.64	4.25	126
1.44689	CON	58	Male	1.7	67	23.1834	No	Yes	6.2	3.94	139.8	104	2.33	1.14	5.25	5.5	61	260	8	16	19	52	67.5	45.9	21.6	32.5	7.6	8.1	3.2	4.9	3.88	1.2	1.26	0.69	1.12	2.25	0.081	1.09	104.352	9.58	62	3.29	12.17	1.5	300	7.65	5.8	4.72	150
[truncated: 11 more columns]

## Sheet: Imputed_4
ABCA1_ng_ml	Group	Age	Sex	Height_cm	Weight_kg	BMI	Hypertension	Diabetes	HbA1c	K_mmol_L	Na_mmol_L	Cl_mmol_L	Ca_mmol_L	P_mmol_L	Glucose_mmol_L	Urea_mmol_L	Creatinine_umol_L	Uric_Acid_umol_L	ALT_U_L	AST_U_L	GGT_U_L	ALP_U_L	TP_g_L	ALB_g_L	GLB_g_L	PAB_mg_L	ChE_KU_L	TBIL_umol_L	DBIL_umol_L	IBIL_umol_L	TC_mmol_L	TG_mmol_L	ApoA1_g_L	ApoB_g_L	HDL_mmol_L	LDL_mmol_L	Lp_a_g_L	CRP_mg_L	eGFR_ml_min	Hcy_umol_L	CK_U_L	T3_pmol_L	T4_pmol_L	TSH_uIU_mL	VB12_pg_ml	Folate_ng_mL	WBC_e9_L	RBC_e12_L	HB_g_L
2.40117	ALS	62	Female	1.68	53	18.7783	Yes	Yes	7.3	3.87	139	96.8	2.29	1.33	6.34	8.2	37	210	25	25	18	71	66.2	41.1	25.1	237	8.8	5.8	2.5	3.3	4.84	1.64	1.46	1.06	1.09	3.24	0.126	4.01	110.331	9.34	47	4.51	15.65	1.77	982.7	6.21	8.4	5.32	159
1.42572	ALS	56	Male	1.7	76	26.2976	No	No	5.3	4.52	141	104	2.27	1	5.28	6.2	57	306	14	22	6	47	70.4	44.4	26	287	7.4	9.3	3.2	6.1	5.04	1.59	1.37	1.17	1.07	3.26	0.196	0.76	108.983	12.17	171	3.92	12.3	2.6	2000	24	7.45	4.29	132
1.80204	ALS	61	Male	1.73	78	26.0617	No	No	5.4	4.17	140	104.4	2.27	1.22	4.74	4.3	41	262	13	14	12	61	60.5	37.7	22.8	247	7.4	5.2	2.5	2.7	4.48	1.2	1.84	1.15	1.12	2.67	0.314	0.77	120.176	12.84	185	4.31	13.23	2.61	2000	15.4	5.89	4.92	141
1.99344	ALS	42	Male	1.72	77	26.0276	No	No	6	3.61	144	102	2.36	1.04	5.26	4.65	75	252	26	32	15	61	60.6	41.9	18.7	247	8.7	4.26	2.61	1.6	4.23	1.82	1.11	1.2	1.04	2.36	0.017	1.19	107.553	13.22	93	4.24	9.71	9.56	360.9	7.65	8.36	4.5	141
2.86244	ALS	83	Female	1.6	47	18.3594	Yes	No	6	4.28	143	106	2.13	0.92	4.96	3.34	73	253	13	21	9	40	60.5	37.6	22.9	303	4.9	8.2	2.8	5.4	4.75	0.4	1.35	0.88	1.59	3.05	0.314	0.24	65.482	16.21	188	3.71	15.18	3.46	317	13.4	3.13	3.89	119
2.36741	ALS	54	Male	1.72	75	25.3515	Yes	No	4.71	4.37	145	100.3	2.14	1.26	4.31	5.48	58	250	18	15	19	91	59.5	42.8	16.7	32.5	11.1	13.8	4.3	9.5	4.79	1.67	1.27	0.98	1.23	2.65	113	0.62	109.874	12.34	151	4.76	15.11	5.78	497.91	3.26	6.98	5.24	159
1.72956	ALS	68	Male	1.7	70	24.2215	No	No	5.7	4.32	140	100	2.38	1.16	6.58	4.4	52	319	23	23	46	71	72.6	42.7	29.9	278	8.7	10	3.2	6.8	4.31	1.58	1.64	1.17	1.34	2.28	0.351	2.72	104.085	15.86	128	4.67	9.32	2.99	580	6.44	6.07	5.49	158
2.45891	ALS	71	Female	1.55	52	21.6441	Yes	Yes	6.6	4.25	140	103	2.21	1.17	6.46	4.4	60	281	14	15	10	54	63.7	36.2	27.5	32.5	6.9	5.1	2.4	2.7	4.96	1.19	1.64	0.63	0.87	3.4	0.045	2.33	88.217	12.08	37	4.71	13.14	2.13	2000	7.5	6.36	3.54	110
1.75625	ALS	52	Female	1.62	50	19.052	No	No	5.9	3.82	141	106	2.23	1.42	3.92	4.3	50	363	40	21	33	52	62.9	38.6	24.3	287	8.7	12.3	4.3	8.6	5.2	2.32	1.48	0.59	0.92	3.51	0.242	0.81	115.968	14.1	352	4.64	7.53	2.22	545.4	11.81	6.18	4.36	146
1.53306	ALS	47	Female	1.56	67	27.5312	Yes	Yes	6.5	2.94	138	97.5	2.25	1.27	5.11	4.5	45	541	12	17	19	46	69.5	38.8	30.7	269	8.7	6.58	2.9	3.7	4.35	1.51	1.74	0.62	0.98	2.74	0.351	3.75	114.678	10.57	118	5.01	15.74	0.72	734.7	19.14	9.06	4.57	132
1.63997	ALS	52	Male	1.74	60	19.8177	Yes	No	6.2	4.17	140	105.7	2.24	1.09	5.27	5.2	53	376	56	35	41	73	66.1	42.6	23.5	334	8.7	8.2	3.3	4.9	5.27	2.51	1.42	1.11	1.24	3.29	0.053	4.07	115.635	11.63	223	4.67	10.73	2.57	1728.7	10.82	7.03	4.74	143
1.97039	ALS	54	Male	1.72	65	21.9713	No	No	5.2	3.17	144	105.9	2.24	1.39	4.8	8	62	402	18	24	18	65	68.8	43.6	25.2	313	8.7	12.3	5.2	7.1	4.06	1.53	1.11	0.62	0.93	2.37	0.256	0.38	106.903	13.33	205	4.31	13.64	2.84	546.8	6.6	6.07	4.39	133
2.26695	ALS	49	Male	1.75	67	21.8776	No	No	5.1	4.12	140.8	105.1	2.18	1.12	4.45	6.6	46	262	24	24	10	39	59.9	37.6	22.3	221	7	11.9	4.2	7.7	3.93	1.69	1.49	0.95	1.06	2.36	1.379	0.4	124.577	12.5	382	4.19	9.31	1.2	2000	10.9	4.14	4.61	130
2.86237	ALS	58	Female	1.65	55	20.202	Yes	No	6.2	4.22	140	103.7	2.31	0.91	8.12	4.1	23	251	70	72	84	64	73.8	45.3	28.5	32.5	8	6.3	2.2	4.1	5.32	1.34	1.23	1.2	0.96	3.68	0.16	15.99	132.599	7.96	97	4.21	14.56	2.18	2000	12.5	11.01	4.22	128
2.72486	ALS	73	Female	1.6	55	21.4844	No	Yes	7.8	3.98	141.8	107.7	2.39	1.02	7.93	5.3	57	167	60	71	8	73	78	45.9	34.9	287	8.7	4.84	1.87	2.4	3.47	0.7	1.48	0.66	1.38	1.81	0.112	5.25	88.529	8.04	382	4.35	11.23	4.33	1703	16.4	4.4	3.89	111
0.961152	CON	61	Male	1.7	75	25.9516	Yes	No	5.6	3.56	136.8	101.1	2.25	1.12	10.66	4.7	72	201	15	16	75	42	70.4	37.6	29.3	193	4.9	6.95	3.82	3.7	3.4	0.45	1.49	0.52	1.64	1.48	0.078	0.24	95.491	8.27	62	4.27	13.91	3.49	2000	12.9	7.34	5.25	150
1.87269	CON	57	Male	1.8	80	24.6914	Yes	No	4.9	3.78	142	104.3	2.38	1.3	4.91	5.79	76	248	21	18	29	56	59.3	41.3	18	313	7.9	12.89	4.81	8.1	4.71	1.41	1.47	0.59	1.06	3.11	0.314	0.18	95.585	10.85	102	4.32	13.01	0.83	410	6.04	7.4	4.89	161
1.89184	CON	57	Female	1.62	60	22.8624	No	No	6.2	4.11	138	104.4	2.22	1	5.49	3.94	57	145	20	20	9	42	78	43.1	34.9	219	7.4	9.24	3.61	5.6	5.03	0.83	1.49	0.59	1.13	3.3	1.379	3.75	98.667	12.5	205	4.66	11.63	2.74	2000	6.04	3.91	4.64	127
1.78105	CON	80	Female	1.57	45	18.2563	No	No	5.2	4.22	138	99.6	2.07	0.9	5.21	8.65	71	259	29	33	107	113	61.5	36.9	24.6	191	7	13.46	6.38	7.1	3.58	1.09	1.29	0.62	1.42	1.51	0.242	3.75	69.456	15.77	93	2.79	12.18	5.75	436	5.83	7.56	4.02	121
1.55793	CON	78	Male	1.78	82	25.8806	Yes	Yes	7.8	3.69	142	105	2.14	0.9	6.85	8.11	79	282	7	12	53	51	63.2	44.2	19	238	7.4	19.53	6.49	13	4.16	2.05	1.64	0.95	0.96	2.53	0.351	0.38	81.363	10.8	37	4.67	9.15	1.2	2000	15.8	8.43	5	151
2.25328	CON	66	Female	1.58	64	25.6369	Yes	No	5.8	4.28	141	102	2.38	0.9	5.21	3	39	607	22	20	75	79	66	42.9	23.1	303	9.7	3.76	1.57	2.2	5.73	1.86	1.84	1.15	1.7	3.52	1.379	4.07	104.767	8.84	46	4.43	14.4	2.05	2000	3.45	4.94	4.43	131
1.34092	CON	56	Female	1.57	54.5	22.1104	No	No	5.8	3.88	145	110	2.13	1	4.94	4.58	45	261	10	18	24	57	69.2	41.3	27.9	221	8.9	10.43	3.82	6.6	3.97	0.78	1.33	0.7	1.27	2.35	0.141	0.84	107.609	8.24	62	3.31	12.34	2.17	425	17	6.65	4.22	128
1.70668	CON	53	Female	1.66	62	22.4996	No	No	5	3.4	140.6	107.5	2.19	0.97	4.59	3.2	59	231	7	15	8	37	60.2	39.4	20.8	243	7	12.89	3.82	7.1	3.32	0.75	1.21	0.59	1.1	1.86	0.096	0.51	100.117	11.19	37	4.11	14.89	1.86	264	13.7	4.44	4.25	129
0.963203	CON	70	Male	1.76	78	25.1808	Yes	No	6.3	5.5	141	104.7	2.2	0.96	5.87	7.7	110	356	21	20	27	58	60.5	41.6	18.9	278	6.9	6.95	2.99	4	3.13	1.38	1.11	0.63	0.93	1.64	0.175	1.66	58.247	10.93	46	4.31	9.32	2.79	733	12.8	5.99	4.91	153
1.59991	CON	50	Male	1.76	76	24.5351	Yes	No	5.5	3.86	141	102	2.36	0.92	4.59	7.4	70	243	34	23	22	31	65.3	43.4	21.9	266	7.5	13.41	4.85	8.6	5.12	2.46	1.4	0.91	1.15	3.05	0.076	4.07	104.14	10.95	76	4.67	9.31	1.49	445	12.4	5.93	4.7	145
1.28451	CON	58	Male	1.75	70	22.8571	No	Yes	6.4	3.79	140.2	105.6	2.14	0.98	3.95	8.2	71	172	19	23	10	46	61.6	38.7	22.9	228	5.3	4.84	2.71	2.1	2.83	0.52	1.47	0.49	1.31	1.31	0.068	0.91	97.947	7.46	188	3.14	9.15	3.01	2000	9.32	4.39	4.72	126
1.73909	CON	62	Female	1.42	39	19.3414	Yes	No	5.8	4.11	142	105	2.42	1.01	6.58	4.84	52	212	14	23	15	64	65	40.4	24.6	251	8.9	7.58	3	4.6	4.33	0.89	1.64	0.72	1.84	2.14	0.256	0.18	98.644	10.27	205	3.95	14.92	1.79	296.5	18.44	4.83	3.49	114
2.35574	CON	52	Male	1.65	61	22.4059	No	No	5.4	4.25	143	106.4	2.15	1.3	6.53	7.8	66	208	12	16	12	43	62	38.8	23.2	247	6.9	11.03	4.93	6.1	3.52	1.28	1.07	0.75	0.97	2.23	0.017	0.24	104.942	12.34	110	4.35	13.59	1.49	322	7.65	5.02	4.48	144
1.76017	CON	68	Female	1.54	53	22.3478	Yes	No	6	3.9	140	102	2.2	1.01	4.59	3.53	39	159	18	21	17	109	70.3	41	29.3	193	7	4.24	1.87	2.4	4.45	1.57	1.74	0.8	1.63	2.39	0.045	5.25	103.961	6.33	46	4.33	10.67	4.71	807.4	12.39	4.64	4.25	126
1.44689	CON	58	Male	1.7	67	23.1834	No	Yes	6.2	3.94	139.8	104	2.33	1.14	5.25	5.5	61	260	8	16	19	52	67.5	45.9	21.6	278	7.6	8.1	3.2	4.9	3.88	1.2	1.26	0.69	1.12	2.25	0.081	1.09	104.352	9.58	46	3.29	12.17	1.5	300	7.65	5.8	4.72	150
[truncated: 11 more columns]

## Sheet: Imputed_5
ABCA1_ng_ml	Group	Age	Sex	Height_cm	Weight_kg	BMI	Hypertension	Diabetes	HbA1c	K_mmol_L	Na_mmol_L	Cl_mmol_L	Ca_mmol_L	P_mmol_L	Glucose_mmol_L	Urea_mmol_L	Creatinine_umol_L	Uric_Acid_umol_L	ALT_U_L	AST_U_L	GGT_U_L	ALP_U_L	TP_g_L	ALB_g_L	GLB_g_L	PAB_mg_L	ChE_KU_L	TBIL_umol_L	DBIL_umol_L	IBIL_umol_L	TC_mmol_L	TG_mmol_L	ApoA1_g_L	ApoB_g_L	HDL_mmol_L	LDL_mmol_L	Lp_a_g_L	CRP_mg_L	eGFR_ml_min	Hcy_umol_L	CK_U_L	T3_pmol_L	T4_pmol_L	TSH_uIU_mL	VB12_pg_ml	Folate_ng_mL	WBC_e9_L	RBC_e12_L	HB_g_L
2.40117	ALS	62	Female	1.68	53	18.7783	Yes	Yes	7.3	3.87	139	96.8	2.29	1.33	6.34	8.2	37	210	25	25	18	71	66.2	41.1	25.1	237	8.8	5.8	2.5	3.3	4.84	1.64	1.46	1.06	1.09	3.24	0.126	4.01	110.331	9.34	47	4.51	15.65	1.77	982.7	6.21	8.4	5.32	159
1.42572	ALS	56	Male	1.7	76	26.2976	No	No	5.3	4.52	141	104	2.27	1	5.28	6.2	57	306	14	22	6	47	70.4	44.4	26	287	7.4	9.3	3.2	6.1	5.04	1.59	1.37	1.17	1.07	3.26	0.196	0.76	108.983	12.17	171	3.92	12.3	2.6	2000	24	7.45	4.29	132
1.80204	ALS	61	Male	1.73	78	26.0617	No	No	5.4	4.17	140	104.4	2.27	1.22	4.74	4.3	41	262	13	14	12	61	60.5	37.7	22.8	228	6.9	5.2	2.5	2.7	4.48	1.2	1.64	0.59	1.12	2.67	0.256	0.77	120.176	12.84	185	4.31	13.23	2.61	2000	15.4	5.89	4.92	141
1.99344	ALS	42	Male	1.72	77	26.0276	No	No	6	3.61	144	102	2.36	1.04	5.26	4.65	75	252	26	32	15	61	60.6	41.9	18.7	247	8.7	4.26	2.61	1.6	4.23	1.82	1.23	0.49	1.04	2.36	0.351	1.19	107.553	13.22	37	4.24	9.71	9.56	360.9	7.65	8.36	4.5	141
2.86244	ALS	83	Female	1.6	47	18.3594	Yes	No	6	4.28	143	106	2.33	0.92	4.96	3.34	73	253	13	21	9	40	60.5	37.6	22.9	219	4.9	8.2	2.8	5.4	4.75	0.4	1.35	0.88	1.59	3.05	0.314	0.4	65.482	16.21	352	3.71	15.18	3.46	317	13.4	3.13	3.89	119
2.36741	ALS	54	Male	1.72	75	25.3515	Yes	No	4.71	4.37	145	100.3	2.14	1.26	4.31	5.48	58	250	18	15	19	91	59.5	42.8	16.7	32.5	11.1	13.8	4.3	9.5	4.79	1.67	1.27	0.98	1.23	2.65	113	0.62	109.874	7.46	151	4.76	15.11	5.78	497.91	3.26	6.98	5.24	159
1.72956	ALS	68	Male	1.7	70	24.2215	No	No	5.7	4.32	140	100	2.38	1.16	6.58	4.4	52	319	23	23	46	71	72.6	42.7	29.9	278	8.8	10	3.2	6.8	4.31	1.58	1.42	0.49	1.34	2.28	0.256	2.72	104.085	15.86	128	4.67	9.32	2.99	580	6.44	6.07	5.49	158
2.45891	ALS	71	Female	1.55	52	21.6441	Yes	Yes	6.6	4.25	140	103	2.21	1.17	6.46	4.4	60	281	14	15	10	54	63.7	36.2	27.5	191	7.4	5.1	2.4	2.7	4.96	1.19	1.48	0.88	0.87	3.4	0.076	2.33	88.217	12.08	37	4.71	13.14	2.13	2000	7.5	6.36	3.54	110
1.75625	ALS	52	Female	1.62	50	19.052	No	No	5.9	3.82	141	106	2.23	1.42	3.92	4.3	50	363	40	21	33	52	62.9	38.6	24.3	303	8.9	6.58	2.2	7.7	5.2	2.32	1.07	1.2	0.92	3.51	0.068	0.81	115.968	14.1	352	4.64	7.53	2.22	545.4	11.81	6.18	4.36	146
1.53306	ALS	47	Female	1.56	67	27.5312	Yes	Yes	6.5	2.94	138	97.5	2.25	1.27	5.11	4.5	45	541	12	17	19	46	69.5	38.8	30.7	269	8.7	6.58	2.9	3.7	4.35	1.51	1.29	0.49	0.98	2.74	0.053	2.72	114.678	10.57	118	5.01	15.74	0.72	734.7	19.14	9.06	4.57	132
1.63997	ALS	52	Male	1.74	60	19.8177	Yes	No	6.2	4.17	140	105.7	2.24	1.09	5.27	5.2	53	376	56	35	41	73	66.1	42.6	23.5	334	8.7	8.2	3.3	4.9	5.27	2.51	1.42	1.11	1.24	3.29	0.053	4.07	115.635	11.63	223	4.67	10.73	2.57	1728.7	10.82	7.03	4.74	143
1.97039	ALS	54	Male	1.72	65	21.9713	No	No	5.2	3.17	144	105.9	2.24	1.39	4.8	8	62	402	18	24	18	65	68.8	43.6	25.2	247	9.7	12.3	5.2	7.1	4.06	1.53	1.07	0.62	0.93	2.37	0.351	0.38	106.903	13.33	205	4.31	13.64	2.84	546.8	6.6	6.07	4.39	133
2.26695	ALS	49	Male	1.75	67	21.8776	No	No	5.1	4.12	140.8	105.1	2.18	1.12	4.45	6.6	46	262	24	24	10	39	59.9	37.6	22.3	251	4.9	11.9	4.2	7.7	3.93	1.69	1.47	0.69	1.06	2.36	0.256	0.4	124.577	12.5	382	4.19	9.31	1.2	2000	10.9	4.14	4.61	130
2.86237	ALS	58	Female	1.65	55	20.202	Yes	No	6.2	4.22	140	103.7	2.31	0.91	8.12	4.1	23	251	70	72	84	64	73.8	45.3	28.5	238	8	6.3	2.2	4.1	5.32	1.34	1.23	1.2	0.96	3.68	0.16	15.99	132.599	7.96	97	4.21	14.56	2.18	2000	12.5	11.01	4.22	128
2.72486	ALS	73	Female	1.6	55	21.4844	No	Yes	7.8	3.98	141.8	107.7	2.39	1.02	7.93	5.3	57	167	60	71	75	64	70.4	44.2	29.3	303	7.5	4.24	2.2	2.2	3.47	0.7	1.48	0.66	1.38	1.81	0.112	4.01	88.529	8.04	223	4.35	11.23	4.33	1703	16.4	4.4	3.89	111
0.961152	CON	61	Male	1.7	75	25.9516	Yes	No	5.6	3.56	136.8	101.1	2.25	1.12	10.66	4.7	72	201	15	16	9	109	70.3	43.6	28.5	313	9.7	4.84	2.4	7.7	3.4	0.45	1.49	0.52	1.64	1.48	0.078	3.75	95.491	8.27	47	4.27	13.91	3.49	2000	12.9	7.34	5.25	150
1.87269	CON	57	Male	1.8	80	24.6914	Yes	No	4.9	3.78	142	104.3	2.07	0.91	4.91	5.79	76	248	21	18	29	56	59.3	41.3	18	313	7.9	12.89	4.81	8.1	4.71	1.41	1.21	1.2	1.06	3.11	1.379	15.99	95.585	10.85	102	4.32	13.01	0.83	410	6.04	7.4	4.89	161
1.89184	CON	57	Female	1.62	60	22.8624	No	No	6.2	4.11	138	104.4	2.22	1	5.49	3.94	57	145	20	20	9	42	78	43.1	34.9	219	7.4	9.24	3.61	5.6	5.03	0.83	1.47	1.17	1.13	3.3	0.053	3.75	98.667	15.77	171	4.66	11.63	2.74	317	19.14	3.91	4.64	127
1.78105	CON	80	Female	1.57	45	18.2563	No	No	5.2	4.22	138	99.6	2.07	0.9	5.21	8.65	71	259	29	33	107	113	61.5	36.9	24.6	191	8.8	13.46	6.38	7.1	3.58	1.09	1.29	0.62	1.42	1.51	0.242	15.99	69.456	15.77	93	2.79	12.18	5.75	436	5.83	7.56	4.02	121
1.55793	CON	78	Male	1.78	82	25.8806	Yes	Yes	7.8	3.69	142	105	2.23	0.96	6.85	8.11	79	282	7	12	53	51	63.2	44.2	19	238	7.4	19.53	6.49	13	4.16	2.05	1.07	0.95	0.96	2.53	0.351	3.75	81.363	10.8	93	3.14	9.32	0.72	2000	15.8	8.43	5	151
2.25328	CON	66	Female	1.58	64	25.6369	Yes	No	5.8	4.28	141	102	2.36	0.96	6.58	3	39	607	22	20	75	79	66	42.9	23.1	303	9.7	3.76	1.57	2.2	5.73	1.86	1.84	1.15	1.7	3.52	1.379	2.33	104.767	8.84	46	4.43	14.4	2.05	2000	3.45	4.94	4.43	131
1.34092	CON	56	Female	1.57	54.5	22.1104	No	No	5.8	3.88	145	110	2.13	1	4.94	4.58	45	261	10	18	24	57	69.2	41.3	27.9	221	7.4	10.43	3.82	6.6	3.97	0.78	1.33	0.7	1.27	2.35	0.141	0.84	107.609	8.24	62	3.31	12.34	2.17	425	17	6.65	4.22	128
1.70668	CON	53	Female	1.66	62	22.4996	No	No	5	3.4	140.6	107.5	2.19	0.97	4.59	3.2	59	231	7	15	8	37	60.2	39.4	20.8	243	5.3	4.84	2.2	2.7	3.32	0.75	1.21	0.59	1.1	1.86	0.096	0.51	100.117	11.19	37	4.11	14.89	1.86	264	13.7	4.44	4.25	129
0.963203	CON	70	Male	1.76	78	25.1808	Yes	No	6.3	5.5	141	104.7	2.2	0.96	5.87	7.7	110	356	21	20	27	58	60.5	41.6	18.9	278	6.9	6.95	2.99	4	3.13	1.38	1.11	0.63	0.93	1.64	0.175	1.66	58.247	10.93	352	4.31	9.32	2.79	733	12.8	5.99	4.91	153
1.59991	CON	50	Male	1.76	76	24.5351	Yes	No	5.5	3.86	141	102	2.33	0.96	3.92	7.4	70	243	34	23	22	31	65.3	43.4	21.9	266	7.5	13.41	4.85	8.6	5.12	2.46	1.4	0.91	1.15	3.05	0.076	0.51	104.14	10.95	76	3.92	9.31	5.75	445	12.4	5.93	4.7	145
1.28451	CON	58	Male	1.75	70	22.8571	No	Yes	6.4	3.79	140.2	105.6	2.14	0.98	3.95	8	71	172	19	23	10	46	61.6	38.7	22.9	228	5.3	4.84	2.71	2.1	2.83	0.52	1.47	0.49	1.31	1.31	0.068	0.91	97.947	7.46	188	3.14	9.15	3.01	2000	9.32	4.39	4.72	126
1.73909	CON	62	Female	1.42	39	19.3414	Yes	No	5.8	4.11	142	105	2.42	1.01	8.12	4.84	52	212	14	23	15	64	65	40.4	24.6	251	8.9	7.58	3	4.6	4.33	0.89	1.64	0.72	1.84	2.14	0.256	0.18	98.644	10.27	37	3.95	14.92	1.79	296.5	18.44	4.83	3.49	114
2.35574	CON	52	Male	1.65	61	22.4059	No	No	5.4	4.25	143	106.4	2.15	1.3	6.53	7.8	66	208	12	16	12	43	62	38.8	23.2	247	6.9	11.03	4.93	6.1	3.52	1.28	1.07	0.75	0.97	2.23	0.017	0.24	104.942	12.34	110	4.35	13.59	1.49	322	7.65	5.02	4.48	144
1.76017	CON	68	Female	1.54	53	22.3478	Yes	No	6	3.9	140	102	2.2	1.01	10.66	3.53	39	159	18	21	17	109	70.3	41	29.3	193	7	4.24	1.87	2.4	4.45	1.57	1.74	0.8	1.63	2.39	0.045	5.25	103.961	6.33	62	4.33	10.67	4.71	807.4	12.39	4.64	4.25	126
1.44689	CON	58	Male	1.7	67	23.1834	No	Yes	6.2	3.94	139.8	104	2.33	1.14	5.25	5.5	61	260	8	16	19	52	67.5	45.9	21.6	313	7.6	8.1	3.2	4.9	3.88	1.2	1.26	0.69	1.12	2.25	0.081	1.09	104.352	9.58	188	3.29	12.17	1.5	300	7.65	5.8	4.72	150
[truncated: 11 more columns]
