# Supplementary material for: ABCA1 acts as a protective modulator in amyotrophic lateral sclerosis
Source: iScience. 2025 Dec 3;29(1):114320. doi: 10.1016/j.isci.2025.114320 (PMC12834111; doi:10.1016/j.isci.2025.114320)
Supplement: Data S1. Tables S1–S14 [file mmc2.zip › Supplementary Table 10.xlsx]

## Sheet: Sheet1
Supplementary Table S9. Statistical analyses of serum ABCA1 levels in the in-house ELISA validation cohort
	t-test of serum ABCA1 levels between ALS and CON groups
	Analysis	Test	Statistic (W/t/F)	df	p-value	95% CI (lower–upper)	Mean (CON)	Mean (ALS)	Notes
	Normality test (CON group)	Shapiro–Wilk	W = 0.96098	–	0.7094	–	–	–	Data are normally distributed
	Normality test (ALS group)	Shapiro–Wilk	W = 0.93524	–	0.3262	–	–	–	Data are normally distributed
	Homogeneity of variance (ALS vs CON)	Levene’s test	F = 1.2017	1, 28	0.2823	–	–	–	Variances are homogeneous
	Group comparison (ALS vs CON)	Welch’s t-test	t = -3.0095	27.106	0.005599	-0.8161 – -0.1545	1.6343	2.1196	Significant difference
	Linear regression with storage time adjustment
	Variable	β (Estimate)	Std. Error	t value	p-value	95% CI lower	95% CI upper
	Intercept	1.667	0.116	14.31	<0.001	1.43	1.91
	Group (ALS vs CON)	0.594	0.184	3.23	0.003	0.21	0.98
	Storage Months	-0.076	0.064	-1.19	0.243	-0.21	0.05
	Model fit: R² = 0.282, Adjusted R² = 0.229; F(2,27) = 5.31, p = 0.011
	Notes:
	Group reference = CON.
	Storage time was log-transformed.
	Multivariable linear regression of serum ABCA1 levels
	Variable	β (Estimate)	Std. Error	df	t value	p-value	95% CI (lower–upper)	VIF*
	Group (ALS vs CON)	0.34	0.16	24.2	2.14	0.042	0.01 – 0.66	1.205
	BMI	-0.07	0.03	24.2	-2.47	0.021	-0.12 – -0.01	1.016
	LDL (mmol/L)	0.2	0.12	24.2	1.68	0.105	-0.05 – 0.45	1.199
	Model fit: Adjusted R² = 0.381; F(3,24) = 6.95, p = 0.002
	Notes:
	Group reference = CON.
	Group, BMI, and LDL had no missing values.
	VIF calculated on one completed dataset (d1); all VIF < 2 indicate negligible multicollinearity.
	Sex-stratified comparison of ABCA1 (ALS vs CON)
	Sex	Test	t	df	p-value	95% CI lower	95% CI upper	Mean (CON)	Mean (ALS)	Shapiro W (CON)	Shapiro p (CON)	Shapiro W (ALS)	Shapiro p (ALS)	Levene F	Levene p
	Female	Welch t-test	-2.6152	8.8965	0.0283	-1.1002	-0.0787	1.7819	2.3713	0.9104	0.3983	0.8617	0.1567	2.4508	0.1434
	Male	Welch t-test	-1.9842	12.328	0.07	-0.8258	0.0374	1.5053	1.8994	0.9412	0.6233	0.9723	0.9153	0.5978	0.4523
	Age-stratified comparison of ABCA1 (ALS vs CON)
	Age (cut at 65)	Test	t	df	p-value	95% CI lower	95% CI upper	Mean (CON)	Mean (ALS)	Shapiro W (CON)	Shapiro p (CON)	Shapiro W (ALS)	Shapiro p (ALS)	Levene F	Levene p
	≤65	Welch t-test	-2.1267	18.997	0.0468	-0.7575	-0.006	1.6199	2.0017	0.9824	0.9767	0.9558	0.7186	0.1869	0.6704
	>65	Welch t-test	-2.3832	6.2996	0.0526	-1.5734	0.0117	1.6631	2.4439	0.9517	0.7495	0.8855	0.3625	0.0418	0.8438
	Multivariable linear regression of serum ABCA1 levels
	Variable	β (Estimate)	Std. Error	df	t value	p-value	95% CI lower	95% CI upper	VIF*
	Group (ALS vs CON)	0.507	0.15	26	3.38	0.0023	0.199	0.815	1.025
	Age (years)	0.0073	0.008	26	0.918	0.367	-0.0091	0.0238	1.127
	Sex (Male vs Female)	-0.331	0.156	26	-2.12	0.0434	-0.651	-0.0105	1.102
	Model fit: Adjusted R² = 0.340; Residual SE = 0.406 (df = 26); Type II ANOVA for Group: F = 11.426, p = 0.0023
	Notes:
	Group reference = CON; Sex reference = Female.
	Group, Age, and Sex had no missing values.
	VIF* calculated on raw-data model; all VIF < 2 indicate negligible multicollinearity.
