# Supplementary material for: ABCA1 acts as a protective modulator in amyotrophic lateral sclerosis
Source: iScience. 2025 Dec 3;29(1):114320. doi: 10.1016/j.isci.2025.114320 (PMC12834111; doi:10.1016/j.isci.2025.114320)
Supplement: Data S1. Tables S1–S14 [file mmc2.zip › Supplementary Table 11.xlsx]

## Sheet: Supplementary Table 10
Supplementary Table S10. Missing data summary for clinical and biochemical variables in the in-house ELISA validation cohort
This table summarizes the missing data information for all clinical and biochemical variables included in the in-house serum ELISA validation cohort.For each variable, the total number of samples, missing count, and percentage of missing values are presented.
Variable	Missing_Count	Missing_Percent	Total
Age	0	0	30
Sex	0	0	30
Height(cm)	0	0	30
Weight(kg)	0	0	30
BMI	0	0	30
Hypertension	0	0	30
Diabetes	0	0	30
HbA1c	0	0	30
K(mmol/L)	0	0	30
Na(mmol/L)	0	0	30
Cl(mmol/L)	0	0	30
Creatinine(umol/L)	0	0	30
Uric Acid(umol/L)	0	0	30
ALT(U/L)	0	0	30
AST(U/L)	0	0	30
TC(mmol/L)	0	0	30
TG(mmol/L)	0	0	30
HDL(mmol/L)	0	0	30
LDL(mmol/L)	0	0	30
eGFR(ml/min)	0	0	30
WBC(e9/L)	0	0	30
RBC(e12/L)	0	0	30
HB(g/L)	0	0	30
PLT(e9/L)	0	0	30
NEUT(e9/L)	0	0	30
LYM(e9/L)	0	0	30
MONO(e9/L)	0	0	30
EOS(e9/L)	0	0	30
BASO(e9/L)	0	0	30
Riluzole Use	0	0	30
LipidDrug Use	0	0	30
Antihypertensive Use	0	0	30
Antidiabetic Use	0	0	30
Urea(mmol/L)	1	0.0333333	30
VB12(pg/ml)	1	0.0333333	30
Folate(ng/mL)	1	0.0333333	30
GGT(U/L)	2	0.0666667	30
ALP(U/L)	2	0.0666667	30
TP(g/L)	2	0.0666667	30
ALB(g/L)	2	0.0666667	30
GLB(g/L)	2	0.0666667	30
Hcy(umol/L)	2	0.0666667	30
T3(pmol/L)	2	0.0666667	30
T4(pmol/L)	2	0.0666667	30
TSH(uIU/mL)	2	0.0666667	30
P(mmol/L)	4	0.133333	30
Glucose(mmol/L)	4	0.133333	30
TBIL(umol/L)	4	0.133333	30
DBIL(umol/L)	4	0.133333	30
IBIL(umol/L)	4	0.133333	30
Ca(mmol/L)	5	0.166667	30
ESR(mm/h)	7	0.233333	30
CRP(mg/L)	9	0.3	30
ApoB(g/L)	10	0.333333	30
Lp(a)(g/L)	10	0.333333	30
CK(U/L)	10	0.333333	30
PAB(mg/L)	11	0.366667	30
ApoA1(g/L)	11	0.366667	30
ChE(KU/L)	12	0.4	30
CKMB(U/L)	13	0.433333	30
Mg(mmol/L)	15	0.5	30
TBA(umol/L)	15	0.5	30
Cystatin C(mg/L)	17	0.566667	30
MG(mg/L)	17	0.566667	30
Myoglobin(mg/ml)	17	0.566667	30
C3(g/L)	23	0.766667	30
C4(g/L)	23	0.766667	30
Ferritin(ng/ml)	26	0.866667	30
AFP(ng/ml)	26	0.866667	30
RBP(mg/L)	27	0.9	30
Abbreviations: ALS, amyotrophic lateral sclerosis; ELISA, enzyme-linked immunosorbent assay; BMI, body mass index; LDL, low-density lipoprotein; HDL, high-density lipoprotein; ALT, alanine aminotransferase; AST, aspartate aminotransferase; ALP, alkaline phosphatase; TBIL, total bilirubin; DBIL, direct bilirubin; IBIL, indirect bilirubin; TSH, thyroid-stimulating hormone; T3, triiodothyronine; T4,…
