# Supplementary material for: ABCA1 acts as a protective modulator in amyotrophic lateral sclerosis
Source: iScience. 2025 Dec 3;29(1):114320. doi: 10.1016/j.isci.2025.114320 (PMC12834111; doi:10.1016/j.isci.2025.114320)
Supplement: Data S1. Tables S1–S14 [file mmc2.zip › Supplementary Table 12.xlsx]

## Sheet: Supplementary Table 11
Supplementary Table S11. Spearman correlations between serum ABCA1 and clinical/biochemical variables aggregated across five MICE-imputed datasets
This table reports Spearman correlation results between serum ABCA1 levels and each clinical/biochemical variable, computed separately in five multiply imputed datasets (MICE) and then aggregated. For each variable we provide: Variable 閳?variable name;Mean_Rho the mean Spearman correlation coefficient across the five imputations; Median_p the median p-value across the five imputations; Max_p 閳?th…
Variable	Mean_Rho	Median_p	Max_p
Group	0.47369	0.00818986	0.00818986
BMI	-0.432703	0.0169288	0.0169288
LDL_mmol_L	0.397864	0.029452	0.029452
Weight_kg	-0.391135	0.0325751	0.0325751
TC_mmol_L	0.349944	0.0579977	0.0579977
Folate_ng_mL	-0.361892	0.0575092	0.0606212
T4_pmol_L	0.34272	0.064602	0.0661274
Sex	-0.339656	0.0663061	0.0663061
LYM_e9_L	-0.317722	0.0870919	0.0870919
RBC_e12_L	-0.31538	0.0895757	0.0895757
ALT_U_L	0.309646	0.0958834	0.0958834
K_mmol_L	0.275125	0.141167	0.141167
ApoB_g_L	0.298364	0.100411	0.147415
Height_cm	-0.254627	0.174497	0.174497
HB_g_L	-0.249332	0.183941	0.183941
AST_U_L	0.245259	0.191445	0.191445
Creatinine_umol_L	-0.230016	0.221408	0.221408
BASO_e9_L	-0.229547	0.222378	0.222378
Na_mmol_L	0.201485	0.285664	0.285664
MONO_e9_L	-0.172383	0.362344	0.362344
T3_pmol_L	0.266295	0.0965436	0.377749
Uric_Acid_umol_L	-0.158638	0.402425	0.402425
Riluzole_Use	0.158607	0.402519	0.402519
Hcy_umol_L	0.217891	0.185766	0.409763
EOS_e9_L	-0.151772	0.423351	0.423351
LipidDrug_Use	-0.147278	0.437367	0.437367
Lp_a_g_L	0.206674	0.249299	0.461441
eGFR_ml_min	0.135929	0.473861	0.473861
Age	0.131016	0.490133	0.490133
WBC_e9_L	-0.126154	0.506514	0.506514
PAB_mg_L	-0.00423291	0.165568	0.604379
ESR_mm_h	-0.0184747	0.403063	0.604771
HDL_mmol_L	-0.0983753	0.605027	0.605027
ALP_U_L	0.156299	0.461895	0.627163
PLT_e9_L	0.0892301	0.639139	0.639139
NEUT_e9_L	-0.0854378	0.653504	0.653504
IBIL_umol_L	-0.0645875	0.610624	0.66167
Hypertension	0.0731717	0.700783	0.700783
DBIL_umol_L	-0.182916	0.411731	0.705635
Antihypertensive_Use	-0.0679292	0.721342	0.721342
TBIL_umol_L	-0.137307	0.481685	0.733749
Ca_mmol_L	0.113063	0.505749	0.736997
GGT_U_L	-0.147052	0.258804	0.753883
Urea_mmol_L	-0.167397	0.298543	0.77028
Glucose_mmol_L	0.0647725	0.718017	0.82437
ALB_g_L	-0.14323	0.339767	0.860926
ApoA1_g_L	-0.0245709	0.795913	0.863485
Diabetes	-0.0318688	0.86723	0.86723
Antidiabetic_Use	-0.0318688	0.86723	0.86723
TSH_uIU_mL	0.075968	0.612512	0.885842
P_mmol_L	0.0763307	0.826076	0.891281
TG_mmol_L	0.0222494	0.907097	0.907097
HbA1c	-0.0165013	0.931032	0.931032
CRP_mg_L	0.10022	0.530336	0.947828
GLB_g_L	0.0232361	0.815321	0.987893
TP_g_L	-0.0801437	0.534626	0.988822
CK_U_L	-0.0806271	0.270424	0.99067
ChE_KU_L	0.0878943	0.543115	0.995316
Cl_mmol_L	0.000446	0.998135	0.998135
VB12_pg_ml	-0.012313	0.999052	0.999052
