# Supplementary material for: ABCA1 acts as a protective modulator in amyotrophic lateral sclerosis
Source: iScience. 2025 Dec 3;29(1):114320. doi: 10.1016/j.isci.2025.114320 (PMC12834111; doi:10.1016/j.isci.2025.114320)
Supplement: Data S1. Tables S1–S14 [file mmc2.zip › Supplementary Table 13.xlsx]

## Sheet: Sheet1
Supplementary Table S12. ALS Functional Rating Scale—Revised (ALSFRS-R) scores of ALS patients in the in-house serum validation cohort
ID	Sample Date	Test Date	Storage Months	ABCA1(ng/ml)	Group	Age	Sex	Height(cm)	Weight(kg)	BMI	BULBAR	FINE MOTOR	GROSS MOTOR	RESPIRATORY	ALSFRS-R	Speech	Salivation	Swallowing	Handwriting	Cutting Food	Dressing and Hygiene	Turning in Bed	Walking	Climbing Stairs	Dyspnea	Orthopnea	Respiratory Insufficiency
1	2023.7.25	2025.4.9	20.47	2.40117	ALS	62	female	1.68	53	18.7783	7	1	5	11	24	2	3	2	1	0	0	2	2	1	3	4	4
2	2024.11.08	2025.4.9	5.03	1.42572	ALS	56	male	1.7	76	26.2976	11	1	2	10	24	4	3	4	1	0	0	1	1	0	2	4	4
3	2024.11.08	2025.4.9	5.03	1.80204	ALS	61	male	1.73	78	26.0617	12	9	2	11	34	4	4	4	3	3	3	2	0	0	3	4	4
4	2023.2.17	2025.4.9	25.73	1.99344	ALS	42	male	1.72	77	26.0276	12	12	9	12	45	4	4	4	4	4	4	3	3	3	4	4	4
5	2025.03.18	2025.4.9	0.7	2.86244	ALS	83	female	1.6	47	18.3594	3	0	2	3	8	0	2	1	0	0	0	1	1	0	1	2	0
6	2023.2.27	2025.4.9	25.4	2.36741	ALS	54	male	1.72	75	25.3515	11	7	11	12	41	4	3	4	2	2	3	3	4	4	4	4	4
7	2024.11.08	2025.4.9	5.03	1.72956	ALS	68	male	1.7	70	24.2215	11	2	9	12	34	4	3	4	1	0	1	3	3	3	4	4	4
8	2024.11.08	2025.4.9	5.03	2.45891	ALS	71	female	1.55	52	21.6441	7	2	11	12	32	2	3	2	1	0	1	3	4	4	4	4	4
9	2023.3.5.12	2025.4.9	22.9	1.75625	ALS	52	female	1.62	50	19.052	11	11	11	12	45	4	3	4	4	3	4	4	4	3	4	4	4
10	2024.4.26	2025.4.9	11.43	1.53306	ALS	47	female	1.56	67	27.5312	6	0	8	10	24	2	2	2	0	0	0	3	3	2	3	3	4
11	2023.9.13	2025.4.9	18.87	1.63997	ALS	52	male	1.74	60	19.8177	7	10	9	11	37	2	2	3	4	3	3	4	3	2	3	4	4
12	2023.12.20	2025.4.9	15.63	1.97039	ALS	54	male	1.72	65	21.9713	12	4	10	12	38	4	4	4	1	1	2	3	4	3	4	4	4
13	2024.11.08	2025.4.9	5.03	2.26695	ALS	49	male	1.75	67	21.8776	11	0	5	9	25	4	4	3	0	0	0	2	2	1	2	3	4
14	2025.3.16	2025.4.9	0.77	2.86237	ALS	58	female	1.65	55	20.202	4	0	0	4	8	0	3	1	0	0	0	0	0	0	1	2	1
15	2025.3.16	2025.4.9	0.77	2.72486	ALS	73	female	1.6	55	21.4844	11	10	9	12	42	3	4	4	3	3	4	4	3	2	4	4	4
Abbreviations: ALSFRS-R, ALS Functional Rating Scale–Revised; ALS, amyotrophic lateral sclerosis; ELISA, enzyme-linked immunosorbent assay; BMI, body mass index.
