# Supplementary material for: ABCA1 acts as a protective modulator in amyotrophic lateral sclerosis
Source: iScience. 2025 Dec 3;29(1):114320. doi: 10.1016/j.isci.2025.114320 (PMC12834111; doi:10.1016/j.isci.2025.114320)
Supplement: Data S1. Tables S1–S14 [file mmc2.zip › Supplementary Table 14.xlsx]

## Sheet: GSE250455_DESeq2_ABCA1
gene	baseMean	log2FoldChange	lfcSE	pvalue	padj
ABCA1	298.772	5.18561e-06	0.00144269	0.10127	0.99987

## Sheet: GSE234297_DESeq2_ABCA1
gene	baseMean	log2FoldChange	lfcSE	pvalue	padj
ABCA1	57.9895	0.495391	0.2175	0.00067488	0.0478886

## Sheet: GSE212131_limma_ABCA1
gene	logFC	AveExpr	t	P.Value	adj.P.Val	B
ABCA1	0.0937217	5.32913	1.54679	0.128891	0.292116	-4.64637

## Sheet: GSE272626_DESeq2_ABCA1
tissue	gene	baseMean	log2FoldChange	lfcSE	stat	pvalue	padj
cervical spinal cord	ABCA1	7961.76	0.791233	0.153317	5.16075	2.4596e-07	6.88088e-05
lumbar spinal cord	ABCA1	6438.83	0.669019	0.191701	3.48991	0.000483178	0.0336534

## Sheet: GSE153960_DESeq2_ABCA1
tissue	contrast	gene	log2FoldChange	lfcSE	stat	pvalue	padj
Cerebellum	ALS_vs_Control	ABCA1	-0.225953	0.192339	NA	0.157133	0.212284
Cerebellum	ALS_vs_OND	ABCA1	-0.262785	0.194391	-1.35184	0.176427	0.214603
Cortex Frontal	ALS_vs_Control	ABCA1	0.0128069	0.133023	NA	0.88167	0.930312
Cortex Frontal	ALS_vs_OND	ABCA1	1.52084	0.214898	7.07704	1.47265e-12	4.43577e-12
Cortex Motor Lateral	ALS_vs_Control	ABCA1	0.157901	0.218941	NA	0.0981032	0.209935
Cortex Motor Medial	ALS_vs_Control	ABCA1	0.0495629	0.142311	NA	0.227132	0.434749
Cortex Motor Unspecified	ALS_vs_Control	ABCA1	-0.0125087	0.108745	NA	0.636447	0.870542
Cortex Occipital	ALS_vs_Control	ABCA1	0.0216008	0.102622	NA	0.227458	0.641825
Cortex Temporal	ALS_vs_Control	ABCA1	-0.542093	0.324388	NA	0.00276499	0.0463208
Cortex Temporal	ALS_vs_OND	ABCA1	-0.949852	0.240733	-3.94567	7.95776e-05	0.000471374
Hippocampus	ALS_vs_Control	ABCA1	1.48825	0.247692	NA	1.97647e-10	3.3693e-09
Spinal Cord Cervical	ALS_vs_Control	ABCA1	-0.0439036	0.174487	NA	0.726204	0.799252
Spinal Cord Lumbar	ALS_vs_Control	ABCA1	0.81686	0.174913	NA	2.01183e-07	5.06166e-06
Spinal Cord Thoracic	ALS_vs_Control	ABCA1	2.16879e-07	0.00144269	NA	0.921041	0.999989

## Sheet: GSE124439_DESeq2_ABCA1
tissue	contrast	gene	log2FoldChange	lfcSE	stat	pvalue	padj
Frontal Cortex	ALS_vs_Control	ABCA1	-0.021126	0.0997436	NA	0.583988	0.776638
Frontal Cortex	ALS_vs_OND	ABCA1	-0.538628	0.27046	-1.99152	0.0464233	0.708807
Motor Cortex	ALS_vs_Control	ABCA1	0.00270756	0.0717032	NA	0.821031	0.94978
Motor Cortex	ALS_vs_OND	ABCA1	-0.260552	0.340801	-0.764527	0.444554	0.684794

## Sheet: GSE120374_DESeq2_Abca1
age	gene	baseMean	log2FoldChange	lfcSE	stat	pvalue	padj
p30	Abca1	20.7436	0.0153192	0.229519	0.0667451	0.946785	0.999992
p70	Abca1	16.7661	0.242809	0.297467	0.816255	0.414354	0.999979
p100	Abca1	17.2352	1.24067	0.259215	4.78628	1.69902e-06	0.000186298
p120	Abca1	54.0123	2.38871	0.319401	7.47873	7.50424e-14	1.1415e-11
